# Supplementary material for: Physiochemical and molecular responses of the diatom Phaeodactylum tricornutum to illumination transitions
Source: Biotechnol Biofuels Bioprod. 2023 Jun 16;16:103. doi: 10.1186/s13068-023-02352-w (PMC10276504; doi:10.1186/s13068-023-02352-w)
Supplement: Supplementary file 2 — Additional file 2: Data S1 List of genes and their FPKM values of all samples. [file 13068_2023_2352_MOESM2_ESM.xlsx]

## Sheet: Sheet1
	FPKM																																FC								Log2FC
Gene_id	HLR_2_24h	HLR_1_24h	HLC_2_24h	HLC_1_24h	HLR_2_12h	HLR_1_12h	HLC_2_12h	HLC_1_12h	HLR_2_6h	HLR_1_6h	HLC_2_6h	HLC_1_6h	HLR_2_3h	HLR_1_3h	HLC_2_3h	HLC_1_3h	HL_2_24h_1	HL_1_24h	CT_2_24h	CT_1_24h	HL_2_12h_1	HL_1_12h	CT_2_12h	CT_1_12h	HL_2_6h_1	HL_1_6h	CT_2_6h	CT_1_6h	HL_2_3h_1	HL_1_3h	CT_2_3h	CT_1_3h	FC(HL3h/CT3h)	FC(HL6h/CT6h)	FC(HL12h/CT12h)	FC(HL24h/CT24h)	FC(HLR_3h/HLC_3h)	FC(HLR_6h/HLC_6h)	FC(HLR_12h/HLC_12h)	FC(HLR_24h/HLC_24h)	Log2FC(HL_3h/CT_3h)	Log2FC(HL_6h/CT_6h)	Log2FC(HL_12h/CT_12h)	Log2FC(HL_24h/CT_24h)	Log2FC(HLR_3h/HLC_3h)	Log2FC(HLR_6h/HLC_6h)	Log2FC(HLR_12h/HLC_12h)	Log2FC(HLR_24h/HLC_24h)
EPrPhatr3G00000013088	15.48	4.01	21.07	71.98	35.74	6.18	6.52	4.1	23.31	10.2	40.42	18.04	18.58	37.46	36.73	34.56	0	0	10.83	13.6	0	0	0	0.05	0	0	4.72	0	0	0	4.98	13.9	0.041	0.106	1	0.018	0.635625	0.448119	3.17663	0.135279	-4.61455	-3.24062	0	-5.82275	-0.653751	-1.15805	1.6675	-2.88599
EPrPhatr3G00000013099	170.54	77.18	340.92	215.85	153.17	162.78	43.39	0	0	0	0	29.7	0	0	0	0	0	0	0	0	0	0	0	0	0	0	0	0	0	0	0	0	1	1	1	1	1	0.314253	7.07655	0.235456	0	0	0	0	0	-1.67	2.82305	-2.08647
EPrPhatr3G00000013103	0.51	0.69	3.63	3.72	1.02	1.34	1.82	2.24	0.59	2.34	1.98	1.27	4.67	2.49	2.94	1.73	0.9	0.33	0	0	0	0	0	0	0.66	0	0	0	0	0	0	0	1	6.281	1	8.71	1.14655	0.656957	0.518355	0.101208	0	2.6509	0	3.12259	0.197302	-0.606129	-0.947989	-3.3046
EPrPhatr3G00000013107	0	3.15	227.29	90.98	18.44	0	41.33	47	35.45	130.69	0	186.62	0	0	0	0	0	0	0	0	0	0	0	0	0	0	0	0	0	0	0	0	1	1	1	1	1	0.640815	0.440487	0.0215387	0	0	0	0	0	-0.64202	-1.18283	-5.53693
EPrPhatr3G00000013110	2161.26	1303.31	3034.88	2643.82	2017.01	3712.37	3182.42	0.57	0.95	2364.23	3620.18	3291.85	0	0	1.96	0	0	0	0	0	0	0	0	0	0	0	0	0	0	0	0.23	0	1.932	1	1	1	0.703135	0.660462	1.08865	0.443352	0.949983	0	0	0	-0.508125	-0.598453	0.122538	-1.17348
EPrPhatr3G00000013111	0	0	0	0	0	0	0	0	0	0	38.16	0	0	0	0	0	0	0	0	0	0	0	0	0	0	0	0	0	0	0	0	0	1	1	1	1	1	0.293786	1	1	0	0	0	0	0	-1.76716	0	0
EPrPhatr3G00000013113	4.17	2.51	6.03	12.22	3.84	3.79	6.93	0	0	10.27	13.86	0	6.47	11.62	5.13	5.04	0	0	0	5.52	0	0	0	4.48	0	15.98	0	0	0	0	0	0	1	9.105	0.323	0.302	1.39594	0.595787	0.88346	0.227141	0	3.18673	-1.62925	-1.7257	0.481236	-0.747132	-0.178762	-2.13834
EPrPhatr3G00000013117	76.7	77.24	298.42	227.45	132.46	0	0	0	153.56	10.85	109.95	0	0	0	0	0	0	0	0	0	0	0	0	0	0	0	0	0	0	0	0	0	1	1	1	1	1	0.778394	9.44951	0.170929	0	0	0	0	0	-0.361427	3.24024	-2.54853
EPrPhatr3G00000013123	86.19	61.25	134.48	105.79	151.55	65.19	156.34	0	75.98	55.98	13.91	0	0	0	0	0	0	0	0	0	0	0	0	0	0	0	0	0	0	0	0	0	1	1	1	1	1	9.11187	1.31667	0.378201	0	0	0	0	0	3.18775	0.396893	-1.40277
EPrPhatr3G00000013128	263.5	0	0	137.63	0	0	13.26	203.25	0	0	0	0	0	0	0	0	0	0	0	0	0	0	0	0	0	0	0	0	0	0	0	0	1	1	1	1	1	1	0.0654414	1.03661	0	0	0	0	0	0	-3.93365	0.0518793
EPrPhatr3G00000013134	27.04	23.35	78.47	44.52	24.4	31.27	39.03	11.43	0	11.94	43.15	30.3	12.17	10.29	5.04	4.06	0	22.29	1.39	0	5.72	15.72	11.53	0	0	0	0	0	0	0	0	0	1	1	1.12	11.296	1.8642	0.13394	0.886623	0.259587	0	0	0.163324	3.49768	0.898557	-2.90034	-0.173607	-1.94571
EPrPhatr3G00000013137	0	63.74	63.83	0	130.34	0	106	26	0.41	20.16	139.56	0.29	0	0	0	0	0	0	0	0	0	0	0	0	0	0	0	0	0	0	0	0	1	1	1	1	1	0.158411	0.868108	0.962849	0	0	0	0	0	-2.65826	-0.204054	-0.0546191
EPrPhatr3G00000013154	0	0	0	257.26	0	0	0	182.22	193.7	213.28	247.89	0	0	0	0	0	0	0	0	0	0	0	0	0	0	0	0	0	0	0	0	0	1	1	1	1	1	1.18374	0.0654414	0.0269864	0	0	0	0	0	0.243355	-3.93365	-5.21163
EPrPhatr3G00000013159	79.75	0	0	0	0	0	0	0	160.27	289.57	141.61	267.32	0	0	0	0	0	0	0	0	0	0	0	0	0	0	0	0	0	0	0	0	1	1	1	1	1	0.742215	1	4.16663	0	0	0	0	0	-0.430091	0	2.05888
EPrPhatr3G00000013161	2.36	101.75	198.36	60.59	268.92	0	0	196.52	0	0	225.63	204.41	0	0	0	0	0	0	0	0	0	0	0	0	0	0	0	0	0	0	0	0	1	1	1	1	1	0.0192295	1.39496	0.254556	0	0	0	0	0	-5.70053	0.480224	-1.97395
EPrPhatr3G00000013162	122	0	9.46	246.44	0	15.63	253.14	234.25	276.18	236.05	0	0	0	0	0	0	0	0	0	0	0	0	0	0	0	0	0	0	0	0	0	0	1	1	1	1	1	34.1943	0.025074	0.245658	0	0	0	0	0	5.09568	-5.31767	-2.02527
EPrPhatr3G00000013174	885.78	490.74	1266.82	1435.88	760.21	616.57	1274.75	802.48	716.36	826.38	1269.52	832.6	3688.69	2593.91	3683.1	1129.54	1274.61	1222.47	215.85	197.17	278.03	248.78	1633.06	1021.5	189.83	251.06	218.54	186.45	192.96	128.31	172.73	179.21	1.449	1.112	0.169315	5.35565	1.09885	0.642	0.565881	0.393	0.534895	0.153217	-2.56222	2.42106	0.135992	-0.638776	-0.821429	-1.34752
EPrPhatr3G00000013176	87.55	49.89	75.32	85.22	94.3	60.37	172.71	73.32	53.35	98.52	119.41	72.99	585.04	348.98	482.87	67.01	100.97	97.42	98.29	98.67	73.81	59.85	1411.85	787.29	128.26	165.97	142.72	83.3	102.68	48.72	113.26	120.95	1.025	1.333	0.051672	0.893	1.42398	0.6923	0.535229	0.659284	0.0352563	0.414462	-4.27447	-0.163669	0.509931	-0.53053	-0.901772	-0.601027
EPrPhatr3G00000013179	0	0	0	0	0	0	0	0	0	0.12	0	0	0	0	0	0	0	0	0	0	0	0	0	0	0	0	0	0	0	0	0	0	1	1	1	1	1	2.29562	1	1	0	0	0	0	0	1.19888	0	0
EPrPhatr3G00000013183	1825.57	1089.32	1960.43	2085.35	1769.73	1360.37	2836.83	1541.64	1343.8	1660.95	2453.75	1627.13	7762.39	5405.5	7483.91	1646.62	1924.15	1796.14	474.92	501.42	711.3	710.3	3894.95	2284.57	948.01	869.22	542.99	420.7	1489.54	1388.15	447.4	437.14	6.4867	2.2261	0.252253	3.56583	1.17742	0.653	0.623087	0.541	2.69748	1.15452	-1.98706	1.83424	0.235633	-0.615341	-0.682495	-0.885956
EPrPhatr3G00000013185	0.22	0.07	0.03	0.36	0.18	0.1	0.16	0.14	0.19	0.23	0.2	0.09	0.55	0.42	0.36	0.09	0.15	0.12	0	0.04	0.08	0.07	0.17	0.09	0	0.02	0.02	0.02	0.02	0.13	0.06	0	3.852	0.559	0.497	5.531	1.87271	1.33907	0.812476	0.57159	1.94576	-0.838811	-1.00735	2.46749	0.905131	0.421229	-0.299603	-0.806947
PTsRNA00042a	0	18.64	0	0	0	0	29.87	0	0	0	24.39	21.58	0	0	0	0	0	0	0	0	0	0	0	0	0	0	0	0	0	25.67	4.77	0	5.152	1	1	1	1	0.153875	0.32519	1.81083	2.36526	0	0	0	0	-2.70017	-1.62065	0.856655
PTsRNA00052a	21.12	0	0	0	17.48	0	0	0	0	0	0	0	0	0	0	0	0	0	0	0	0	0	0	0	0	0	0	0	0	34.79	0	0	5.152	1	1	1	1	1	2.39462	2.0384	2.36526	0	0	0	0	0	1.25979	1.02743
PTsRNA00054a	0	0	39.1	0	0	0	0	0	0	0	0	0	0	0	0	0	0	0	0	0	0	0	0	0	0	0	0	0	0	0	0	0	1	1	1	1	1	1	1	0.131664	0	0	0	0	0	0	0	-2.92506
Phatr3_EG00032	0	1.11	0	0	0	0.68	0	0	0	0	0	0	0	0	0	0	0	0	9.88	10.14	0	0	2.48	0	6.45	8.71	0	0	0	0	0	0	1	2099.9	0.003	0.000346227	1	1	78.6647	106.583	0	11.0361	-8.56787	-11.496	0	0	6.29764	6.73583
Phatr3_EG00033	0	0	0	0	0	0	0	0	0	0	0	0	0	0	0	0	0	0	0	0	0	0	0	0	0	0	0	0	4.75	6.48	0	0	1918.11	1	1	1	1	1	1	1	10.9055	0	0	0	0	0	0	0
Phatr3_EG00034	0	0	0	2.19	0	0	0	0	0	0	2.46	3.26	0	0	1.49	0	0	0	0	0	0	0	0	0	0	0	0	0	0	0	0	0	1	1	1	1	0.340069	0.0623341	1	0.121782	0	0	0	0	-1.5561	-4.00383	0	-3.03762
Phatr3_EG00035	0	0	0	0	0	0	0	0	0	0	0	0	2.05	0	0	0	0	0	0	0	0	0	0	0	0	0	0	0	0	0	0	0	1	1	1	1	5.09208	1	1	1	0	0	0	0	2.34825	0	0	0
Phatr3_EG00036	2.69	3.09	2.38	1.85	2.84	3.35	1.73	1.6	3.39	2.2	1.91	2.35	2.05	2.1	1.1	2.18	0.6	1.11	0.52	0.1	0.36	0.09	0.09	0	0.39	0.18	0.67	0.59	0.1	0	0	0	5.28	0.457	4.221	2.522	1.04187	1.11392	1.59773	1.06246	2.40042	-1.12965	2.07764	1.33447	0.0591687	0.155648	0.67602	0.0874073
Phatr3_EG00037	5.78	5.51	6.56	6.53	7.27	6.55	6.1	7.16	9.23	8.6	11.72	7.28	12.67	15.15	12.42	14.55	15.13	16.72	8.33	7.95	9.34	8.84	4.72	4.71	8.44	5.94	4	3.01	1.74	1.74	5.5	6.12	0.476641	2.08799	1.642	1.73681	0.890049	0.923868	0.996137	0.617573	-1.06902	1.06211	0.715367	0.796442	-0.168043	-0.114241	-0.00558325	-0.695319
Phatr3_EG00038	208.35	187.76	105.2	58.47	191.78	208.1	155.66	161.65	203.67	243.8	157.59	166.93	194.91	213.92	140.57	135.35	187.57	200.31	367.91	240.33	236.06	212.16	266.57	311.91	493.1	440.88	199.83	160.65	182.15	190.95	269.36	254.17	1.117	2.64822	0.568	0.604	1.16283	1.08086	1.02897	1.64523	0.159145	1.40502	-0.815191	-0.727551	0.217644	0.112183	0.0412077	0.718285
Phatr3_EG00039	28.94	52.77	31.71	34.95	35.31	52.61	39.32	41.05	39.56	50.97	25.61	45.2	25.88	28.43	23.62	23.86	23.69	23.45	64.96	59.68	0.49	1.64	47.13	39.77	20.63	23.53	44.71	50.64	0.11	1.11	39.96	40.28	0.0247015	0.472195	0.0208263	0.335554	0.967348	1.10663	0.93536	0.956779	-5.33926	-1.08254	-5.58545	-1.57538	-0.0478933	0.146169	-0.0964058	-0.0637429
Phatr3_EG00040	0	0	0	0	0	0	0	0	0	0	0	0	0	0	0	0	0	0	58.29	36.17	0	0	54.66	42.19	4.55	0.74	34.09	41.14	0	0	15.47	21.22	0.00356973	0.0714819	0.000637652	0.000698648	1	1	1	1	-8.12997	-3.80628	-10.6149	-10.4831	0	0	0	0
Phatr3_EG00041	82.49	135.61	31.65	12.72	111.33	145.36	69.28	72.06	112.03	132.79	52.16	78.77	59.71	63.74	26.06	27.8	115.46	107.9	88.33	81.26	106.43	110.24	86.11	79.91	127.95	138.21	107.2	110.72	83.04	87.16	91.65	98.08	1.42393	1.24572	1.114	1.17	1.937	1.61785	1.55	3.891	0.509881	0.316976	0.156363	0.226214	0.954085	0.694075	0.632596	1.9601
Phatr3_EG00042	82.34	103.19	27.15	15.16	94.2	109.58	69.39	71.5	101.99	116.1	67.35	88.69	84.16	79.36	57.2	60.5	127.13	136.33	48.32	37.25	166.61	172.9	47.78	41.87	166.2	171.54	70.94	72.66	84.86	86.18	98	95.57	1.40109	2.39963	3.22358	2.73717	1.17261	1.20863	1.232	3.432	0.486546	1.26281	1.68866	1.45269	0.229724	0.273368	0.301316	1.77891
Phatr3_EG00043	0	0	0	0	0	0	3.56	0	1.84	5.69	3.18	6.16	5.84	0	2.62	8.92	0.51	5.51	0	0.83	0	0	0	0	0	0	0.18	0	0	0	0	0	1	1	1	3.369	0.377104	0.688495	0.0812301	1	0	0	0	1.75216	-1.40697	-0.538483	-3.62184	0
Phatr3_EG00045	0	0.41	0.06	0	0	0	0	0	0	0	0	0.95	0	0	0	0	1.57	2.26	0	0.6	0	0	0	0	0	0	0	0	0	0	0	0	1	1	1	5.569	1	0.00866892	1	5.73677	0	0	0	2.47736	0	-6.84993	0	2.52024
Phatr3_EG00046	0	0	0	0	0	0	0	0	0	0	0	0	0	0	0	0.45	0	0	0	0	0	0	0	0	0	0	0	0	0	0	0	0	1	1	1	1	0.344093	1	1	1	0	0	0	0	-1.53913	0	0	0
Phatr3_EG00047	0.32	0.4	0.56	1.86	1.87	0.53	0.77	1.17	0.55	0.4	1.1	0.69	1.27	1.39	4.51	0.88	0	0.62	0.42	0.23	0	0	0.07	0.29	0.08	0.08	0.63	0.35	0	0	0.07	0.14	0.232	0.163	0.065	0.204	0.676035	0.507305	0.612551	0.182836	-2.10848	-2.61832	-3.93433	-2.29257	-0.56483	-0.979075	-0.707098	-2.45138
Phatr3_EG00049	1.39	1.2	2.84	1.99	1.13	0.81	1.86	1.79	1.34	0.79	1.17	1.38	0.9	1.69	1.16	1.55	0	0.05	0	0	0	0	0	0	0	0	0	0	0	0.05	0	0	5.152	1	1	2.245	0.785894	0.723091	0.458668	0.416362	2.36526	0	0	1.1667	-0.347593	-0.467751	-1.12448	-1.26409
Phatr3_EG00050	39.35	30.62	40.91	33.11	42.76	36.61	48.79	42.08	53.74	42.76	55.74	49.28	42.33	58.36	52.5	48.98	95.82	103.45	6.58	3.26	80.47	79.7	12.25	12.87	90.78	69.23	26.86	17.65	64.19	63.21	41.05	36.1	2.59982	3.68565	5.23295	18.1879	0.820894	0.778726	0.729037	0.704704	1.37841	1.88192	2.38763	4.1849	-0.284733	-0.360813	-0.455937	-0.50491
Phatr3_EG00051	0.98	0.74	1.47	1.77	1.63	1.3	1.48	1.13	0.63	1.67	0.19	0.58	0.95	0.25	2.4	0.42	0	0	0	0	0	0	0	0	0	0	0	0	0	0.22	0	0	5.152	1	1	1	0.331206	2.43026	1.01022	0.405639	2.36526	0	0	0	-1.5942	1.28111	0.0146724	-1.30173
Phatr3_EG00052	4.04	4.29	6.11	5.52	4.42	4.11	3.62	3.48	3.8	3.65	2.7	2.43	3.21	3.04	2.64	2.36	0.29	0.26	0.14	0.25	0.24	0.19	0.09	0.11	0.02	0.06	0.14	0.19	0.2	0.15	0.21	0.21	1.351	0.247	1.892	1.278	1.05951	1.26648	1.0268	0.56	0.433849	-2.01744	0.919538	0.354046	0.0833966	0.340826	0.0381509	-0.8374
Phatr3_EG00055	0.21	0.31	0.75	0.73	0.71	0.41	0.87	0.3	0.61	0.47	0.62	0.13	0.64	0.33	0.75	0.9	0	0	0.06	0.46	0	0	0.28	0.2	0.06	0	0.15	0	0	0	0.16	0.36	0.069	0.388	0.035	0.031	0.483385	1.23749	0.807076	0.27461	-3.84853	-1.36414	-4.82516	-5.01562	-1.04875	0.307418	-0.309224	-1.86455
Phatr3_EG00056	0	0	0	0	0	0	0	0	8.13	4.7	0	0	0	0	0	0	23.13	16.53	22.29	16.47	26.71	29.08	16.01	23.42	7.9	10.72	14	8.47	0	0	5.58	2.49	0.00538006	0.852	1.208	0.915	1	495.229	1	1	-7.53816	-0.230843	0.273006	-0.128095	0	8.95195	0	0
Phatr3_EG00057	1.54	0.49	0.63	2.23	0.77	0.31	0	0.88	0.29	0.86	0.32	0.41	0.58	0.95	1.19	0.52	0	0	0	0	0	0	0	0	0	0	0	0	0	0	0	0	1	1	1	1	0.741679	1.36009	1.02912	0.508554	0	0	0	0	-0.431133	0.443705	0.0414051	-0.975526
Phatr3_EG00058	0	0	0.81	0	0	0	0.91	0	0	0	0	0.52	0	0	0	0	0	0	0	0	0	0	0	0	0	0	0	0	0	0	0	0	1	1	1	1	1	0.314253	0.162482	0.256446	0	0	0	0	0	-1.67	-2.62165	-1.96327
Phatr3_EG00059	33.18	29.52	52.87	49.09	27.2	31.69	41.55	32.92	26.83	23.27	35.75	27.12	45.01	37.16	47.88	41.64	3.4	0.25	0	0	0	0	0	0	0	0	0	0	0.76	0	0	0	5.28	1	1	10.749	0.7387	0.649337	0.64639	0.437261	2.40042	0	0	3.42616	-0.43694	-0.62296	-0.629524	-1.19343
Phatr3_EG00060	0.19	0	0.16	0.08	0.9	1.75	1.29	0.53	0.53	0.87	0.17	1.17	0	0.39	0.62	0.18	0.19	0	0.08	0	0.07	0	0	0	0	0	0	0	0	0	0	0	1	1	7.004	2.655	0.368716	1.00316	1.25715	0.18126	0	0	2.80817	1.40883	-1.43942	0.0045483	0.33016	-2.46386
Phatr3_EG00062	1.79	1.66	10.64	14.65	2.56	5.03	2.38	9.54	3.56	2.59	2.37	5	2.56	8.98	3.63	4.4	0.6	0	0	0	0	0	0	0.53	0	0	0	0	0	0	0	0	1	1	0.323	2.187	1.19693	0.640588	0.536168	0.0894377	0	0	-1.62925	1.12918	0.259343	-0.642531	-0.899243	-3.48297
Phatr3_EG00063	0	0	0	0	0	0	0	0	0	0	0	0	0	0	0.4	0	0	0	0	0	0	0	0	0	0	0	0	0	0	0	0	0	1	1	1	1	0.340069	1	1	1	0	0	0	0	-1.5561	0	0	0
Phatr3_EG00064	2.59	2.44	4.63	4.2	2.27	2.87	3.47	2.86	3.59	3.27	4.41	4.45	4.32	4.92	3.52	3.41	0.44	0.27	0.38	0.07	0	0.4	0.13	0.25	0.14	0.07	0.12	0.25	0	0	0.3	0.38	0.064	0.569	0.887	1.44	1.12175	0.669123	0.691476	0.438928	-3.97352	-0.814291	-0.172756	0.526533	0.165757	-0.579658	-0.532249	-1.18794
Phatr3_EG00065	1899.21	2217.32	798.52	755.68	1576.91	1733.51	1058.01	1066.54	1569.49	1695.61	1238.2	1247.48	1363.66	1416.77	969.95	1123.28	845.15	866.19	964.26	708.61	1443.2	1460.62	845.76	805.78	2606.15	2556.35	583.13	535.6	796.55	884.87	514.87	572.48	2.43104	4.71318	1.34158	0.954	1.06231	1.06521	1.273	1.866	1.28157	2.2367	0.423929	-0.0673217	0.0871994	0.0911375	0.347678	0.900246
Phatr3_EG00066	0	0	0	0	0	0	0	0	0	0	0	0	0	0.32	0	0	0	0	0	0	0	0	0	0	0	0	0	0	0	0	0	0	1	1	1	1	5.04269	1	1	1	0	0	0	0	2.33419	0	0	0
Phatr3_EG00067	351.84	347.51	209.36	106.26	296.58	325.38	214.24	219.38	317.92	320.41	223	180.81	353.69	248.47	188.31	224.56	214.08	226.88	304.41	313.5	388.8	394.61	357.96	388.87	422.89	369.93	417.63	411.3	265.85	289.12	441.69	464.71	0.962	0.978	0.805	0.662078	1.16152	1.28777	1.17236	1.5814	-0.056289	-0.0321572	-0.312541	-0.594927	0.216017	0.36487	0.229421	0.661206
Phatr3_EG00068	3.02	1.65	5.35	5.27	3.58	2.62	2.72	2.95	3.86	3.46	2.7	3.08	3.5	4.59	3.73	4.17	1.95	1.88	0	0.03	1.12	0.26	0.09	0.15	0	0.27	0.17	0.02	0.48	0.65	0.03	0.17	7.67215	1.503	4.211	95.2558	0.8487	1.15007	0.993685	0.359	2.93963	0.587399	2.07423	6.57373	-0.236673	0.201719	-0.00913948	-1.47695
Phatr3_EG00069	3.87	3.32	4.71	4.24	3.57	4.27	3.66	3.67	4.63	3.01	3.29	3.07	3.54	5.22	3.26	5.2	2.61	3.42	1.47	0.62	1.53	1.19	0.76	0.65	1.28	1.55	1.75	1.52	1.29	0.47	2.4	1.97	0.632	0.886	1.627	2.587	0.873193	1.03136	0.906573	0.615059	-0.662226	-0.174964	0.70252	1.37124	-0.195627	0.0445441	-0.141505	-0.701204
Phatr3_EG00070	0.65	0.11	0.21	0	0	0	0	0	0	0	0	0	0	0	0	0	0	0	0	0	0	0	0	0	0	0	0	0	0	0	0	0	1	1	1	1	1	1	1	2.31352	0	0	0	0	0	0	0	1.21009
Phatr3_EG00071	0	0	4.46	2.72	0	0	1.64	3.37	1.6	0	1.51	1.88	5.15	4.96	1.54	7.04	0	0	0	0	0	0	0	0	190.91	177.65	0	0	4.21	0.75	23.17	21.36	0.175	13211	1	1	0.996587	0.409968	0.005	0.003	-2.51165	13.6895	0	0	-0.00493258	-1.28642	-7.65958	-8.37685
Phatr3_EG00072	4.28	2.63	3.48	3.64	3.1	2.34	1.83	1.77	2.97	2.05	2.46	1.62	3.2	2.47	2.5	2.73	0.21	0.18	0.14	0.15	0.08	0.08	0.11	0.1	0.05	0.04	0.1	0.1	0.09	0.03	0.13	0.16	0.417	0.429	0.677	0.958	0.916427	1.16191	1.17358	0.767519	-1.26159	-1.22137	-0.561936	-0.062261	-0.125908	0.216497	0.23091	-0.381725
Phatr3_EG00073	5.73	0	5.04	7.09	7.29	2.18	5.71	6.23	7.44	7.11	15.1	12.2	11	13.35	18.81	15.83	25.75	26.24	10.98	12.18	14.35	14.4	13.87	17	0	0	0	0	0	0	0	0	1	1	0.796	1.99132	0.592	0.464	0.672085	0.350338	0	0	-0.329679	0.993726	-0.75631	-1.10915	-0.573285	-1.51318
Phatr3_EG00074	0	0	0.07	0	0	0.03	0	0.03	0.06	0.06	0.03	0.03	0.23	0	0.03	0	0	0	0	0	0	0.06	0	0.03	0	0	0	0	0	0	0	0	1	1	1.775	1	5.57551	1.67442	0.90034	0.131664	0	0	0.8276	0	2.4791	0.743663	-0.151459	-2.92506
Phatr3_EG00075	15.7	12.06	19.08	16.67	11.83	10.48	11.16	11.06	9.85	8.24	9.56	8.06	6.16	5.97	6.77	5.7	2.18	1.79	3.61	4.42	2.45	2.1	2.55	2.97	4.33	3.9	3.63	2.98	2.26	2.28	3.27	3.19	1.113	1.274	0.713	0.439886	0.81962	0.895256	0.860015	0.602	0.15396	0.349522	-0.487562	-1.1848	-0.286974	-0.159628	-0.217565	-0.732493
Phatr3_EG00078	0.63	0	2.65	3.26	0.54	0	0.96	0.67	0	0	0.95	1.02	0.36	0	3.26	0.58	0	0	0.15	0	0.62	3.47	0	0.12	0.2	0.14	0.07	0.09	0	0	0	0	1	2.11	1.636	0.057	0.113929	0.004	0.281474	0.112816	0	1.07692	0.710434	-4.13242	-3.1338	-8.11601	-1.82893	-3.14796
Phatr3_EG00080	0.24	0.17	0.26	0	0.43	0.78	0.19	0.16	0.82	0.41	0	0.11	0.81	0.98	0.5	0.17	0.19	0.24	0.54	0	0.03	0.3	0.24	0	0.1	0.23	0.02	0.17	0	0	0	0.12	0.342	2.234	1.472	0.69	2.24039	7.60217	3.05237	1.15245	-1.54835	1.15973	0.55779	-0.535017	1.16375	2.92641	1.60993	0.204701
Phatr3_EG00081	60.33	58.59	50.15	44.43	68.79	68.39	58.33	59.88	76.49	74.75	72.01	69.7	68.98	69.33	61.64	67.31	61.09	59.17	30.77	31.39	39.59	41.97	24.93	26.59	33.37	35.96	32.04	29.04	27	29.87	36.61	36.05	1.119	1.115	1.25356	1.60662	0.955091	0.956941	1.01465	1.04315	0.162486	0.157038	0.326037	0.684028	-0.0662896	-0.0634976	0.0209751	0.0609441
Phatr3_EG00084	38.62	0.62	0.06	0	85.73	66.31	0.09	0.03	106.31	88.47	80.9	51.26	166.61	147.72	135.74	136.01	186.46	205.35	91.84	80.93	57.69	49.23	0.15	0.71	0.21	0.1	0.76	0.7	386.89	359.29	0.5	0.51	232.567	0.211	22.6036	1.93434	0.96854	1.29485	210.133	119.32	7.8615	-2.2423	4.49848	0.951843	-0.0461166	0.372783	7.71516	6.89869
Phatr3_EG00085	56.36	42.18	44.23	33.8	57.4	49.76	26.65	26.92	57.87	50.02	25.12	21.82	43.07	40.52	23.71	22.89	0.12	0.21	0.12	0.15	0.02	0	0.04	0.12	0.05	0.12	0.25	0.16	0.08	0.09	0.13	0.12	1.073	0.436	0.139	1.132	1.52	2.004	1.711	0.988932	0.10181	-1.19894	-2.85193	0.178473	0.604425	1.00319	0.775233	-0.016057
Phatr3_EG00086	0.33	0.69	0	0.29	0.91	2.1	0.56	0.57	1.14	1.11	0.91	0.52	0.38	1.48	0.33	1.67	1.57	1.69	0.77	0.69	0.34	0.33	1.62	1.21	0	0.33	1.22	0.62	0	0	0.29	0.63	0.232	0.189	0.192	2.027	0.780016	1.32508	2.23279	2.54896	-2.10848	-2.40206	-2.38165	1.01904	-0.358424	0.406074	1.15885	1.34991
Phatr3_EG00087	0.03	0	0	0	1.71	0.07	2.36	2.55	2.01	2.97	2.93	2.49	1.98	3.68	0	0.24	0	0	14.59	18.45	0	0	34.55	36.4	0	0	2.63	2.06	0	0	0	0	1	0.00090398	4.79942e-05	0.000106085	19.4961	0.80358	0.307422	6.26918	0	-10.1114	-14.3468	-13.2025	4.28511	-0.315486	-1.70171	2.64828
Phatr3_EG00088	21.39	15.1	17.74	21.22	23.37	19.62	21.96	21.59	27.45	25.01	30.93	24.36	33.67	34.59	34.4	31.74	16.61	17.19	4.54	3.32	15.38	13.61	5.03	6.49	5.53	7.17	4.73	3.27	13.67	12.93	8.68	7.45	3.42181	1.703	2.26435	2.66999	0.845	0.854443	0.916816	0.718863	1.77476	0.768073	1.1791	1.41683	-0.243718	-0.226944	-0.125296	-0.476211
Phatr3_EG00089	2.7	17.84	15.79	8.97	14.34	14.11	43.95	36.02	21.77	23.57	36.51	50.67	25.07	25.93	20.71	35.8	6.32	0.97	0	0	0	0	0	0	0	0	0	0	0	0	0	0	1	1	1	211.912	0.762701	0.448	0.302	0.660462	0	0	0	7.72732	-0.39081	-1.1598	-1.7295	-0.598452
Phatr3_EG00090	2.21	3.93	2.9	3.22	5.07	1.8	3.1	1.27	6.12	4.14	3.33	1.98	2.94	0.9	0.35	3.06	9.79	5.72	4.6	5.68	7.04	6.05	4.56	4.76	3.91	2.85	4.16	3.24	1.91	0.64	3.5	5.6	0.44	0.928	1.202	1.344	0.96262	1.68583	1.32724	0.780578	-1.18405	-0.107898	0.265081	0.426649	-0.0549615	0.753457	0.408431	-0.357386
Phatr3_EG00092	52.73	40.72	42.99	38.55	49.11	47.98	36.8	36.59	58.7	50.29	47.38	41.91	61.6	55.92	46.52	44.26	57.45	64.44	36.08	42.63	40.38	40.35	23.56	29.14	27.31	26.72	55.84	54.22	34.9	31.14	81.37	75.55	0.667415	0.500406	1.314	1.37219	1.09376	1.05979	1.12781	0.886063	-0.583343	-0.998829	0.394272	0.456485	0.129293	0.0837747	0.173524	-0.174519
Phatr3_EG00093	8.28	9.76	4.72	2.55	9.54	6.06	3.43	3.97	8.88	7.87	6.9	4.51	9.04	5.44	5.24	6.61	5.93	3.92	13.81	13.61	9.21	12.08	7.28	6.91	5.97	6.33	8.04	7.65	5.55	7.13	10.14	15.92	0.771	0.798	1.28	0.320809	1.03055	1.27754	1.79723	1.94956	-0.374648	-0.325621	0.355778	-1.64022	0.043421	0.353367	0.845775	0.963148
Phatr3_EG00094	22.19	19.76	19.73	22.39	17	11.99	12.79	13.76	13.38	10.98	14.39	11.02	13.66	11.23	11.8	14.88	3.38	3.19	1.91	3.12	0	0.04	0	1.83	0	0.77	4.96	2.63	6.23	6.53	7.39	8.21	1.303	0.103	0.025	1.156	0.790228	0.83545	0.930989	0.769689	0.382162	-3.27288	-5.32024	0.209447	-0.339658	-0.259374	-0.103164	-0.377653
Phatr3_EG00095	0	3.17	0	0	0.48	1.11	0	0	0	0	0	0	0	0	0	0	0	0	0	0	0	0	0	0	0	0	0	0	0	0	0	0	1	1	1	1	1	1	58.3084	99.9228	0	0	0	0	0	0	5.86563	6.64274
Phatr3_EG00096	35.97	39.07	15.12	10.9	34.4	36.41	20.4	20.89	33.49	34.81	26.08	27.03	27.56	31.42	24.99	29.54	54.76	54.2	33.1	25.97	34.84	30.23	28.42	25.55	11.85	11.16	17.16	20.64	52.79	54.17	15.66	17.1	5.17304	0.620778	1.019	1.64527	0.909917	1.10895	1.455	2.227	2.37101	-0.68785	0.0271226	0.718328	-0.136193	0.149192	0.541141	1.155
Phatr3_EG00097	39.27	37.22	23.1	16.33	41.05	34.94	25.75	25.58	34.23	37.87	28.75	30.39	24.33	31.18	19.06	20.7	24.55	18.31	20.27	31.06	23.67	20.05	28.33	29.69	40.87	39.9	32.7	32.09	18.42	18.73	47.5	46	0.631245	1.26946	0.647639	0.74	1.18294	1.06185	1.265	1.519	-0.663729	0.344214	-0.626738	-0.4336	0.242383	0.0865767	0.338962	0.602958
Phatr3_EG00098	19.54	15.93	10.71	7.63	20.27	17.97	15.79	13.99	18	23.81	17.09	14.94	21.82	18.5	15.06	17.67	11.57	11.72	23.27	27.45	10.96	12.15	40.57	39.57	13.16	12.91	17.9	15.37	7.1	8.48	12.33	10.48	1.165	0.916	0.291669	0.58779	0.882631	1.07918	1.00422	1.22598	0.220528	-0.126847	-1.7776	-0.766627	-0.180117	0.109929	0.00608074	0.293932
Phatr3_EG00099	8.77	5.37	1.42	0.91	8.6	9.76	2.08	2.69	8.43	8.29	8.87	5.51	9.85	10.6	5.87	4.17	6.1	4.65	5	5.17	3.06	2.9	4.04	2.59	3.37	0.46	1.7	2.07	0.07	0	2.5	2.14	0.0309453	1.014	0.749	0.942	1.70963	1.00933	3.264	4.59657	-5.01414	0.0197426	-0.417048	-0.0860877	0.773682	0.0133977	1.70651	2.20056
Phatr3_EG00100	0	0	0	0	0	0	0	0	0	0	0	0	1.55	0	0.79	0	6.39	0.32	0	0	2.11	0	0	0.6	0	2.71	0	3.55	0	0	0.88	2.83	0.232	1.104	2.351	8.601	0.927922	1	1	1	-2.10848	0.142825	1.23331	3.10459	-0.107925	0	0	0
Phatr3_EG00101	3.9	0	0.03	1.75	2.31	0	0	0	0.07	0	1.49	0	1.17	1.96	2.83	0	1.4	4.12	57.67	55.83	3.08	4.69	141.1	173.2	20.29	17.24	15.25	12.32	5.62	1.98	0	0	466.754	1.392	0.0211563	0.0432903	0.894941	0.0391334	77.8968	1.57937	8.86652	0.4771	-5.56277	-4.52981	-0.160135	-4.67546	6.28349	0.65935
Phatr3_EG00102	3.56	4.58	5.69	4.54	5.43	4.54	3.96	4.48	6.12	7.36	4.34	2.17	7.1	7.53	3.75	2.58	0.11	0.4	0.89	0.58	0.33	0.28	0.94	0.54	0.36	0	0	0.36	0	0.24	0.41	0.43	0.468	0.979	0.35	0.305	1.93968	1.80859	1.00378	0.618562	-1.09538	-0.0310232	-1.51656	-1.71291	0.955817	0.854869	0.00544797	-0.693009
Phatr3_EG00103	0.8	0.96	0.82	0.25	0.47	0.71	0.17	0.91	0.3	0.79	0.28	0.13	0.97	1.77	0.13	0.07	0	0	1.48	3.02	0.15	0.1	5.22	5.82	0.34	0.64	0.5	0.3	0	0	0.26	0.08	0.079	1.237	0.0182241	0.00283381	10.9682	2.33349	0.891763	1.32341	-3.65745	0.30638	-5.77801	-8.46304	3.45526	1.22249	-0.165267	0.404258
Phatr3_EG00105	0	0	0	0	0	0	0	0	0	0	0	0	0	0	0	0	0	0	0	0.2	1.02	0	0	0.2	0.07	1.37	1.88	3.41	0	0	0.71	0	0.361	0.279	4.671	1	1	1	1	1	-1.47152	-1.84343	2.22367	0	0	0	0	0
Phatr3_EG00106	0	0	0	0.34	0	0	0	0	0	0	0	0	0	0	0	0.39	0	0	0	0	0	0	0	0	0	0	0	0	0	0	0	0	1	1	1	1	0.344093	1	1	0.245574	0	0	0	0	-1.53913	0	0	-2.02577
Phatr3_EG00107	2.24	3.2	0.32	0.29	4.8	6.44	0.33	0.41	4.85	5.89	1.8	0.47	4.06	2.62	0.57	0.71	4.89	4.47	1.33	2.57	3.85	2.29	0.49	0.34	0.43	0.63	0.1	0.35	0.15	0.24	0.13	0.98	0.622	2.435	6.6271	2.152	4.41918	4.09074	12.981	6.42459	-0.685981	1.28379	2.72838	1.10581	2.14378	2.03236	3.6983	2.6836
Phatr3_EG00108	0.21	0.27	0.14	0.15	0.16	0.22	0.03	0.03	0.11	0.25	0	0	0.08	0.01	0	0.11	0	0	0	0	0	0	0	0	0	0	0	0	0	0	0	0	1	1	1	1	0.568389	45.7525	4.22319	1.29756	0	0	0	0	-0.81505	5.51578	2.07833	0.375799
Phatr3_EG00110	3.69	2.33	3.41	1.64	3.3	2.68	2.83	2.14	3.8	3.5	1.73	1.99	2.23	1.75	1.24	1.46	0	0.02	0	0	0	0	0	0	0	0	0	0	0	0	0	0.04	0.688	1	1	2.245	1.27657	1.69006	1.03525	0.939046	-0.540243	0	0	1.1667	0.352269	0.757076	0.0499847	-0.0907326
Phatr3_EG00112	24.88	25.76	17.29	15.52	26.13	23.92	18.62	20.39	23.93	24.94	18.85	20.03	22.05	21.74	16.27	18.32	22.38	20.53	16.3	19.67	21.73	22.01	17.89	15.8	15.49	16.46	23.37	23.25	13.41	13.67	23.29	25.29	0.886	0.69863	1.113	1.057	1.0731	1.09351	1.09601	1.20377	-0.175246	-0.517399	0.154428	0.0796967	0.101791	0.128969	0.132263	0.267554
Phatr3_EG00113	0	0	0	0	0	0	0	0	0	0	0	0	0	0	0	0	0	0	0	2.56	0	0	0	0	0	0	0	0	0	0	0	0	1	1	1	0.302	1	1	1	1	0	0	0	-1.7257	0	0	0	0
Phatr3_EG00114	5.25	8.26	3.97	3.75	8.94	8.06	5.14	6.7	10	8.05	6.05	7.94	5.33	6.91	3.35	4.7	10.35	7.88	9.7	11.95	9.04	7.47	6.65	4.42	7.56	9.1	7.14	8.76	1.24	0.88	9.11	6.2	0.284605	1.156	1.463	0.881	1.23476	1.2501	1.15008	1.22033	-1.81296	0.20956	0.548758	-0.182794	0.304233	0.322047	0.201738	0.287267
Phatr3_EG00115	19.78	20.21	10.56	7.98	25.54	28.63	18.75	17.26	27.51	27.33	19.43	22.28	22.84	26.38	15.38	19.16	30.8	32.3	16.03	17.38	23.31	27.81	14.22	15.27	23.74	24.13	20.6	19.98	19.8	17.72	25.4	24.05	0.732284	1.15628	1.202	1.085	1.225	1.17554	1.222	1.71813	-0.449525	0.209494	0.265169	0.117056	0.292903	0.233324	0.288745	0.780839
Phatr3_EG00116	22.41	21.03	10.83	8.87	27.12	26.1	21.61	17.63	34.99	33.12	20.94	23.32	35.96	31.84	18.37	19.3	31.54	31.24	36.8	37.23	33.37	32.09	29.1	31.89	31.77	24.43	40.07	34.82	1.54	3.02	44.06	37.41	0.0900328	0.765	0.915	0.754	1.518	1.33023	1.15268	1.70222	-3.47341	-0.38591	-0.128657	-0.407699	0.602279	0.411672	0.204995	0.767414
Phatr3_EG00117	42.21	38.85	37.19	39.79	35.47	38.46	30.64	31.43	36.11	31.66	38.42	30.02	40.46	40.15	44.55	43.55	55.58	57.71	27.78	24.13	16.43	13.71	16.92	14.72	25.59	24.3	19.59	20.87	16.08	14.99	21.26	21.46	1.111	1.058	0.762	1.312	0.804582	0.890057	1.02544	0.867852	0.152377	0.0813412	-0.392908	0.391407	-0.313689	-0.16803	0.0362371	-0.204478
Phatr3_EG00119	2	1.05	2.92	3.37	3.24	3.45	3.25	3.62	3.37	3.47	3.72	3.94	3.58	4.14	3.73	3.62	24.87	25.51	0.42	0.78	29.55	26.74	0.39	0.32	0.07	0.14	0.49	0.27	0.45	0.37	0.41	0.44	1.553	0.302	69.3802	36.3172	0.87988	0.771492	0.822137	0.367254	0.635255	-1.72706	6.11645	5.18258	-0.184621	-0.374276	-0.282549	-1.44515
Phatr3_EG00120	1.6	1.68	2.59	1.22	1.46	0.65	0.49	0.93	0.47	1.15	0.43	0.63	0.12	0.69	0.44	0.4	0	0	0	0	0	0	0	0	0	0	0	0	0	0	0	0	1	1	1	1	0.721656	1.30946	1.24277	0.654935	0	0	0	0	-0.470617	0.388976	0.313565	-0.610577
Phatr3_EG00121	45.85	37.01	29.79	32.08	43.7	37.71	31.12	37.56	51.26	43.99	46.06	37.92	60.59	55.9	52.01	49.28	38.06	40.07	19.9	26.95	35.48	34.22	20.86	25.08	27.47	29.89	24.58	26.69	38.3	33.06	37.23	37.96	1.30684	0.942	0.737841	0.975	0.922373	0.96855	1.00891	0.960012	0.386079	-0.0864623	-0.438618	-0.0368781	-0.116578	-0.0461016	0.0127965	-0.058875
Phatr3_EG00123	21.18	19.48	16.52	15.44	19.5	20.6	16.55	17.23	18.73	18.45	17.83	17.03	17.09	17.72	16.22	16.4	15.26	14.98	39.08	41.78	25.5	23.78	32.77	36.2	51.45	49.34	33.84	33.25	12.25	13.28	39.11	36.31	0.8426	1.20394	0.797968	0.808885	0.922	0.948036	0.898	0.801	-0.24708	0.267769	-0.325598	-0.305994	-0.116741	-0.0769869	-0.154842	-0.319261
Phatr3_EG00124	76.99	63.01	63.82	61.74	70.38	61.84	39.17	38.53	60.39	56.78	30.16	25.56	48.88	42.44	25.85	33.17	4.82	2.07	2.21	1.55	2.03	2.15	1.23	1.61	2.65	1.14	2.1	3.11	1.3	0.66	3.46	2.11	0.548	0.745	1.241	1.676	1.29733	1.811	1.437	0.846154	-0.869024	-0.425192	0.311647	0.744701	0.375543	0.856762	0.52353	-0.241008
Phatr3_EG00125	0	0.16	0	0.09	2.08	0	0.49	0	2.52	4.1	1.72	0.27	3.46	6.7	0.9	1.35	9.53	10.65	7.43	8.3	8.36	10.82	6.53	6.93	8.07	6.82	5.07	4.92	17.37	17.8	11.75	10.55	2.74287	1.81278	1.141	1.215	2.36116	3.08032	2.14241	1.17953	1.45569	0.858201	0.19088	0.280722	1.2395	1.62308	1.09924	0.238206
Phatr3_EG00126	0	0	0	0	0	0	0	0	0	0	0	0	0	0	0	0	0	0	0	0	0	0	0	0	0	0	1	0	0	0	0.95	0	0.708	0.42	1	1	1	1	1	1	-0.497582	-1.25309	0	0	0	0	0	0
Phatr3_EG00127	0	0	2.16	0.64	0	0	1.92	0.59	2.54	0	11.34	3.8	4.7	5.8	8.65	12.12	0	3.4	0	0	0	0	0	0	0	0	0	0	0	0.16	0	0	5.152	1	1	63.301	0.424187	0.140991	0.0141474	0.0112697	2.36526	0	0	5.98416	-1.23723	-2.82633	-6.14331	-6.47141
Phatr3_EG00129	18.88	12.54	18.81	15.38	16.98	12.9	8.43	11.33	20.12	13.25	12.06	7.87	14.75	15.06	10.23	8.7	0.69	0.6	0.45	1.09	0.3	0.23	0.32	0.57	0	0.2	0.38	0.57	0.22	0.47	0.67	0.95	0.692	0.248	0.492	0.757	1.32445	1.45157	1.28522	0.705502	-0.5321	-2.01132	-1.02365	-0.401973	0.405395	0.537613	0.362013	-0.503278
Phatr3_EG00131	0	0	0	0	0	0	0	0	0	0	0	0	0	0	0	0	0	0	0	0.84	0	0	0	0	0	0	0	0	0	0	0	0	1	1	1	0.302	1	1	1	1	0	0	0	-1.7257	0	0	0	0
Phatr3_EG00132	1.11	0.76	1.43	0.49	1.6	1.18	0.56	1.1	1.46	2.12	0.42	0.5	0.83	1.15	0.22	0.2	0	0	0.01	0	0	0	0	0	0	0	0	0.01	0	0	0	0	1	0.414	1	0.288	4.097	3.375	1.43148	0.764915	0	-1.27206	0	-1.79414	2.03465	1.75489	0.517505	-0.386629
Phatr3_EG00133	0	0	0	0	0	0	0	0	0	0	0	0	0	0	0	0	0	0	0	0	0.04	0	0.04	0	0.06	0	0	0	0	0	0.01	0.02	1	1	1	1	1	1	1	1	0	0	0	0	0	0	0	0
Phatr3_EG00134	83.53	64.56	47.84	45.03	89.74	89.22	55.25	57.68	105.9	81.93	74.78	59.65	110.48	102.95	85.63	86.14	64.68	63.56	45.41	49.49	38.54	38.42	28.14	30.57	49.77	42.89	26.93	24.01	20.86	17.93	33.02	27.88	0.967	2.19116	1.257	1.33312	1.00791	1.22974	1.35	1.1855	-0.0481907	1.1317	0.33024	0.414804	0.0113654	0.298351	0.433272	0.245493
Phatr3_EG00135	32.58	32.34	28.17	27.39	32.9	32.33	28.19	28.77	31.62	31.01	29.13	30.26	30.93	29.06	27.58	29.49	29.71	28.85	15.36	15.94	19.28	18.01	11.9	14.19	30.64	30.68	17.73	16.09	31.69	30.6	24.06	22.73	2.55258	1.42145	1.24345	1.98467	0.909309	0.937014	0.970926	0.905534	1.35196	0.507364	0.314352	0.988901	-0.137157	-0.0938578	-0.0425663	-0.14316
Phatr3_EG00136	42.61	52.8	32.44	26.39	40.52	41.09	29.53	33.57	34.54	42.37	30.43	33.98	22.15	27.61	20.14	19.86	15.43	9.8	4.13	9.84	27.95	26.96	16.03	9.98	44.37	51.43	30.55	30.52	40.52	43.1	44.83	46.98	1.4476	1.59956	1.80167	1.601	1.05339	1.04036	1.10624	1.27152	0.533664	0.677677	0.849335	0.67868	0.0750337	0.0570874	0.14567	0.346559
Phatr3_EG00138	15.9	13.16	12.3	12.53	18.68	18.65	12.8	13.83	24.84	16.94	21.98	14.73	28.57	24.78	22.04	25.35	12.12	17.62	5.62	6.1	8.61	7.27	0	2.69	6.5	4.49	3.9	3.79	4.24	3.84	10	7.48	0.610922	1.79625	5.268	2.57922	1.02238	1.03315	1.24808	0.929406	-0.71094	0.844991	2.39732	1.36694	0.0319337	0.0470432	0.319707	-0.105619
Phatr3_EG00139	7.12	4.2	4.27	4.47	5.24	9.8	8.25	6.55	10.82	9.69	8.63	4.49	7.88	8.6	11.2	13.97	3.64	7.55	5.61	1.18	1.2	7.11	10.04	21.33	2.59	0.99	17.95	17.16	16.46	15.4	14.84	24.1	1.296	0.103829	0.229	1.465	0.553	1.3631	0.86889	0.991373	0.373799	-3.26772	-2.12605	0.550846	-0.85356	0.446891	-0.202754	-0.0125004
Phatr3_EG00140	18.23	17.96	0	4.03	6.08	7.76	2.86	17.19	12.24	35.25	0	8.25	24.43	1.27	10.59	3.98	28.36	17.89	47.7	8.73	37.25	30.91	17.24	10.14	34.83	34.82	24.96	32.38	4.03	26.67	54.5	36.55	0.508	1.225	1.796	0.784	1.2446	4.6363	0.566732	5.00506	-0.978028	0.292453	0.84498	-0.350571	0.31568	2.21297	-0.819262	2.32339
Phatr3_EG00141	29.31	22.25	32.88	25.54	22.85	19.85	19.12	18.87	19.35	15.65	16.15	13.99	11.79	11.55	11.7	12.24	6.68	6.56	11.37	15.76	6.88	6.59	9.76	10.48	13.97	13.79	12.41	11.46	8.79	7.85	11.35	10.32	1.21884	1.18572	0.572308	0.431865	0.827	1.01166	0.960694	0.687802	0.285505	0.245762	-0.805135	-1.21135	-0.274444	0.016726	-0.0578515	-0.539935
Phatr3_EG00142	32.14	53.64	4.93	1.87	28.84	38.27	15.94	12.81	24.96	30.62	7.9	10.14	13.51	15.22	2.38	1.9	87.71	70.92	22.29	16.89	428.01	495.4	62	51.59	836.25	897	130.34	133.98	69.95	74.06	105.18	142.91	0.916	6.72351	6.69355	3.65614	5.584	2.63083	1.94746	9.787	-0.126566	2.74922	2.74277	1.87032	2.48128	1.39552	0.961595	3.29086
Phatr3_EG00143	145.25	72.13	64.89	79.46	126.45	89.88	52.25	53.67	126.67	106.44	64.7	48.38	139.96	119.21	67.42	65.57	46.71	66.59	150.41	154.04	85.02	106.7	134.76	172.88	184.72	138.37	120.98	109.59	72.27	55.62	215.35	192.41	0.490152	1.435	0.490608	0.342021	1.57423	1.70252	1.66774	1.0415	-1.0287	0.520938	-1.02736	-1.54784	0.654645	0.767675	0.737894	0.0586605
Phatr3_EG00144	303.78	246.79	126.51	151.82	321.65	300.15	197.97	192.1	332.79	294.36	298.29	251.47	403.74	384.71	353.85	358.72	407.03	438.08	212.75	196.88	295.34	295.65	73.22	87.96	47.5	43.19	147.47	151.73	1109.43	1048.48	160.25	159.98	10.6685	0.309019	3.11227	1.8374	0.93034	0.984917	1.352	1.50726	3.41528	-1.69423	1.63797	0.877666	-0.10417	-0.0219263	0.435075	0.591926
Phatr3_EG00145	21.6	18.25	12.4	9.34	29.91	24.15	19.02	19.02	32.98	28.98	25.64	22.96	38.68	30.99	22.05	24.56	20.89	26.71	15.1	14.83	14.97	17.68	9.22	13.36	10.23	10.87	11.29	10.62	5.11	4.71	14.76	10.9	0.62645	1.207	1.038	1.154	1.19329	1.16816	1.1501	1.35616	-0.674728	0.271487	0.0539233	0.206941	0.25495	0.224242	0.201758	0.439525
Phatr3_EG00146	0	0	0	0	0	0	0	0	0	0	0	0	0	0	0	1.39	0	0	8.13	5.01	1.37	0.64	9.63	3.49	5.54	0.13	5.37	4.36	0	0	3.6	0	0.029	0.587	0.128305	0.00388863	0.0433586	1	1	1	-5.11199	-0.769374	-2.96235	-8.00652	-4.52754	0	0	0
Phatr3_EG00147	7.22	9.04	6	7.19	6.17	4.84	7.42	2.99	6.94	3.27	5.47	4.97	11.95	13.6	4.16	7.05	9.32	8.43	4.44	2.05	13.39	15.17	5.65	3.36	0	3.74	10.45	7.93	11.27	8.45	12.09	8.85	1.483	0.212	2.663	2.471	1.92637	0.83502	0.883078	0.941511	0.568997	-2.23583	1.41299	1.30538	0.945887	-0.260117	-0.179387	-0.0869494
Phatr3_EG00148	0	0	0	0	0.94	0.25	0	0	0.2	0	0	0	0	0	0	0	0	0.62	0	0	0	0	0	0	0	0	0	0	0	0	0	0	1	1	1	108.523	1	38.3102	233.343	1	0	0	0	6.76186	0	5.25966	7.86631	0
Phatr3_EG00149	18.8	9.42	14.47	9.08	20.85	14.4	15.08	22.77	28.14	19.62	17.23	20.17	24.68	24.51	25.21	28.86	17.24	17.79	11.8	11.28	30.07	30.65	4.81	5.69	17.15	13.94	14.02	11.61	10.79	9.63	13.74	13.81	1.174	1.237	4.92863	1.349	0.767761	1.09956	0.790234	0.916054	0.231279	0.307379	2.30119	0.431662	-0.38127	0.136924	-0.339649	-0.126496
Phatr3_EG00150	39.87	38.56	37.85	40.35	37.45	36.07	39.79	38.81	47.26	37.32	43.59	48.14	44.51	46.33	56.92	42.85	35.52	33.22	12.57	11.3	24.74	22.6	9.69	7.67	26.98	18.19	10.39	9.48	34.67	26.75	15.87	14.81	3.14839	2.32708	2.2858	2.5877	0.759166	0.789436	0.790698	0.759743	1.65461	1.21852	1.1927	1.37167	-0.397512	-0.341105	-0.338801	-0.396417
Phatr3_EG00151	8.65	5.69	2.27	2.01	9.36	12.28	4.55	11	12.59	17.34	5.96	17.66	3.84	11.32	0.6	2.74	2.13	1.87	7.78	11.87	5.33	5.62	0	5.26	73.65	55.29	4.61	7.85	4.29	2.79	7.78	6.62	0.758	10.7975	1.678	0.167	3.86269	1.063	1.14701	2.37124	-0.399358	3.43263	0.746723	-2.57924	1.94961	0.0881353	0.197881	1.24564
Phatr3_EG00152	72.52	74.26	31.33	20.67	58.59	55.31	20.18	27.81	52.57	47.85	19.73	16.72	24.15	49.14	22.95	26.3	58.1	54.89	117.57	141.46	98.05	69.36	117.22	118.03	93.38	84.43	123.58	104.03	51.5	61.2	140.98	121.9	0.673	0.797	0.537	0.404151	1.20702	2.23449	1.92282	1.98447	-0.571406	-0.327427	-0.895948	-1.30703	0.27145	1.15994	0.943227	0.988755
Phatr3_EG00153	56.63	50.37	34.06	22.89	58.83	49	33.76	34.02	64.55	52.46	44.11	33.32	60.67	60.09	40.3	36.67	48.41	59.68	50.08	50.37	62.36	49.87	51.64	51.86	57.75	51.71	36.79	29.11	21.92	21.22	44.92	45.91	1.48529	1.096	0.432422	0.574186	1.165	1.19876	1.214	1.52	0.570748	0.132465	-1.20949	-0.80041	0.220155	0.261543	0.279474	0.60377
Phatr3_EG00154	0.42	0.32	1.67	1.98	0.56	0.47	0.75	1.43	0.5	0.55	1.16	1.1	0.67	0.5	1.45	1.18	0	0	0	0	0	0	0	0	0	0	0.02	0	0	0	0	0	1	0.42	1	1	0.372657	0.400901	0.400802	0.158	0	-1.25309	0	0	-1.42408	-1.31868	-1.31904	-2.66231
Phatr3_EG00155	67.21	46.69	51.74	36.94	66.75	53.9	49.03	53.45	75.9	46.08	58.33	44	47.78	60.32	48.73	47.29	25.79	21.74	29.95	23.47	31.48	36.35	38.22	41.5	76.74	63	35.25	48.12	17.95	17.84	67.33	63.85	0.426494	1.71297	0.699	0.802	0.928922	1.00609	0.982194	0.948731	-1.2294	0.776498	-0.517466	-0.31882	-0.106371	0.00876382	-0.0259198	-0.0759291
Phatr3_EG00156	1.11	1.08	2.33	1.64	1.11	1.12	2.02	0.75	1.15	1.03	1.38	1.08	2.79	1.79	0.74	1.5	0.56	0.48	0.14	0	0	0.24	0.12	0	0.5	0	0	0	0.41	0.52	0	0	36.215	12.571	1.698	7.154	1.71636	0.761685	0.680791	0.423808	5.1785	3.65201	0.764167	2.83874	0.779355	-0.392733	-0.554716	-1.23852
Phatr3_EG00157	73.55	62.41	33.63	25.17	70.73	68.56	44.38	50.15	96.32	85.19	67.45	60.89	78.74	87.57	51.36	55.2	61.04	53.23	41.01	43.44	50.05	51.26	36.7	41.72	69.71	70.27	41.68	42.6	29.6	34.52	44.43	40.73	1.196	1.69331	1.108	1.201	1.32	1.22895	1.257	1.797	0.257982	0.759843	0.14785	0.264231	0.40083	0.29742	0.330196	0.845502
Phatr3_EG00158	9.66	9.87	8.71	9.94	6.75	5.04	5.71	9.25	8.99	8.2	10.55	6.14	5.75	9.01	8.73	6.89	4.8	5.78	7.38	8.22	6.75	6.58	7.83	7.35	9.1	4.61	5.1	4.57	0	0.17	1.65	1.47	0.087	1.445	0.732	0.607	0.787597	0.881336	0.659555	0.790554	-3.52967	0.53098	-0.449885	-0.720842	-0.34447	-0.182236	-0.600435	-0.339064
Phatr3_EG00159	60.88	52.3	44.83	41.79	53.93	47.92	43.69	45.45	67.07	54.48	56.24	49.41	86.19	87.77	72.47	64.04	81.33	82.57	93.77	69.85	188.01	166.24	82.06	93.46	56.43	53.66	65.55	75.95	86.42	98.82	112.4	111.74	1.195	1.02	1.232	0.716	1.01631	0.873901	0.739964	0.846893	0.256488	0.028471	0.300592	-0.482271	0.0233422	-0.194458	-0.434473	-0.239748
Phatr3_EG00161	1707.97	928.43	1780.39	1820.11	1215.43	975.87	1079.65	893.78	1206.12	878.31	1109.88	746.6	1535.09	1261	1431.08	1207.72	726.11	738.16	988.97	851.43	739.77	809.34	808.12	1218.35	817.87	606.95	1064.75	949.63	959.57	1001.93	1458.21	1399.44	1.076	0.723262	0.587256	0.738645	0.845091	0.90844	0.901736	0.5	0.105727	-0.46741	-0.767938	-0.437047	-0.242821	-0.138536	-0.149222	-0.99868
Phatr3_EG00162	55.09	54.95	21.17	16.56	49.58	45.21	24.27	23.85	47.9	46.69	29.98	28.05	41.28	40.54	23.29	24.52	91.94	91.82	109.46	116	114.01	108.34	111.58	122.02	80.24	80.4	63.76	62.74	49.57	50.77	59.62	57.45	1.46688	1.20662	0.723664	0.68045	1.226	1.19296	1.269	1.813	0.55275	0.270975	-0.466608	-0.555438	0.294384	0.254551	0.344011	0.858268
Phatr3_EG00163	6.11	7.88	3.29	2.21	10.41	8.58	6.51	5.94	11.7	11.96	7.03	7.64	9.19	9.96	4.7	5.3	6.76	5.95	6.04	7.36	8.1	7	3.32	3.83	5.15	4.89	2.84	3.1	1.03	1.06	3.63	3.35	0.475931	1.72267	1.81212	0.842	1.62	1.39967	1.30023	1.9932	-1.07117	0.784646	0.857677	-0.24882	0.696101	0.485087	0.378764	0.995086
Phatr3_EG00164	29.77	13.67	16.24	15.17	10.31	13.36	3.26	4.78	12.41	9.55	4.89	2.71	5.36	4.82	4.8	2.51	1.05	0.95	5.44	7.61	1.56	1.49	4.3	1.75	4.53	1.42	1.85	0.82	0.47	0.49	2.02	0.64	0.589	1.825	0.608	0.198957	1.33344	2.08032	1.879	1.05098	-0.763896	0.867537	-0.717288	-2.32947	0.415148	1.05681	0.910127	0.0717323
Phatr3_EG00165	0.37	0.12	0.3	0.41	0.05	0.1	0.18	0.09	0.13	0.22	0.69	0.17	0	0.06	0.11	0.27	0.05	0	0	0	0	0	0	0	0	0	0	0.05	0	0	0	0	1	0.414	1	2.187	0.133602	0.360393	0.445224	0.511183	0	-1.27206	0	1.12918	-2.90398	-1.47236	-1.1674	-0.968089
Phatr3_EG00166	8.07	10.91	1.31	1.66	4.51	7.83	1.22	9.88	4.02	10.44	6.13	5.22	8.59	6.09	5.1	0.17	0	0	7.09	3.58	1.25	1.06	8.08	9.32	2.25	1.86	1.03	0	0	0	1.46	0.7	0.028	4.123	0.112617	0.00282827	2.29168	1.10994	0.948137	4.897	-5.13955	2.04383	-3.1505	-8.46586	1.19641	0.150485	-0.0768329	2.2919
Phatr3_EG00167	0	0.48	2.44	0.97	0.17	0	0.44	0.64	0.31	0.98	0.21	0.85	0.06	0.62	0.19	1.03	0	0	0	0	0	0	0	0	0	0	0	0	0	0	0	0	1	1	1	1	0.467254	1.00217	0.12599	0.127015	0	0	0	0	-1.09772	0.00313282	-2.98862	-2.97693
Phatr3_EG00168	5.11	6.37	8.45	9.14	6.55	7.33	6.94	10.11	11.36	11	8.89	10.33	12.92	13.34	12.53	13.74	6.88	3.96	13.01	15.72	10.71	8.64	13.49	18.44	3.43	4.02	4.91	5.54	1.04	0.85	6.28	4.95	0.265	0.73	0.509	0.338159	0.836259	0.995002	0.68843	0.497728	-1.91449	-0.454645	-0.97406	-1.56423	-0.257978	-0.0072292	-0.538619	-1.00657
Phatr3_EG00169	16.49	14.73	15.4	11.45	18.36	16.13	20.95	17.04	22.62	21	24.35	22.97	20.43	24.09	23.72	26.42	20.84	27.94	22.1	17.96	11.56	11.75	12.88	18.69	10.58	11.44	15.43	11.95	9.04	5.7	13.91	16.02	0.781	0.822	0.632	1.08	0.749752	0.798566	0.773027	0.900987	-0.356178	-0.283111	-0.662476	0.110607	-0.415515	-0.324516	-0.371409	-0.150421
Phatr3_EG00170	0	0	0	0	0	0	0	0	0.22	0.42	0	0.4	0	1.13	0	0	0	0	0	0	0	0	0	0	0	0	0	0	0	0	0	0	1	1	1	1	10.0829	1.33409	1	1	0	0	0	0	3.33383	0.415851	0	0
Phatr3_EG00171	88.2	91.77	18.43	16.2	74.46	78.61	23.55	23.22	48.72	57.32	17.64	22.02	32.33	33.5	10.66	15.98	40.7	47.9	52.79	46.03	21.18	20.46	21.25	22	48.2	49.62	31.42	23.58	9.47	4.94	23.47	25.04	0.466	1.82062	0.799	0.804	2.074	2.27	2.752	3.928	-1.10304	0.864431	-0.323694	-0.313846	1.05243	1.18241	1.46066	1.97362
Phatr3_EG00172	9.09	19.51	0	0	8.14	16.18	3.29	12.69	15.96	16.38	12.49	12.78	6.16	16.4	0	3.89	15.03	20.1	12.47	24.25	6.87	16.95	11.05	6.46	11.61	13.22	8.36	8.16	8.23	6.57	5.89	14.77	1.119	1.528	1.124	0.86	4.87373	1.08064	1.28867	268.238	0.162417	0.61178	0.168325	-0.217089	2.28503	0.11189	0.365882	8.06737
Phatr3_EG00173	4.29	5.55	9.56	4.92	7.78	5.8	5.56	4.3	4.94	9.19	3.79	5.02	3.08	4.18	1.66	2.79	0.33	0.29	0.22	0.2	0	0.48	0.14	0.27	0	0.14	0.3	0	0.15	0.16	0	0.21	1.862	0.572	0.886	1.621	1.45656	1.34609	1.26406	0.526757	0.896598	-0.806591	-0.174151	0.697118	0.542566	0.428773	0.338068	-0.924792
Phatr3_EG00174	0	1.25	0	0	0	0.45	0	0	0	2.5	0	1.65	0	0	0	0	2.37	0.1	5.52	4.78	0	0.81	6.98	1.3	2.26	3.11	1.92	2.54	0	0.11	0	0	25.348	1.229	0.082	0.214	1	1.315	49.1634	113.243	4.6638	0.29785	-3.61093	-2.22191	0	0.395062	5.61951	6.82328
Phatr3_EG00175	44.45	40.73	33.96	31.11	55.16	47.61	41.35	47	62.43	72.5	63.32	56.57	86.6	77.68	67.25	72.29	64.19	64.45	24.19	29.17	39.39	38.83	22.96	28.68	16.3	21.83	18.76	20.16	11.76	13.45	33.49	32.26	0.52287	0.729414	1.64428	2.3699	1.00248	0.935301	1.04977	0.965627	-0.935475	-0.45519	0.717459	1.24482	0.00357691	-0.0964975	0.0700728	-0.0504626
Phatr3_EG00176	0	0	0	0	0	0	0	0	0	0	0	0	0	0	0	0	0	0	0	0	4.53	7.41	0	0	0	0	0	0	0	0	0	0	1	1	122.946	1	1	1	1	1	0	0	6.94188	0	0	0	0	0
Phatr3_EG00177	0	0	0	0	0	0	0	0	4.76	2.74	1.23	0	2.5	4.68	0	0	0	0	0	0	4.01	5.3	0	0	0	0	0	0	0	0	0	0	1	1	569.252	1	394.649	5.29033	1	1	0	0	9.15292	0	8.62443	2.40336	0	0
Phatr3_EG00178	4.84	6.32	1.35	1.86	9.05	9.17	2.78	3.81	13.91	12.18	7.87	5.93	14.43	15.75	8.78	6.2	3.85	5.79	5.24	4.96	1.43	3.23	5.44	7.58	3.81	5.42	2.78	2.27	0.2	0	0.88	1.46	0.14	1.872	0.307346	0.836	1.698	1.64418	2.357	2.70058	-2.84085	0.904346	-1.70207	-0.258142	0.763849	0.717369	1.23699	1.43327
Phatr3_EG00179	16.77	9.13	1.85	2.24	4.37	3.73	0.21	0.82	2.42	1.48	0.41	0.14	1	0.87	0.55	0.21	0	0.02	13.05	16.07	0.02	0	25.92	26.36	2.13	2	2.03	2.52	0.03	0	0.43	0.69	0.027977	0.921	0.000287887	0.000532695	2.05124	6.293	6.603	4.874	-5.15961	-0.118709	-11.7622	-10.8744	1.0365	2.65381	2.72306	2.28496
Phatr3_EG00180	1.49	1.16	2.07	1.72	2.48	1.81	1.09	0.96	3.01	3.65	1.2	0.71	2.84	3.75	0.64	0.57	0	0	0.03	0	0	0	0	0.05	0	0	0.04	0	0	0	0	0	1	0.211	0.166	0.288	4.596	3.05405	1.79588	0.543682	0	-2.24148	-2.59049	-1.79414	2.2003	1.61072	0.844694	-0.879164
Phatr3_EG00182	11.02	10.04	10.25	9.62	14.12	13.26	14.51	15.05	19.27	17.95	21.31	21.63	18.01	19.58	16.28	17.97	31.62	32.82	38.84	40.73	20.69	19.35	32.92	32.38	8.47	6.76	10.11	8.19	9.71	9.47	6.33	6.53	2.37103	0.846	0.523116	0.71902	0.927258	0.750237	0.78769	0.819212	1.24552	-0.241228	-0.934798	-0.475896	-0.108957	-0.414582	-0.344301	-0.287691
Phatr3_EG00184	0	0	0	0	0	0	0	0	0	0	0	0	1.04	0	0	0	0	0	0	0	0	0	8.25	15.74	0	0	0	0	0	0	0	0	1	1	0.02	1	2.54341	1	1	1	0	0	-5.62599	0	1.34676	0	0	0
Phatr3_EG00185	7.06	3.25	4.06	12.6	4.78	3.86	1.88	2.77	3.73	2.83	3.04	1.75	6.22	6.31	3.06	3.05	0.81	1.06	8.9	7.64	6.43	6.18	6.81	7.55	27.97	24.19	20.05	19.36	9.65	9.3	25.04	25.46	0.596272	1.34675	0.754	0.0998164	1.734	1.19917	1.5879	0.502574	-0.745957	0.429485	-0.407096	-3.32458	0.794393	0.26204	0.667116	-0.992591
Phatr3_EG00186	611.28	576.86	374.57	387.04	514.95	527.56	445.47	443.78	432.24	509.3	415.18	312.72	418.18	338.35	385.66	323.11	298.12	459.82	842.42	848.93	300.26	334.23	663.86	770.39	893.55	791.53	433.52	477.74	149.99	173.4	244.15	241.89	1.039	1.90801	0.317152	0.42227	0.82325	0.979518	0.966382	1.01964	0.0551301	0.932072	-1.65675	-1.24376	-0.280598	-0.0298556	-0.0493339	0.0280632
Phatr3_EG00187	0	1.63	0	0	0	0	0	0	0	0	0	0	0	0	0	0	0	0	0	0	0	0	0	0	0	0	0	0	0	0	0	0	1	1	1	1	1	1	1	5.03467	0	0	0	0	0	0	0	2.3319
Phatr3_EG00188	39.86	32.83	44.56	57.64	41.02	41.55	50.41	51.11	41.54	40.44	52.88	47.65	44.85	41.91	38.31	41.81	18.01	20.11	5.58	4.84	49.75	51.12	2.85	4.81	4.15	4.56	0	1.93	0	0.99	2.2	1.18	0.471	4.481	11.2512	3.25741	0.912932	0.705386	0.691	0.543	-1.08523	2.16382	3.492	1.70372	-0.13142	-0.503514	-0.532243	-0.881214
Phatr3_EG00189	22.57	15.47	29.49	28.97	21.36	18.57	20.37	22.71	21.84	22.99	26.16	25.73	31.02	31.22	30.74	30.93	20.16	15.89	14.47	36.88	20	17.92	30.9	35.05	17.01	21.52	47.62	44.55	23.42	21.96	59.31	57.4	0.623846	0.43368	0.503106	0.629	0.844	0.754987	0.791	0.513	-0.680737	-1.2053	-0.991065	-0.668452	-0.244121	-0.405476	-0.33837	-0.963658
Phatr3_EG00190	0	0.42	0	0	0.81	0	0	0	0	0	0	0	0	0	0	0	0	0	0	0	0	0	0	0	0	0	0	0	0	0	0	0	1	1	1	1	1	1	4.72908	3.36848	0	0	0	0	0	0	2.24156	1.7521
Phatr3_EG00191	306.28	274.24	338.72	281.56	339.38	336.21	367.42	320.88	318.9	299.51	306.31	272.13	335.3	326.63	359.97	331.5	197.37	209.75	87.58	88	229.79	234.44	63.22	83.71	169.91	173.36	71.6	72.25	30.42	31.07	91.9	91.23	0.530658	2.44024	2.65808	2.07177	0.8	0.917388	0.828	0.712	-0.914146	1.28702	1.41038	1.05086	-0.321838	-0.124396	-0.271519	-0.489949
Phatr3_EG00192	0	0	2.84	6.16	0	0	1.95	8.14	0	0	0	2.62	2.72	1.08	6.83	11.05	0	0	0	0	0	0	0	0	0	0	0	0	0	0	0	0	1	1	1	1	0.176	0.014321	0.004	0.004	0	0	0	0	-2.50281	-6.12573	-7.95363	-8.0487
Phatr3_EG00193	0.7	2.84	1.03	0.17	2.26	3.12	1.38	2.35	2.59	4.68	1.37	2.79	1.48	1.08	0.72	1.02	4.98	1.83	0.75	3.63	2.49	2.53	1.44	0.95	1.65	3.05	1.87	2.79	1.7	1.75	2.67	2.05	1.164	1.03	1.797	1.382	1.24974	1.52002	1.23978	2.38306	0.219665	0.0430423	0.845341	0.466807	0.321628	0.604092	0.310089	1.25282
Phatr3_EG00194	49.44	46.38	46.69	29.85	34.16	30.8	29.91	30.64	23.01	20.5	26.69	21.16	10.63	12.69	15.07	16.14	0.53	0.51	0.56	1.22	0.25	0.5	0.53	0.71	0.77	1.16	0.95	0.86	0.99	0.62	0.59	0.62	1.839	1.349	0.599	0.614	0.655	0.802613	0.90224	0.941506	0.87915	0.431528	-0.738809	-0.703489	-0.61078	-0.317224	-0.148417	-0.0869574
Phatr3_EG00195	756.88	1083.76	85.43	35.66	714.74	878.41	305.99	283.3	626.52	600.73	179.16	201.01	265.32	275.58	77.44	74	72.55	77.2	51.6	52.72	595.42	637.71	73.15	66.22	2142.18	1994.04	355.18	369.1	697.46	706.9	701.61	689.93	1.58434	5.85482	7.127	1.305	2.925	2.7	2.246	11.465	0.663881	2.54962	2.8333	0.383894	1.54845	1.433	1.16733	3.51921
Phatr3_EG00196	170.48	135.11	158.74	166.3	188.27	160.94	157.52	156.95	227.8	192.52	231.02	182.33	273.37	258.65	261.72	252.4	151.28	156.59	52.89	59.52	123.54	116.06	55.84	77.79	78.06	69.97	47.5	44.28	166.21	167.27	78.16	77.86	3.31381	1.60521	1.54035	2.34602	0.877	0.885656	0.950486	0.73	1.72849	0.682766	0.623255	1.23021	-0.190022	-0.175181	-0.073263	-0.453665
Phatr3_EG00197	2.42	4.63	2.25	0.86	1.99	2.71	3.53	3.75	2.74	2.98	3.84	4.15	2.72	2.5	2.4	3.7	4.47	3.32	3.32	3.26	1.12	1.15	3.35	3.37	4.43	5.43	1.87	2.82	0.6	0.7	1.12	0.95	1.005	1.85469	0.29089	1.051	0.729754	0.625	0.552	1.80672	0.00658787	0.891178	-1.78145	0.0723255	-0.454517	-0.679011	-0.8567	0.853369
Phatr3_EG00198	2.36	4.42	0.87	0	3.86	7.01	6.1	6.22	3.9	5.78	4.75	7.46	0	3.89	0	1.99	8.87	6.71	76.31	79.16	17.2	15.93	69.07	53.52	10.84	7.25	56.95	52.52	15.62	10.73	19.11	28.25	0.883	0.167963	0.228606	0.0892331	1.70228	0.684268	0.751438	6.11303	-0.180157	-2.57378	-2.12907	-3.48628	0.767465	-0.547367	-0.412274	2.61189
Phatr3_EG00199	0	0	0.66	1.48	0	0	0	0	0	0	0	0	0	0	0	0	0	0	0	0	0	0	0	0	0	0	0	0	0	0	0	0	1	1	1	1	1	1	1	0.006	0	0	0	0	0	0	0	-7.49697
Phatr3_EG00200	4.82	0	12.27	11.24	0.93	0	0	1.84	0.68	0	0	0	0	0	0	0	0	0	0	0	0	0	0	0	0	0	0	0	0	0	0	0	1	1	1	1	1	15.7779	0.413135	0.151015	0	0	0	0	0	3.97983	-1.27531	-2.72724
Phatr3_EG00201	30.09	32.97	20.09	16.47	36.85	39.7	29.13	34.09	42.63	45.75	36.14	45.56	37.18	41.64	29.57	31.45	40.89	39.95	8.4	8.87	33.86	34.04	4.31	6.67	12.52	14.66	20.59	19.85	24.59	21.05	24.16	22.19	1.5615	0.68574	5.31852	4.14424	1.09195	0.938186	1.03337	1.34463	0.642932	-0.544267	2.41102	2.05111	0.126908	-0.0920547	0.0473511	0.427211
Phatr3_EG00202	1.08	0.82	5.48	7.7	1.44	1.11	2.5	2.26	1.1	1.97	2	1.43	1.46	1.73	2.57	1.89	0	0.04	0.27	0.2	0	0.22	0.28	0.04	0.04	0	0.17	0.29	0.04	0.08	0.13	0.24	0.514	0.081	0.566	0.063	0.604237	0.786767	0.457284	0.111	-0.960527	-3.61817	-0.821809	-3.99847	-0.726813	-0.345992	-1.12884	-3.17727
Phatr3_EG00203	0.16	0.26	0.45	0.32	0.34	0.42	0.62	0.56	0.88	1.17	0.69	0.78	0.69	1.32	0.51	0.55	0.02	0	0.23	0.46	0	0.02	0.32	0.23	0	0.03	0	0.15	0	0	0.02	0	0.708	0.159	0.035	0.028	1.57215	1.19269	0.544978	0.433867	-0.497582	-2.64902	-4.85354	-5.14311	0.652736	0.254215	-0.875731	-1.20467
Phatr3_EG00204	82.03	108.08	39.53	29.52	86.93	99.27	58.26	51.94	84.73	80.4	44.4	52.39	72.56	70.97	58.71	67.43	144.47	147.98	373.42	325.89	225.69	253.64	289.85	237.38	330.34	311.15	320.05	281.94	272.52	271.52	295.45	314.6	1.40555	1.092	0.752	0.376605	0.945689	1.44689	1.42	2.0914	0.491138	0.126584	-0.410289	-1.40888	-0.080562	0.532957	0.50575	1.06447
Phatr3_EG00205	33.61	27.78	58.59	64.73	32.97	33.94	56.33	55.78	31.71	25.67	56.45	47.08	35.56	34.89	73.11	72.36	19.94	21.83	10.34	10.22	15.59	16.22	8.1	9.71	15.61	11.54	6.41	5.84	8.04	7.44	6.33	5.84	2.02078	2.25121	1.5393	1.79801	0.41	0.483	0.51	0.386	1.01491	1.1707	0.622273	0.846403	-1.2846	-1.04968	-0.970206	-1.37254
Phatr3_EG00206	0.41	0.37	0.38	1.06	0.09	0.18	0.26	0.18	0.09	0.17	0.09	0.32	0.11	0.23	0	0.21	0	0	0	0	0	0	0	0	0	0	0	0	0	0	0	0	1	1	1	1	1.41038	0.521343	0.53455	0.402857	0	0	0	0	0.496086	-0.939696	-0.903604	-1.31166
Phatr3_EG00207	2.76	1.6	4.19	4.49	1.33	1.23	3.15	2.86	1.64	1.29	1.96	2.03	2.26	1.72	2.23	1.91	0.18	0	0.22	0	0	0.13	0	0	0.14	0	0.06	0	0	0	0	0.24	0.171	2.319	4.764	0.758	0.80967	0.63363	0.361091	0.381169	-2.5501	1.21377	2.25206	-0.40024	-0.304594	-0.658287	-1.46957	-1.3915
Phatr3_EG00208	8.57	8.65	3.03	2.98	13.15	9.64	8.52	7.38	16.21	13.37	16.01	10.31	11.89	14.78	12.02	8.85	4.4	6.72	3.53	4.38	8.38	6.27	1.16	4.18	2.4	1.39	2.1	1.36	0	0.24	3.87	3.64	0.0561419	1.125	2.353	1.245	1.07527	0.973331	1.21995	2.19358	-4.15478	0.170052	1.23441	0.316042	0.104705	-0.0389969	0.286824	1.13329
Phatr3_EG00209	0.13	0	0	0	0	0	0	0	0	0	0	0	0	0	0	0	0	0	0	0	0	0	0	0.17	0	0	0	0	0	0	0	0	1	1	0.166	1	1	1	1	4.16663	0	0	-2.59049	0	0	0	0	2.05888
Phatr3_EG00210	0.23	0.06	0.16	0	0.2	0.28	0	0	0	0	0.07	0	0.17	0	0	0	0	0.06	0	0	0	0	0	0	0	0	0	0	0	0	0	0	1	1	1	2.245	5.09208	0.293786	19.3711	1.9142	0	0	0	1.1667	2.34825	-1.76716	4.27583	0.936741
Phatr3_EG00211	81.14	46.29	221.74	254.38	58.3	46.22	105.82	111.11	41.18	38.67	98.11	82.17	61.89	55.31	134.81	117.86	19.94	20.1	2.32	3.16	5.04	4.02	1.66	1.7	1.43	1.02	6.05	5.62	6.83	7.08	7.94	8.4	1.35107	0.217571	2.15195	5.98053	0.415	0.417	0.431	0.22	0.434101	-2.20044	1.10564	2.58027	-1.26812	-1.26114	-1.21541	-2.18162
Phatr3_EG00212	5.94	5.53	5.8	5.85	6.07	5.89	6.31	5.58	7.38	5.95	5.93	6.05	6.49	6.75	6.68	7.4	4.5	5.08	4.55	3.98	3.64	3.1	3.26	3.14	3.41	3.22	3.72	3.47	2.82	3.05	3.57	3.54	1.31149	0.936	0.905	0.996	0.797	0.970379	0.860931	0.765752	0.391207	-0.0951757	-0.144413	-0.00605883	-0.327375	-0.0433797	-0.21603	-0.385052
Phatr3_EG00213	24.37	16.02	6.93	5.25	17.43	12.77	9.72	8.22	16.51	14.7	14.21	9.97	14.49	10.26	12.74	9.92	0	0	0	0	0	0	0	0	0	0	0	0	0	0.26	0	0.16	2.725	1	1	1	0.922751	1.12275	1.43232	2.559	1.44622	0	0	0	-0.115986	0.167043	0.518358	1.35575
Phatr3_EG00215	7.35	7.1	5.49	7	10.21	7.87	8.22	8.43	7.6	9.81	7.74	8.59	6.5	4.71	5.54	8.26	5.03	3.96	3.28	5.08	7.25	5.7	5.25	5.38	0.95	0	6.62	5.28	4.97	8.84	6.49	7.34	1.588	0.081	1.041	0.954	0.687303	0.925812	0.922992	0.892819	0.667116	-3.62386	0.0578584	-0.0675812	-0.540982	-0.111209	-0.115609	-0.16356
Phatr3_EG00216	1.12	1.87	0.31	0.11	0.46	1.73	1.77	0	1.75	1.05	0.24	0	1.39	2.9	0.22	0	0	1.39	0.98	2.32	0	0	0.88	1.9	0.43	0	0.89	2.07	0	0.02	0.79	0	0.08	0.135	0.0101249	0.385	18.4913	9.02849	1.06407	6.40424	-3.63839	-2.89142	-6.62595	-1.37653	4.20877	3.17449	0.0895871	2.67903
Phatr3_EG00217	19.24	16.88	64.19	95.78	19.48	17.6	45.63	38.54	16.11	10.6	45.17	35.96	12.07	18.91	55.17	52.7	37.9	38.99	24.21	31.5	27.45	29.98	17.24	12.63	22.47	24.26	14.61	14.79	16.96	19.84	7.93	6.87	2.5547	1.95655	1.411	1.076	0.549	0.58	0.529	0.339	1.35315	0.968312	0.496715	0.106206	-0.866001	-0.786417	-0.919517	-1.55923
Phatr3_EG00218	0	0	0	0	0	0	0	0	0	0	0	0	0	0	0	0	0	0	0	0	0.63	0	0	0	0	0	0	0	0	0	0	0	1	1	7.004	1	1	1	1	1	0	0	2.80817	0	0	0	0	0
Phatr3_EG00219	11.56	10.78	5.31	5.75	6.45	6.07	4.7	5.44	7	6.46	5.39	5.74	8.44	7.61	4.89	4.84	5.44	5.37	7.4	9.78	9.85	6.93	7.92	6.53	7.18	8.62	6.65	6.9	3.21	3.82	8.59	9.38	0.836624	1.76363	1.031	0.864	1.11252	1.10897	1.15033	1.16426	-0.257349	0.818547	0.0446182	-0.210263	0.15383	0.149218	0.202054	0.219418
Phatr3_EG00224	2.3	5.77	4.43	1.15	8.94	6.27	6.34	5.31	6.37	8.86	6.54	5.04	5.87	5.07	3.79	3.32	11.56	10.66	9.26	9.5	8.49	9.99	4.99	7.14	12.94	12.17	7.93	9.87	4.61	2.98	7.02	7.9	0.803	1.44	1.289	1.057	1.28918	1.13868	1.1056	1.16577	-0.316815	0.526564	0.366248	0.0798226	0.366454	0.187362	0.14483	0.221278
Phatr3_EG00225	8.34	0	1.43	1.41	0	0	0	5.45	0	0	0	0	2.7	0	0	0	0	0	0	0	0	0	0	0	0	0	0	0	0	0	0	0	1	1	1	1	7.63921	1	0.0409036	2.11829	0	0	0	0	2.93342	0	-4.61163	1.0829
Phatr3_EG00226	12.88	9.56	17.33	26.6	20.96	15.11	14.54	13.12	18.45	16.6	21.2	15.63	19.2	19.98	17.31	13.77	7.43	5.78	2.1	1.51	5.42	5.7	0.89	3.48	3.48	4.22	2.87	4.31	4.29	3.49	4.08	3.34	1.683	1.107	2.079	3.341	1.05233	0.812928	1.09078	0.380298	0.75109	0.147129	1.05614	1.74018	0.0735926	-0.298801	0.125365	-1.3948
Phatr3_EG00227	35.11	17.66	21.43	19.26	43.97	45.65	24.95	31.39	57.23	50.9	26.36	21.82	63.01	74.89	26.02	33.18	8.45	13.23	9.24	11.3	35.85	57.97	21.91	18.09	27.39	16.74	18.82	11.73	7.6	2.69	17.31	14.4	0.483	1.438	1.779	0.964	1.88158	1.79964	1.31088	0.854788	-1.05008	0.524348	0.830926	-0.052832	0.911941	0.847708	0.390539	-0.226361
Phatr3_EG00228	15.16	13.57	6.2	0	0.97	7.29	10.39	0.13	10.38	5.62	0.62	16.57	4.18	18.02	0	0.16	3.89	1.81	78.35	62.71	22.14	8.78	54.15	53.31	10.61	9.67	11.73	9.54	0	1.42	5.72	6.93	0.0059119	0.971	0.0742297	0.0359646	30.723	4.43567	2.61354	6.93692	-7.40216	-0.0429659	-3.75186	-4.79728	4.94123	2.14915	1.38601	2.79429
Phatr3_EG00229	11.55	13.93	7.28	3.98	13.28	12.7	13.43	10.48	15.66	16.79	10.56	12.87	9.08	11.43	6.85	7.03	21.24	19.26	8.12	6.32	12.85	12.87	3.43	2.41	5.77	6.91	5.51	4.69	15.33	14.05	6.81	7.21	3.31333	1.269	3.76928	2.49822	1.24344	1.199	0.924736	1.77294	1.72828	0.343898	1.91429	1.3209	0.314331	0.261832	-0.112886	0.826145
Phatr3_EG00230	100.24	41.41	182.01	220.25	32.92	17.42	35.62	53.34	0	0	23.28	26.91	0	2.08	72.36	70.28	0	0	0	0	0	0	0	0	0	0	0	0	0	0.08	0	0	1	1	1	1	0.014	0.0103444	0.475209	0.223	0	0	0	0	-6.12483	-6.59501	-1.07336	-2.16583
Phatr3_EG00231	7.65	8.16	8.47	8.42	8.13	8.32	7.01	5.34	7.62	8.09	6.34	6.53	10.83	6.08	6.3	8.2	0.28	0.15	0	0.08	0	0	0	0	0	0	0	0	0	0	0	0	1	1	1	5.68	0.959094	1.06135	1.11462	0.698825	0	0	0	2.50591	-0.0602552	0.0858937	0.156546	-0.516997
Phatr3_EG00232	77.78	65.15	98.75	99.86	78.6	71.36	82.84	93.79	67.16	63.83	65.99	68.39	53.43	64.08	64.94	63.95	40.63	49.52	0	0	13.37	15.21	0	0	24.4	26.14	0	0.21	15.2	14.45	12.23	8.62	2.24608	244.308	896.888	2660.58	0.766	0.841053	0.721	0.551	1.16741	7.93256	9.80878	11.3775	-0.383714	-0.249731	-0.47238	-0.860974
Phatr3_EG00233	2.48	3.08	5.68	4.77	3.33	3.37	3.93	4.69	3.51	4.08	3.45	3.8	2.89	3.48	2.79	3.33	0.53	0.36	0.06	0.02	0.08	0.01	0.05	0.06	0.04	0.05	0.06	0	0.1	0.02	0	0	36.684	1.734	0.439	20.196	0.919496	0.845109	0.623	0.352	5.19708	0.793793	-1.18647	4.336	-0.121084	-0.24279	-0.682357	-1.50531
Phatr3_EG00234	0	0.28	2.17	5.09	2.17	1.17	6.79	6.07	3.33	2.67	4.22	5.13	4.24	0.67	2.33	2.78	0	0	59.6	56.95	0	0	89.79	98.35	7.37	6.39	9.59	10.32	0	0	0.83	1.36	0.023	0.703	0.000124712	0.000209517	0.817304	0.550804	0.218	0.0327218	-5.47374	-0.509017	-12.9691	-12.2206	-0.291055	-0.860388	-2.1966	-4.9336
Phatr3_EG00236	25.6	15.93	25.84	21.6	19.01	19.1	16.79	16.82	11.11	12.67	9.72	15.21	9.71	8.89	12.47	8.26	0	1.17	1.31	0.62	0.01	0	0	0.65	0.31	0.32	0.61	0.63	0	0.93	0.84	0	1.439	0.379	0.111	0.681	0.734985	0.808211	0.944385	0.644331	0.525364	-1.40083	-3.1736	-0.55419	-0.444214	-0.307196	-0.082553	-0.634125
Phatr3_EG00237	0	0	0	0	0	0	0	0	0	0	0	0	0	0	0	0	0	0	0	0	0	0	0	0	1.66	1.71	0	0	0	0	0	0	1	518.468	1	1	1	1	1	1	0	9.01811	0	0	0	0	0	0
Phatr3_EG00238	6.7	7.12	4.58	4.64	7.35	7.32	6.71	5.65	7.52	8.33	6.12	6.5	5.7	7.4	5.59	5.78	0.73	0.73	0.03	0.03	0.38	0.08	0.08	0.05	0.03	0	0.05	0	0.06	0.06	0.05	0.03	2.565	0.582	2.911	21.8864	0.973043	1.09104	1.01256	1.16389	1.35878	-0.779746	1.5416	4.45196	-0.0394244	0.125704	0.0180003	0.21896
Phatr3_EG00239	2.55	1.84	9.77	10.39	2.41	2.32	4.36	4.73	3.29	2.5	3.97	3.09	3.39	2.7	4.04	3.56	0.15	0.48	0.09	0.1	0.26	0.14	0.1	0.1	0.07	0.11	0.04	0.07	0.1	0.07	0.09	0.13	1.205	1.629	1.631	2.943	0.678225	0.715017	0.445	0.168	0.268545	0.703999	0.705675	1.5575	-0.560164	-0.48395	-1.16902	-2.57135
Phatr3_EG00240	15.77	12.14	12.1	11.44	15.02	12.93	10.87	13.34	14.26	13.51	15.63	14.15	17.49	17.86	16.46	16.35	9.09	12.13	7.55	5.74	9.32	7.47	1.75	3.79	6.09	5.13	5.69	5.34	10.73	11.65	9.14	6.34	2.29678	1.031	2.61211	1.415	0.909926	0.809937	0.983249	0.914996	1.19961	0.0434843	1.38522	0.5006	-0.136179	-0.304119	-0.0243707	-0.128163
Phatr3_EG00241	0.82	2.96	0.65	1.28	3.76	0	0	0.45	2.97	3.01	0.7	0.32	0.97	1.75	0.52	4.36	0.76	1.21	1.01	0	5.55	7.64	0.34	0.83	14.51	15.29	5.4	2.81	1.62	1.11	3.8	2.15	0.566	4.00669	18.1627	4.548	0.382371	27.996	6.0999	6.22669	-0.820139	2.00241	4.18291	2.18513	-1.38695	4.80713	2.60879	2.63847
Phatr3_EG00244	0	0.9	5.64	0	0	1.27	1.16	0	0	0	0	2.17	0	0	0	0	0	1.6	0	1.73	0	1.67	0	2.75	0	0	0	0	0	0	1.4	0	0.708	1	0.455	0.837	1	0.163732	0.897017	0.138849	-0.497582	0	-1.13665	-0.256375	0	-2.61059	-0.156793	-2.84841
Phatr3_EG00246	3.77	3.16	7.27	9.81	3.56	3.27	5.33	5.02	4.59	3.33	4.76	3.96	5.14	2.82	5.31	5.5	0.64	1.34	4.58	5.44	3.92	3.93	3.74	4.82	5.13	6.2	4.86	4.73	1.33	1.75	4.36	4.68	0.541	1.202	0.787	0.174353	0.619896	0.789943	0.562717	0.31	-0.887413	0.265912	-0.345735	-2.51991	-0.689901	-0.340179	-0.829519	-1.68778
Phatr3_EG00248	24.34	25.64	16.86	1.69	43.46	27.32	24.35	19.55	44.76	50.71	31.85	30.29	67.44	59.26	40.01	39.94	34.84	39.01	7.86	4.15	29.77	27.95	0	4.53	0	0	0	0	0	0	0.32	0.26	0.236	1	10.786	5.49492	1.31118	1.30686	1.34156	2.09443	-2.08207	0	3.43103	2.4581	0.390868	0.386107	0.423908	1.06656
Phatr3_EG00249	12.9	10.73	26.15	27.28	12.24	12.18	23.82	24.02	11.26	11.57	22.72	22.54	13.61	12.43	25.19	27.17	12.03	12.78	0.33	0.5	2.58	2.66	0.23	0.41	0.42	0.46	0.37	0.29	5.19	5.88	0.8	0.86	10.5675	1.351	7.10601	26.1705	0.422	0.439	0.436	0.343	3.40157	0.434072	2.82904	4.70987	-1.2451	-1.18613	-1.19627	-1.54169
Phatr3_EG00250	10.03	9.8	9.86	11.27	8.87	6.91	8.05	8.15	7.35	6.85	6.96	5.69	7.89	6.08	9.39	8.17	3.85	4.02	3.47	4.61	4.41	3.71	3.76	5.14	2.03	0.87	3.89	3.55	0.39	1.63	3.54	3.42	0.458	0.397	0.781	0.865	0.669339	0.969119	0.827758	0.719127	-1.12753	-1.33165	-0.35735	-0.208885	-0.579191	-0.0452547	-0.272719	-0.475682
Phatr3_EG00251	0	0	0	0	0	0	0	0	0	0	0	0	0	0	0	0	0	0	1.08	0	0	0	0	0	0	0	0	0	0	0	0	0	1	1	1	0.024	1	1	1	1	0	0	0	-5.39685	0	0	0	0
Phatr3_EG00252	54.05	53.64	102.22	104.09	48.91	52.11	79.5	75.59	47.34	45.2	54.57	69.57	47.56	45.85	52.07	51.96	34.73	41.29	7.02	6.56	13.26	14.02	10.65	10.03	0	0	20.64	17.22	20.25	18.83	22.06	23.26	1.36292	0.000709119	1.12	4.99811	0.756	0.642313	0.553	0.401	0.446702	-10.4617	0.163868	2.32138	-0.404346	-0.638651	-0.85394	-1.31754
Phatr3_EG00253	57.79	31.87	56.97	77.98	42.61	36.27	46.52	48.45	45.75	38.1	57.57	42.8	47.44	43.74	59.25	57.17	76.82	81.72	3.01	5.86	59.66	64.2	10.06	11.27	13.82	13.37	16.48	16.07	46.66	42.87	28.54	23.2	2.74151	0.851	4.96759	15.8142	0.661	0.72575	0.707	0.506399	1.45497	-0.233226	2.31255	3.98315	-0.596218	-0.462455	-0.500584	-0.981653
Phatr3_EG00254	5.36	7.23	0.72	0	6.37	4.51	2.82	1.97	10.53	10.12	8.15	4.24	10.22	12.16	4.58	5.12	0	0.12	0.82	0.7	0	0.11	1.42	1.17	0	1.32	0.31	0.22	0	0	0.05	0	0.103	0.264	0.00272607	0.0105769	3.047	1.66648	1.70712	12.1193	-3.27609	-1.92383	-8.51896	-6.56295	1.6075	0.736806	0.771563	3.59924
Phatr3_EG00256	0.24	1.35	2.98	3.74	0.43	0.21	0	0.9	1.02	0.2	0.67	0.77	3.97	2.64	2.43	1.33	0	0	0	0	0	0	0	0	0	0	0.21	0	0	0	0	0	1	0.42	1	1	1.45415	0.718716	0.530385	0.178794	0	-1.25309	0	0	0.540176	-0.476506	-0.914888	-2.48363
Phatr3_EG00257	6.08	9.51	5.49	3.5	10.72	11.57	10.63	11.63	10.01	13.02	9.48	14.54	11.99	12.34	9.61	9.66	29.77	28.19	13.87	12.66	15.61	15.96	9.27	6.7	6.66	4.53	11.85	11.13	31.99	34.24	5.81	7.52	7.89396	0.494971	1.68755	1.93858	1.06877	0.831265	0.854296	1.36573	2.98075	-1.01458	0.75493	0.954997	0.0959451	-0.26662	-0.227191	0.449677
Phatr3_EG00259	3.71	0	3.35	1.8	10.81	6.09	7.19	4.92	27.48	13.54	18.17	3.86	39.09	44.37	29.77	17.4	7.32	5.11	56.02	69.66	29.03	31.55	67.36	83.79	0	0	51.28	40.31	0	0	16.45	20.94	0.00172062	0.0004177	0.339407	0.0883978	1.47659	1.61428	1.17278	0.541158	-9.18286	-11.2252	-1.55891	-3.49985	0.562272	0.690891	0.229933	-0.885878
Phatr3_EG00260	83.33	61.62	73.73	68.98	89.36	89.05	82.52	80.91	87.61	76.83	85.69	88.47	79.25	89.15	72.31	84.47	177.67	175.45	360.02	330.09	301.85	290.76	320.6	303.06	594.49	569.65	417.84	445.61	389.07	366.33	423.59	426.72	1.40387	1.37727	0.798221	0.457399	0.900349	0.809786	0.922728	0.76874	0.489406	0.461817	-0.32514	-1.12848	-0.151444	-0.304388	-0.116023	-0.379433
Phatr3_EG00261	12.83	4.97	6.29	5.2	11.03	9.82	6.57	6.71	12.66	14.66	9.02	3.96	16.1	12.34	3.39	2.31	0	0	0	0	0	0	1.16	1.18	0	0	0.62	0.86	1.28	1.94	3.22	1.88	1.005	0.00430028	0.00217148	1	4.207	1.84714	1.341	1.19351	0.00788866	-7.86135	-8.84711	0	2.07293	0.88529	0.423064	0.255208
Phatr3_EG00264	0.08	0.28	0.09	0.07	0.24	0.17	0.13	0.1	0.22	0.28	0.04	0.09	0.35	0.18	0.04	0	0	0	0	0	0	0	0	0	0	0	0	0.03	0	0	0	0	1	0.414	1	1	11.145	3.43556	1.51412	1.92777	0	-1.27206	0	0	3.47833	1.78054	0.598482	0.946932
Phatr3_EG00265	0	0	0	2	0	0	0.5	1.53	0	0	0.54	0.47	1.43	0.67	0.6	3.02	0	0	0	0	0	0	0	0	0	0	0	0	0	0	0	0	1	1	1	1	0.470086	0.153875	0.0816556	0.0607829	0	0	0	0	-1.089	-2.70017	-3.6143	-4.04019
Phatr3_EG00266	2.55	3.08	2.05	1.11	3.52	0.86	0.6	0.37	0.74	1.55	0.13	0.88	0.37	0.07	0.9	1.2	0.25	0.55	0	0	0	0	0	0	0	0	0	0	0	0	0	0	1	1	1	13.335	0.133896	1.85568	3.72149	1.39414	0	0	0	3.73717	-2.90081	0.891949	1.89588	0.479377
Phatr3_EG00267	0	0.63	0.63	1.01	0.55	0.54	1.69	0	0	0	1.18	0.79	3.37	2.06	1.51	2.07	0.7	0.82	0	0	0.18	0.23	0	0	0	0	0	0	0.35	1.71	0	0	86.94	1	9.434	30.863	1.26637	0.0152851	0.519594	0.286335	6.44195	0	3.23792	4.9478	0.340697	-6.03173	-0.944544	-1.80422
Phatr3_EG00269	31.75	24.79	19.72	18.24	30.92	25.32	18.93	16.96	31.7	26.16	28.62	25.71	34.13	34.3	29.47	26.99	15.88	20.85	14.53	10.25	17.07	17.09	10.48	9.33	10.78	14.52	10.79	13.55	3.95	0.67	18.06	18.82	0.197	1.061	1.462	1.318	1.01874	0.918745	1.32777	1.14015	-2.34141	0.0857375	0.547737	0.398457	0.0267868	-0.122264	0.409004	0.189221
Phatr3_EG00270	79.76	63.31	94.14	117.89	75.72	66.73	73.19	69.18	77.39	70.78	87.81	67.36	111.33	107.46	116.3	113.9	57.3	61.1	25.88	27.69	45.08	43.88	24.96	33.6	14.05	12.32	22.12	22.67	13.6	13.2	30.02	27.74	0.74694	0.619557	1.353	1.94374	0.81	0.847382	0.854	0.523	-0.420936	-0.690691	0.436169	0.958837	-0.304415	-0.238916	-0.227157	-0.935717
Phatr3_EG00271	0	0	0	0	0	0	0.4	0	0.64	0	0	0	0	0	0	0	0	0	0	0	0	0	0	0	0	0	0	0	0	0	0	0	1	1	1	1	1	2.27072	0.32519	1	0	0	0	0	0	1.18315	-1.62065	0
Phatr3_EG00272	35.9	46.31	29.05	25.31	46.94	52.16	44.85	44.68	53.6	57.99	39.39	46.92	43.32	49.65	33.58	36.63	48.7	49.41	56.1	53.42	53.31	50.12	57.9	48.77	39.55	39.98	52.63	54.58	37.99	38.64	59.16	61.62	0.708554	0.491485	0.470916	0.448084	1.155	1.15171	1.02158	1.34332	-0.497051	-1.02478	-1.08646	-1.15816	0.20796	0.203778	0.0308039	0.425802
Phatr3_EG00273	14.24	42.81	106.03	112.43	5.14	9.58	43.39	26.78	17.39	18.99	66.41	50.6	27.72	53.91	44.37	65.86	0	13.79	3.3	24.28	13.64	0	3.85	2.01	9.04	21.31	0	5.52	0	0.56	0	0	1	5.961	1.979	0.464	0.592143	0.248919	0.157051	0.189735	0	2.57544	0.984553	-1.10737	-0.755983	-2.00625	-2.6707	-2.39795
Phatr3_EG00274	59.2	54.32	29.42	29.81	63.39	57.58	45	46.36	71.1	65.94	57.6	51.36	72.12	63.8	55.77	52.65	80.53	82.6	92.62	86.32	113.63	113.47	90.94	97.02	69.84	63.28	103.1	97.91	84.85	84.05	154.13	155.21	0.865281	0.675366	1.028	0.811	1.05557	1.08821	1.12504	1.47306	-0.20876	-0.566259	0.0394618	-0.302225	0.078018	0.121953	0.169979	0.558816
Phatr3_EG00275	3.52	3.42	2.6	2.01	3.28	3.19	1.46	1.46	2.48	2.17	1.56	1.1	2.05	2.13	1.56	1.21	0.07	0.07	0.06	0.08	0.04	0.06	0	0.13	0	0.1	0.05	0.12	0	0.08	0.12	0.03	0.761	0.557	0.678	0.81	1.28888	1.51245	1.89198	1.16989	-0.394659	-0.844925	-0.559726	-0.303201	0.366115	0.596891	0.919896	0.226373
Phatr3_EG00276	23.23	23.9	18.91	17.73	27.03	31.78	26.98	25.68	33.45	36.06	31.02	31.71	34.68	33.48	26.82	26.15	27.15	27.46	28.81	24.33	22.86	24.07	21.98	21.6	12.55	10.57	25.36	27.03	14.93	16.82	26.64	28.86	0.909	0.448783	0.921	0.912	1.08632	0.961105	0.952503	0.997515	-0.137811	-1.15591	-0.119404	-0.132384	0.119446	-0.0572339	-0.0702039	-0.0035899
Phatr3_EG00277	50.74	30.01	68.62	73.5	44.09	34.21	54.49	52.76	39.03	34.08	57.54	46.04	64.22	56.2	82.78	83.93	31.69	35.94	4.27	7.29	14.82	13.2	3.17	4.81	1.98	2.08	4.91	4.69	7.89	8.42	7.65	7.81	1.6745	0.432899	3.01744	5.16721	0.611	0.614	0.622	0.437	0.743729	-1.2079	1.59333	2.36939	-0.710699	-0.703603	-0.684071	-1.19508
Phatr3_EG00278	21.65	19.17	35.05	46.22	10.3	6.49	22.18	18.6	12.85	15.18	32.66	18.4	34.4	34.94	50.76	46.99	22.3	22.83	0	0	3.04	0.99	0	0	0	0	0	0	6.89	7.3	0	0.47	44.8452	1	145.446	1540.05	0.597	0.477815	0.35	0.384	5.48688	0	7.18434	10.5888	-0.743863	-1.06548	-1.51588	-1.38039
Phatr3_EG00279	0	0	0	0	0	0	0	0	0	0	0	0.26	0	0	0	0	0	0	0	0	0	0	0	0	0	0	0	0	0	0	0	0	1	1	1	1	1	0.314253	1	1	0	0	0	0	0	-1.67	0	0
Phatr3_EG00280	9.2	9.39	5.78	5.13	7.5	8.51	5.17	5.38	9.24	8.8	11.41	7.94	7.07	7.52	10.36	8.92	4.13	6.48	4.8	6.56	2.52	2.84	2.3	2.2	3.37	1.51	0.93	0.94	0.58	1.28	1.65	1.76	0.861	2.667	0.992	0.834	0.629163	0.799205	1.27481	1.28125	-0.215745	1.41514	-0.01211	-0.262504	-0.668495	-0.323363	0.350285	0.357549
Phatr3_EG00281	12.13	6.83	9.94	9.67	1.86	2.77	7.83	2.22	3.18	0	10.11	0	0	9.15	3.51	6.79	0	0	0	0	2.88	10.37	2.22	3.4	2.46	4.1	4.56	6.26	1.78	1.53	18.44	5.98	0.201	0.65	1.919	1	0.738049	0.266896	0.391652	0.700478	-2.31307	-0.620616	0.94025	0	-0.438212	-1.90565	-1.35236	-0.513589
Phatr3_EG00282	49.65	45.25	83.55	92.05	49.95	46.67	73.11	75.73	50.29	47.67	68.71	61.5	47.96	50.98	57.19	60.8	45.95	46.26	24.19	25.4	43.8	44.13	18.1	21.64	18.72	18.62	20.6	17.96	18.01	15.47	27.11	26.18	0.991	0.987	1.90916	1.63884	0.714	0.656	0.555	0.421	-0.0125523	-0.0182951	0.932941	0.712679	-0.485781	-0.609143	-0.849866	-1.24787
Phatr3_EG00284	6.82	8.03	5.81	7.69	9.27	12.41	6.67	8.37	11.97	10.39	7.8	6.83	16.43	10.48	10.54	9.8	11.46	14.28	20.44	15.24	16.8	15.51	13.76	15.51	7.97	5.26	11.93	11.01	2.64	2.12	14.1	10.92	0.302279	0.589	0.933	0.644	1.10756	1.3105	1.22847	0.836435	-1.72605	-0.763755	-0.0999666	-0.635921	0.147381	0.390121	0.296867	-0.257675
Phatr3_EG00285	1.34	0	0	0.56	0	0	0	1.15	0	1.13	0	0	0	0	0	0	0	0	0	0	0	0	0	0	0	0	0	0	0	0	0	0	1	1	1	1	1	4.60085	0.163567	1.48621	0	0	0	0	0	2.2019	-2.61205	0.571634
Phatr3_EG00286	1.72	1.06	3.82	2.18	3.99	4.58	5.19	5.4	8.06	7.19	7.82	6.6	9.38	10.45	9.04	10.15	15.35	17.05	0.65	0.68	9.18	8.49	0.81	0.96	0.84	0.92	1.04	0.65	3.2	2.61	1.03	0.83	4.89567	1.079	8.60461	21.4849	0.87389	0.916087	0.689593	0.368692	2.29151	0.109381	3.10511	4.42525	-0.194477	-0.126443	-0.536183	-1.43951
Phatr3_EG00287	11.01	8.73	0	0	10.23	5.88	0	0	6.1	4.82	0	0	3.21	5.15	0	0	9.41	9.83	0	0	4.65	4.97	0	0	6.96	7.13	0	0	4.46	4.54	3.88	3.56	1.91772	1401.2	764.459	1432.41	594.733	930.615	1339.59	1332.73	0.93939	10.4524	9.5783	10.4842	9.2161	9.86204	10.3876	10.3802
Phatr3_EG00288	0	0	0	0	0	0	0	0	0	0	0	0	0	0	0.17	0	0	0	0	0	0	0	0	0	0	0	0	0	0	0	0	0	1	1	1	1	1	1	1	1	0	0	0	0	0	0	0	0
Phatr3_EG00289	27.4	21.41	24.25	29.32	24.97	25.93	22.72	23.4	31.13	27.64	31.55	30.16	32.98	31.6	32.5	33.64	16.44	15.96	9.75	11.03	12.5	10.02	9.06	9.86	14.2	18.11	10.31	9.73	17.19	18.13	12.45	12.56	2.24387	1.64824	1.016	1.384	0.823467	0.824665	0.940003	0.698775	1.16599	0.720927	0.0229103	0.469286	-0.280216	-0.278119	-0.0892621	-0.5171
Phatr3_EG00290	173.79	164.68	130.84	145.38	162.88	164.8	148.79	143.6	176.31	165.67	174.65	161.67	185.46	183.84	187.86	192.54	170.34	189.97	109.3	100.16	163.56	151.04	109.6	117.73	163.28	168.03	128.43	139.97	247.52	243.12	166.77	180.01	2.24357	1.25884	1.179	1.52828	0.819	0.880483	0.953497	0.942358	1.16579	0.332092	0.237822	0.611909	-0.288579	-0.183634	-0.0686999	-0.0856526
Phatr3_EG00291	87.84	74.34	74.29	55.75	80.17	76.03	54.16	69.53	98.64	61.04	57.47	82.18	77.88	112.74	101.68	92.07	85.51	60.89	119.12	93.7	141.45	134.62	94.57	115.07	85.01	46.42	89.69	109.7	32.1	31.97	109.63	126.42	0.428526	0.857	0.902	0.582162	0.813338	1.02695	1.01352	1.11192	-1.22254	-0.222001	-0.148872	-0.780507	-0.298073	0.0383606	0.0193707	0.153056
Phatr3_EG00292	0.12	0.43	0.22	0.11	0.11	0	0.51	0.41	0.1	0	0.11	0.28	0.13	0	0	0	0	0	0	0	0	0	0	0	0	0	0	0	0	0	0	0	1	1	1	1	2.54341	0.215042	0.0979271	1.30287	0	0	0	0	1.34676	-2.21731	-3.35215	0.381689
Phatr3_EG00293	0.3	0.44	0.77	0.82	1.13	0.84	0.86	0.47	1.01	0.54	1.38	0.89	1.29	0.8	0.55	0.92	0.64	1.23	0.08	0.12	0.61	0.54	0.05	0.07	0.4	0.33	0.41	0.09	0.1	0.29	0.38	0.48	0.72	1.921	8.82337	8.52744	1.20934	0.590947	1.24844	0.369899	-0.474459	0.942108	3.14133	3.09211	0.274221	-0.758898	0.320124	-1.4348
Phatr3_EG00294	7.21	7.44	5.03	4.72	8.89	9.69	7.64	7.79	9.94	9.76	8.06	8.96	9.73	9.37	8.04	9.09	7.22	8.07	10.76	9.83	7.29	7.36	6.75	6.35	4.35	4.07	5.24	4.97	2.13	1.74	4.58	5.23	0.642848	0.813979	0.888	0.640737	0.953392	0.998291	1.01277	1.1635	-0.63745	-0.296936	-0.170847	-0.642197	-0.068858	-0.00246732	0.018304	0.218477
Phatr3_EG00295	2.6	2.09	4.23	2.96	3.58	2.86	2.12	1.3	3.58	4.11	3.18	2.6	7.26	5.18	2.46	3.87	0.62	0.94	0.75	0.14	0.92	0.66	0.26	1.24	1.12	1.32	1.83	1.59	0	0	0.59	2.01	0.033	0.73	0.888	1.588	1.6461	1.14358	1.58479	0.494896	-4.92393	-0.45453	-0.171506	0.666836	0.719056	0.193551	0.664291	-1.0148
Phatr3_EG00296	1.72	6.06	3.81	2.28	4.3	5.01	2.69	3.47	5.31	4.78	0.77	3.2	0.31	1.84	0	2.5	0	0	46.49	49.97	0	0.63	93.65	61.23	223.76	234.36	172.41	202.53	101.19	90.84	189.73	174.8	0.842885	1.24527	0.00356898	0.000241631	0.740115	2.17248	1.2582	1.00214	-0.246593	0.316453	-8.13027	-12.0149	-0.434178	1.11934	0.331365	0.00308275
Phatr3_EG00297	69.65	62.7	26.95	24.54	46.71	43.62	37.69	33.78	43.06	39.62	40.47	39.49	40.22	42.16	39.31	39.54	125.83	150.96	509.62	524.93	446.74	432.11	526.44	670.92	371.82	399.5	838.6	742.56	212.2	227.85	448.87	429.86	1.115	0.564642	0.658345	0.38822	0.826	0.843833	0.84211	1.05919	0.156779	-0.82459	-0.603084	-1.36505	-0.27654	-0.24497	-0.247919	0.082967
Phatr3_EG00298	0	0	0	0	0	0	0	0	0.22	0	0	0	0	0	0.4	0.24	0	0	0.16	0	0	0	0	0	0	0	0	0.16	0	0	0	0.14	0.342	0.138	1	0.143	0.0379588	9.01801	1	1	-1.54835	-2.86114	0	-2.8071	-4.71942	3.17281	0	0
Phatr3_EG00299	19.63	13.89	8.01	4.93	15.9	12	10.12	5.7	15.87	14.5	6.92	6.58	18.5	10.52	9.05	8.49	9.11	8.31	19.61	23.3	17.71	15.17	15.8	22.68	42.86	31.13	20.23	28.81	10.65	5.85	21.4	23.17	0.58	1.548	0.697	0.368141	1.35462	1.92041	1.4495	1.90881	-0.786398	0.629954	-0.521537	-1.44167	0.437893	0.941418	0.535554	0.932673
Phatr3_EG00301	1.37	1.42	2.26	2.5	1.13	1.04	1.97	0.49	1.35	0.67	3.09	1.72	2.7	1.02	1.37	2.19	0.1	0.11	0	0	0.22	0	0	0.1	0.12	0.33	0	0	0	0.12	0.39	0.21	0.319	12.245	1.74	4.409	0.875928	0.360231	0.74242	0.429688	-1.64838	3.61417	0.799209	2.14038	-0.191115	-1.47301	-0.429693	-1.21864
Phatr3_EG00302	152.72	129.52	41.55	43.68	135.83	107.54	72.97	71.93	188.28	163.99	118.41	106.8	206.56	228.31	150.4	137.66	103.39	105.26	309.55	236.11	91.78	112.95	169.97	175.6	106.18	87.03	162.62	173.55	36.21	42.57	178.06	114.92	0.419894	0.58642	0.458034	0.355398	1.21196	1.27483	1.3676	2.31335	-1.2519	-0.769995	-1.12647	-1.49249	0.277346	0.350306	0.451649	1.20998
Phatr3_EG00303	4.39	0.23	5.18	7.57	1.78	0	2.08	0.75	2.67	0	4.3	2.5	9.29	7.69	6.23	5.43	0	1.75	0	0	3.38	0	0	0	4.67	2.85	0	0	1.55	0.84	0	0	109.578	220.098	79.33	38.43	1.21139	0.336161	0.531817	0.260991	6.77581	7.78201	6.3098	5.26415	0.276665	-1.57278	-0.910997	-1.93793
Phatr3_EG00306	2.83	2.26	2.91	4.45	3.16	2.82	3.13	5.24	3.42	3.49	3.14	1.92	4.88	4.36	5	4.23	6.03	8.86	74.3	73.2	14.36	11.64	56.53	65.39	19.68	16.76	31.8	28.01	17.95	20.06	18.76	19.12	1.58608	0.622661	0.178897	0.0899911	0.835587	1.17603	0.603078	0.517998	0.665465	-0.683482	-2.4828	-3.47407	-0.259139	0.23392	-0.729584	-0.948981
Phatr3_EG00307	0	0	0	0	0	0	0	0	2.82	0	0	0	2.96	0	0	0	0	0	3.19	1.18	0	0	0	0	0	0	0	0	0	0	5.7	0	0.027	1	1	0.017	28.0163	31.5506	1	1	-5.22301	0	0	-5.86063	4.80819	4.9796	0	0
Phatr3_EG00309	0	0	0	0	0	0	0	0	0	0	0	0	0	0	0	0	0	0	0	0	0.18	0	0	0	0	0	0	0	0	0	0	0	1	1	4.671	1	1	1	1	1	0	0	2.22367	0	0	0	0	0
Phatr3_EG00310	0	0	0	0	0.44	0	0	0	0	0	0	0	0	0	0	0	0	0	0	0	0	0	0	0	0	0	0	0	0	0	0	0	1	1	1	1	1	1	2.39462	1	0	0	0	0	0	0	1.25979	0
Phatr3_EG00311	0	0	0	0	0	0	0	0	0	0	0	0	0	0	0	0	0	0	0.63	0	0	0	0	0.91	0	0	0.18	0	0	0.25	0	0	5.152	0.42	0.083	0.143	1	1	1	1	2.36526	-1.25309	-3.58766	-2.8071	0	0	0	0
Phatr3_EG00312	7.4	7.06	24.28	37.11	8.28	7.11	16.16	14	11.03	7.03	28.55	18	12.56	18.52	29.15	28.62	3.52	0.67	5.8	2.25	2.07	1.15	0.9	2.13	0	0.07	1.67	0	0.27	0	0.08	0.33	1.093	0.04	0.913	0.475	0.453	0.336	0.434	0.18	0.127805	-4.66175	-0.130908	-1.07499	-1.14303	-1.57191	-1.20372	-2.47664
Phatr3_EG00314	5.04	4.34	5.7	5.12	3.93	5.54	3.46	5.39	8.86	5.59	9.46	5.84	8.92	6.65	9.43	5.89	7.71	7.17	3.97	4.46	0.68	1.57	2.06	4.75	2.79	4.26	4.48	3	2.32	1.96	3.33	3.8	0.954	0.964	0.284	1.571	0.846914	0.809313	0.913498	0.665244	-0.0678709	-0.0533151	-1.81613	0.651609	-0.239713	-0.305231	-0.130526	-0.588045
Phatr3_EG00315	1.15	1.05	8.43	11.21	3.25	0.15	6.52	9.2	3.71	0.77	5.76	6.76	4.88	3.92	9.81	8.06	1.69	0.13	0	0	0	0	0	0	0	0	0	0	0	0	0	0	1	1	1	23.755	0.409851	0.303385	0.1779	0.08	0	0	0	4.57013	-1.28683	-1.72078	-2.49086	-3.64846
Phatr3_EG00316	12.26	14.68	7.49	7.86	16.69	14.27	12.68	10.49	12.74	15.64	7.16	8.81	10.1	9.47	7.43	9.99	9.58	11.32	25.56	22.09	9.48	10.89	22.6	20.9	19.28	17.73	22.87	21.5	5.05	4.83	10.47	12.37	0.686	0.851	0.39847	0.389818	0.949385	1.53713	1.13568	1.35743	-0.544586	-0.233579	-1.32746	-1.35913	-0.0749351	0.620237	0.18356	0.440882
Phatr3_EG00317	1.69	0.01	0.23	0	0.41	0.73	0	0.26	1.57	0.93	1.45	1.97	3.35	1.75	2.19	1.98	7.88	5.93	1.51	1.13	5.23	6.57	2.63	3.29	4.52	4.43	1.26	1.37	1.82	1.43	1.5	2.2	1.397	3.45819	1.72033	4.65059	1.03831	0.632958	3.82684	5.75359	0.482275	1.79002	0.782683	2.21741	0.0542429	-0.659818	1.93615	2.52446
Phatr3_EG00318	0	0	0	0	0	0	0	0	0	0	0	0	0	0	0	0	0	0	0	0	0	0	0	0	0	0.32	0	0	0	0	0	0	1	36.391	1	1	1	1	1	1	0	5.1855	0	0	0	0	0	0
Phatr3_EG00320	7.42	4.88	4.09	3.66	5.62	7.03	4.3	6.05	6.76	6.76	6.63	4.58	7.82	6.16	8.59	6.83	14.91	14.69	9.85	8.79	13.45	14.78	7.12	7.67	8.41	6.54	8.53	7.31	13.78	14.61	10.22	11.02	2.17684	0.914	1.68283	1.37883	0.869963	1.05303	1.10585	1.09693	1.12223	-0.129791	0.750889	0.463448	-0.200973	0.0745414	0.145151	0.133474
Phatr3_EG00321	0	0	0	0	0	0	0	0	0	0	0	0	0	0	0	0	0	0	4.73	4.82	0	0	19.8	19.96	0	0	6.56	9.02	0	0	0	0	1	0.00157997	0.000494891	0.00213384	1	1	1	1	0	-9.30588	-10.9806	-8.87233	0	0	0	0
Phatr3_EG00322	76.69	71.48	69.93	71.72	49.71	44.92	57.58	60.54	46.3	47.21	57.99	56.98	46.91	44.23	49.06	48.01	26.1	27.82	68.61	71.56	39.73	39.86	59.55	70.67	47.4	50.55	50.59	50.58	21.85	22.72	33.68	36.06	1.129	0.951	0.586184	0.388781	0.79	0.715	0.687	0.828289	0.175451	-0.0722926	-0.770574	-1.36297	-0.33918	-0.484905	-0.541989	-0.271794
Phatr3_EG00323	4.56	0	0	0	1.58	4.92	0	0.97	1.57	1.78	0.14	0	0.1	4.19	0	0.19	0.78	1.03	0	16.14	6.8	0.14	6.41	0	4.83	1.31	2.82	1.5	1	1.6	0	6.48	0.615	1.533	0.732	0.085	12.6029	11.4135	4.4977	12.5788	-0.701443	0.616297	-0.45024	-3.5588	3.65568	3.51267	2.16919	3.65292
Phatr3_EG00324	0	0	0.13	0	0	0	0	0	0	0	0	0	0	0	0	0	0	0	0	0	0	0	0	0	0	1.1	0	0	0	0	0	0	1	30.326	1	1	1	1	1	0.256446	0	4.9225	0	0	0	0	0	-1.96327
Phatr3_EG00326	3574.27	2766.95	751.92	881.46	1685.57	1573.34	773.05	720.85	1194.41	1070.77	742.71	621.95	1140.94	1080.48	630.83	649.69	485.85	482.07	286.98	366.38	2947.03	3023.33	1054.41	1102.65	7112.26	5932.41	2031.83	2006.59	3399	3273.52	3272.2	3057.61	1.6527	3.29991	2.0959	1.374	1.379	1.3346	1.773	2.653	0.724821	1.72243	1.06757	0.458098	0.463859	0.416406	0.825983	1.40754
Phatr3_EG00327	19.31	18.29	26.47	28.54	20.22	20.38	22.29	22.18	21.6	23.78	21.23	21.42	19.65	20.11	20.46	20.6	17.79	14.72	34.37	49.5	16.58	15.93	27.79	20.74	19.8	20.64	17.18	17.16	7.4	7.24	18.02	18.05	1.13415	0.891726	0.49636	0.592563	0.792	0.768	0.677	0.506	0.181606	-0.165328	-1.01054	-0.754959	-0.336097	-0.381248	-0.563201	-0.983472
Phatr3_EG00329	29.66	25.8	28.85	33.67	34.49	38.04	42.85	38.76	40.63	41.22	47	46.41	46.29	45.74	51.4	45.88	14.94	15	21.15	16.68	3.56	4.83	6.71	6.63	0.98	0.35	3.48	7.32	0	0	0	0	1	0.126822	0.538	0.703	0.799	0.760594	0.758	0.683544	0	-2.97912	-0.894315	-0.507498	-0.324359	-0.394801	-0.400347	-0.548894
Phatr3_EG00330	158.46	151.92	136.01	116.66	182.1	168.31	152.98	148.02	180.68	162.46	202.74	158.51	220.56	212.53	240.04	235.8	336.64	362.41	109.43	109.72	208.55	209.87	70.62	92.41	119.2	102.73	121.11	117.35	362.24	343.61	201.23	190.28	4.02866	1.44063	3.60302	4.85071	0.819	0.934327	1.14	1.25808	2.0103	0.526696	1.84921	2.2782	-0.287593	-0.0980001	0.189522	0.331218
Phatr3_EG00331	0.11	0	0	0.02	0.2	0.3	0.09	0	0	0	0	0.09	0.25	0	0	0	0	0	0	0	0	0	0	0	0	0	0	0	0	0	0	0	1	1	1	1	5.09208	0.314253	4.43867	2.0384	0	0	0	0	2.34825	-1.67	2.15013	1.02743
Phatr3_EG00332	73.8	63.77	63.74	64.23	86.88	77.61	77.19	70.19	100.78	94.51	88.24	74.27	114.7	119.03	92.53	90.29	43.02	43.73	57.96	59.61	31.05	29.28	50.84	62.94	25.06	23.36	55.43	55.71	61.7	57.76	73.25	65.55	1.36241	0.444397	0.450869	0.656694	1.07548	1.03913	0.947016	0.823527	0.44616	-1.17008	-1.14922	-0.606706	0.104977	0.0553754	-0.0785387	-0.280112
Phatr3_EG00333	30.96	29.71	28.61	27.13	31.3	28.93	27.09	26.68	30.66	30.11	29.09	27.57	32.46	33.97	28.74	29.53	10.13	9.99	6.26	7.01	8.27	7.15	4.67	6.09	884.19	956.69	7.1	6.09	4.56	4.11	7.9	7.38	0.876	99.3321	1.326	1.313	0.963919	0.927954	0.957893	0.825564	-0.190795	6.63419	0.407315	0.392797	-0.0530155	-0.107875	-0.0620638	-0.276548
Phatr3_EG00334	7.76	6.08	4.54	3.37	4.38	3.62	1.47	1.55	3.95	3.59	3.09	2.25	5.27	4.21	3.31	1.92	20.68	17.69	5.11	5.32	12.18	12.56	2.71	3.9	4.14	4.9	9.34	8.62	10.35	10.5	10.06	11.11	0.830738	0.513904	2.59614	1.70878	1.53098	1.23205	2.262	1.37438	-0.267534	-0.96043	1.37637	0.772964	0.614459	0.301057	1.17789	0.458776
Phatr3_EG00335	26.13	23.74	9.73	8.68	26.71	28.35	19.38	19.49	34.51	33.2	19.5	21.28	30.75	32.51	17.3	17.17	17.54	20.24	22.98	25.9	33.33	36.57	29.72	34.08	30.01	27.85	28.55	26.68	7.54	6.01	39.08	41.42	0.26683	1.067	0.947	0.688839	1.551	1.4402	1.21227	2.108	-1.90601	0.0940939	-0.0778883	-0.537762	0.633255	0.526267	0.277708	1.07601
Phatr3_EG00336	0.22	0	0.51	0	2.02	4.36	2.93	7.27	8.35	2.06	10.32	11.42	8.92	5.28	8.57	11.82	11.04	10.57	2.17	1.31	10.91	7.86	0	0	3.49	4.36	0	0.47	12.59	11.8	0	1.53	25.892	16.4959	513.314	5.52509	0.585215	0.408649	0.540339	0.266313	4.69441	4.04404	9.0037	2.466	-0.772961	-1.29107	-0.888065	-1.9088
Phatr3_EG00337	138.85	104.42	98.03	96.5	143.28	115.47	88.07	88.67	113.18	111.25	114.7	82.11	132.68	132.56	139.56	121.17	234.47	259.43	103.19	103.31	155.5	150.56	55.02	75.19	133.13	130.65	92.08	74.57	84.4	83.42	119.98	116.56	1.112	1.6256	1.88388	2.17644	0.829243	0.953938	1.20998	0.90339	0.153227	0.700975	0.913703	1.12197	-0.270133	-0.068032	0.27498	-0.146579
Phatr3_EG00338	0	0	0	0	0	0	0	0	0	0	0	0	0	0	0	0	0	0	11.83	12.86	4.93	7.64	1.69	0	0	2.72	18.36	14.76	3.95	3.25	27.74	26.25	0.211424	0.085	6.146	0.000424402	1	1	1	1	-2.24179	-3.562	2.61955	-11.2023	0	0	0	0
Phatr3_EG00339	21.27	4.05	22.4	30.55	9.82	0.71	14.27	7.47	7.79	0.15	17.42	4.5	24.2	22.93	22.86	15.4	14.42	12.37	6.37	4.44	2.12	1.57	0.78	5.42	4.77	2.64	3.61	1.63	1.43	0.27	5.75	5.44	0.395	1.107	1.028	2.15553	0.896889	0.364331	0.527424	0.324617	-1.34053	0.146508	0.0404112	1.10804	-0.156999	-1.45668	-0.922964	-1.62319
Phatr3_EG00340	0	0	0	0	0	0	0	0	0	0	0	0	0	0	0	1.04	0	0	0.02	0.79	0.31	0	3.15	1.4	4.88	6.67	3.85	3.02	3.3	0.78	1.86	0.44	2.812	1.717	0.0564353	0.021	0.0182577	1	1	1	1.49136	0.780126	-4.14726	-5.5852	-5.77535	0	0	0
Phatr3_EG00342	0.27	27.88	0.1	0	9.63	23.6	9.49	9.72	8.06	22.48	0.13	17.01	0.3	0	0	0	18.07	13.71	4.76	7.44	9.38	10.39	4.88	2.57	0	0.26	7.11	6.87	5.01	4.17	8.96	7.44	0.889	0.0173719	2.256	2.30995	15.2807	1.53451	1.48482	287.592	-0.170138	-5.8471	1.17393	1.20786	3.93363	0.617777	0.570289	8.16788
Phatr3_EG00343	0	0	0	0.19	0.38	0	0	0	0.35	0	0	0	0.48	0	0.21	0.63	0	0	0	0	0	0.2	0	0	0	0	0	0	0	0	0	0	1	1	2.377	1	0.470779	4.5112	4.72908	0.245574	0	0	1.24904	0	-1.08688	2.17351	2.24156	-2.02577
Phatr3_EG00344	26.49	17.76	14.29	13.51	28.49	35.47	22.09	20.93	41.14	37.89	35.77	15.04	64.82	53.96	30.79	36.18	23.55	21	50.03	50.99	19.55	17.2	34.31	37.64	0	0	40.84	44.03	6.29	2.53	17.33	11.92	0.481	0.000720265	0.426233	0.395077	1.47963	1.33546	1.25244	1.18967	-1.05535	-10.4392	-1.23029	-1.33979	0.565238	0.417338	0.324742	0.250559
Phatr3_EG00345	259.64	269.86	166.73	177.07	272.93	270.97	218.61	224.56	285.49	293.56	268.61	253.18	265.26	283.8	246.29	266.2	161.21	180.74	113.4	100.81	100.25	107.9	119.75	133.38	121.49	127.68	138.28	121.07	204.41	177.05	151.78	151.21	1.9928	0.948	0.746137	1.39801	0.893118	0.977274	1.07356	1.341	0.994798	-0.0775278	-0.422488	0.483372	-0.163077	-0.0331648	0.102397	0.423589
Phatr3_EG00346	40.75	43.51	66.59	73.21	46.97	54.01	68.32	65.65	53.64	52.44	58.5	58.91	40	45.18	51.43	58.47	12.99	14.33	32.45	21.66	10.32	13.16	19.61	20.29	6.06	5.39	22.87	21.37	1.32	1.32	19.25	18.47	0.111942	0.264041	0.499429	0.450612	0.653	0.779614	0.64	0.463	-3.15918	-1.92116	-1.00165	-1.15004	-0.615878	-0.359168	-0.643327	-1.11171
Phatr3_EG00347	71.86	55.45	139.44	153.68	89.05	86.41	160.71	159.89	97.12	95.15	152.87	152.72	94.27	109.37	141.41	162.25	86.66	95.52	10.04	10.16	52.13	52.57	5.94	7.42	7.52	6.5	8.73	8.74	95.28	90.99	8.95	8.27	1.86572	0.590439	1.59282	1.44768	0.801	0.773	0.73	0.626	0.899732	-0.760139	0.671582	0.533744	-0.319558	-0.372271	-0.453264	-0.676271
Phatr3_EG00348	0.84	0.73	1.26	0.71	0	1.53	0	0.75	1.83	0.38	3.33	2	0	0.55	0.58	0	0	0.25	0	0	0	0	0	0.09	0	0	0	0.25	0	0	0	0.13	0.688	0.207	0.323	2.245	0.917373	0.362995	1.63303	0.636018	-0.540243	-2.27567	-1.62925	1.1667	-0.12442	-1.46198	0.707555	-0.65286
Phatr3_EG00349	18.41	19.12	13.72	13.48	20.38	21.12	14.49	15.31	21.94	27.12	18.01	19.1	37.15	33.8	27.68	21.76	45.03	40.69	8.52	8.81	37.18	40.13	17.16	22.88	17.17	19.5	5.37	5.51	35.86	34.22	16.74	11.7	3.88175	3.44891	1.638	4.40719	1.20341	1.13951	1.17877	1.05556	1.95671	1.78614	0.712073	2.13986	0.267131	0.188408	0.237277	0.0780119
Phatr3_EG00351	5.46	1.92	1.9	0.94	5.35	5.5	2.41	0.61	4.62	0.92	1.96	0	4.58	5.2	1.43	1.44	0.34	0.37	0	3.14	2.95	1.09	1.4	0.99	3.78	1.8	3.31	1.34	1.66	0.39	1.59	4.13	0.561	1.23	1.35	0.212	2.79517	2.3506	2.92154	1.84945	-0.833034	0.298556	0.433445	-2.23912	1.48293	1.23303	1.54673	0.887093
Phatr3_EG00353	310.54	286.43	183.15	150.58	266.51	300.77	165.54	155.43	349.28	292.37	199.43	156.77	353.93	302.3	197.27	189.08	106.12	129.1	482.45	493.99	97.94	116.25	247.75	313.6	163.93	126.24	304.93	287.34	10.38	31.76	180.31	155.89	0.198776	0.500321	0.293056	0.223041	1.36075	1.46135	1.44672	1.26118	-2.33079	-0.999075	-1.77075	-2.16462	0.444401	0.547306	0.532785	0.334773
Phatr3_EG00354	14.33	5.89	5.4	3.59	13.3	6.51	7.87	9.31	19.42	20.36	8.17	15.61	7.79	27.45	12.23	8.02	18.86	16.51	24.21	12.04	19.25	15.16	16.71	7.3	20.81	29.09	7.08	8.12	0	6.18	24.15	12.29	0.271	3.21	1.047	0.946	1.27436	1.25061	0.991083	1.42265	-1.8822	1.68248	0.0660117	-0.0794495	0.349773	0.322635	-0.0129216	0.508577
Phatr3_EG00355	12.35	13.1	5.68	5.47	13.16	12.11	7.54	7.61	12.82	11.5	8.49	8.82	12.34	12.73	7.69	9.13	5.85	7.13	9.72	7.74	6.3	6.48	4.19	5.1	4.03	4.11	5.24	5.3	1.89	1.44	5.87	5.31	0.6743	0.664017	1.344	0.953	1.14715	1.18466	1.22059	1.2169	-0.568537	-0.590708	0.426414	-0.069171	0.198048	0.244468	0.287573	0.283215
Phatr3_EG00356	11.49	16.26	7.38	5.45	11.3	11.93	6.99	10.96	10.55	11.2	9	10.07	9.14	10.57	7.7	11.58	33.35	34.4	6.31	10.01	28.77	26.36	7.97	10.11	30.51	30.05	8.02	7.84	13.08	15.44	12.85	15.72	1.58455	3.89258	2.60057	3.67445	0.863461	0.983773	1.10029	1.68455	0.664074	1.96073	1.37883	1.87753	-0.211798	-0.0236021	0.137883	0.752362
Phatr3_EG00357	8.68	4.01	6.46	15.33	3.64	2.73	3.5	5.03	4.83	6.3	3.05	5.2	4.63	7.33	0	0.63	10	8.63	0	0	2.93	3.16	0	0	5.32	8.43	0	0	0	0	0	0	1	1306.84	460.115	1323.54	15.8571	1.16622	0.636144	0.440527	0	10.3519	8.84585	10.3702	3.98706	0.221835	-0.652575	-1.1827
Phatr3_EG00358	71.56	72.49	73.27	60.32	82.69	87.34	84.55	75.96	105.41	95.27	83.53	84.32	105.81	103.45	74.98	83.84	64.17	70.83	64.85	46.55	60.69	60.24	42.14	40.98	87.1	92.9	67.65	68.89	81.66	79.72	102.06	102.42	1.24786	1.34848	1.223	1.084	1.10466	1.02527	0.894753	0.823945	0.319452	0.431335	0.290147	0.116488	0.143609	0.0360021	-0.160438	-0.279381
Phatr3_EG00359	37.22	27.44	40.55	45.71	35.31	37.17	47.34	39.23	46.41	35.99	52.65	38.84	48.82	53.02	61.37	60.84	70.58	80.9	8.86	6.69	39.78	41.18	7.08	6.02	44.79	32.56	5.17	3.65	57.63	53.37	16.47	14.96	5.57068	8.95718	5.22158	8.75001	0.699	0.77584	0.708	0.567768	2.47785	3.16304	2.38449	3.12928	-0.516019	-0.36617	-0.497367	-0.816627
Phatr3_EG00360	0	0	0	0	0.11	0	0	0	0	0	0	0	0	0	0	0	0	0	0	0	0	0	0	0	0	0	0	0	0	0	0	0	1	1	1	1	1	1	2.39462	1	0	0	0	0	0	0	1.25979	0
Phatr3_EG00361	0	0.11	0.06	0	0	0	0	0.33	0	0	0	0	0	0.35	0	0	0	0	0	0.79	0	0.29	0	0	0	0	0	0	0	0	0	0	1	1	4.764	0.062	5.04269	1	0.163567	1.81083	0	0	2.25206	-4.00208	2.33419	0	-2.61205	0.856655
Phatr3_EG00362	4.99	0	10.01	5.41	11.56	0.42	10.04	19.09	5.59	2.08	15.64	6.63	21.3	18.12	25.07	28.95	4.21	15.28	0	1.43	10.33	10.45	0	5.87	0	0	0.12	0	0.57	0	0	0	5.28	1	2.605	10.99	0.572192	0.271924	0.327293	0.208726	2.40042	0	1.38153	3.4581	-0.805429	-1.87872	-1.61134	-2.26032
Phatr3_EG00364	0	0.39	0	0.21	0.72	0.36	0.4	0	0.16	0.44	0.91	0.17	0	0.28	0.59	0	0	0	0	0	0	0	0	0	0	0	0	0	0	0	0	0	1	1	1	1	0.366934	0.486074	1.97498	1.18519	0	0	0	0	-1.44641	-1.04075	0.981839	0.245117
Phatr3_EG00365	0	0	0	0	0	0	0	0	0	0	0	0	0	0	0	0	0	0	5.08	1.5	0	0	1.27	0	0	0	0	0	0	0	0	0	1	1	0.018	0.00378238	1	1	1	1	0	0	-5.79677	-8.04649	0	0	0	0
Phatr3_EG00366	2.93	4.26	1.17	0.58	5.59	4.99	5.04	4.25	1.57	7.56	6.03	3.82	3.13	0.73	4.31	3.43	0	0	34.13	27.04	0	0	7.31	8.91	0	2.64	11.53	10.86	0	0	2.39	2.03	0.014368	0.123	0.00186323	0.000517585	0.410802	0.803981	0.96091	3.22589	-6.121	-3.02894	-9.06798	-10.9159	-1.28349	-0.314767	-0.057527	1.6897
Phatr3_EG00367	1.39	1.93	2.92	1.8	3.1	2.5	3.02	1.53	3.6	3.21	3.24	1.96	2.84	4.39	2.22	2.84	0.8	1.08	46.07	55.42	0.16	0.1	89.97	85.88	10.31	9.71	14.34	14.28	0.47	0.33	4.6	4.75	0.120449	0.712347	0.00129957	0.00764715	1.20133	1.47701	1.22868	0.763853	-3.0535	-0.489348	-9.58774	-7.03086	0.264627	0.562676	0.297108	-0.388632
Phatr3_EG00368	8.04	8.71	10.14	9.97	9.76	9.31	11.41	11.7	11.53	11.25	11.5	11.13	11.28	11.68	11.36	11.04	6.55	6.65	7.91	7.81	8.38	8.32	8.82	8.95	5.52	5.35	6.77	7.05	2.82	2.87	6.91	6.83	0.657978	0.800605	0.808562	0.743096	0.869	0.87751	0.705	0.65	-0.60389	-0.320838	-0.30657	-0.428379	-0.202756	-0.188512	-0.503432	-0.621377
Phatr3_EG00369	35.79	32.47	30.65	30.35	43.2	41.31	42.03	44.2	61.13	50.3	57.27	50.11	64.26	61.32	62.32	58.39	35.64	37.39	44.96	41.14	30.72	30.18	32.39	39.73	59.2	47.94	37.98	33.35	19.48	17.95	38.79	40.45	0.74854	1.53087	0.72	0.754	0.876477	0.897957	0.833432	0.86107	-0.417849	0.614349	-0.473517	-0.407072	-0.190211	-0.155282	-0.262863	-0.215797
Phatr3_EG00370	22.08	18.71	12.62	1.79	16.03	15.73	1.43	5.97	7.54	0	1.75	5.3	0	0	1.71	2.17	0	0	24.27	25.27	13.08	0	3.86	4.03	4.55	13.97	1.91	14.47	0	0	3.26	9.85	0.087	1.217	1.145	0.0110913	0.171455	0.863533	3.55267	1.99238	-3.53064	0.283799	0.194813	-6.49442	-2.5441	-0.211676	1.8289	0.994496
Phatr3_EG00371	0	0	0	0	0	0	0	3.73	0	0	0	0	0	0	0	0.66	0	0	0	0	0	0	0	1.04	0	0	0	1.23	0	0.26	0	0	20.283	0.02	0.02	1	0.0346891	1	0.00503441	1	4.34221	-5.66934	-5.6728	0	-4.84937	0	-7.63396	0
Phatr3_EG00373	1063.23	949.31	824.42	670.58	1001.48	1076.23	851.46	803.64	1052.71	886.92	899.4	789.6	1028.36	1036.55	965.63	1051.58	803.86	868.87	3859.46	3664.58	1017.7	974.13	2528.96	2508.11	993.6	808.07	2537.56	2497.64	828.07	762.23	1821.57	1884.42	0.672954	0.366178	0.308918	0.204606	0.827	0.942377	1.02995	0.960224	-0.571421	-1.44938	-1.69471	-2.28908	-0.274279	-0.0856232	0.0425732	-0.0585576
Phatr3_EG00374	1.47	0.96	4.28	2.42	2.17	2.19	1.66	2.74	1.32	1.64	3.51	1.85	3.65	3.89	3.69	1.41	0	0.12	0	0	0	0	0	0	0	0	0	0	0	0	0	0.07	0.688	1	1	2.245	1.20817	0.476511	0.825237	0.26895	-0.540243	0	0	1.1667	0.27282	-1.06942	-0.27712	-1.89459
Phatr3_EG00375	98.81	84.63	103.99	101.46	89.01	80.37	69.11	82.1	82.96	85.07	95.52	84.18	103.42	96.61	118.33	98.11	161.29	187.77	34.11	33.08	135.76	137.72	69.02	75.54	193.92	142.14	55.32	42.35	38.98	36.49	51.22	37.04	1.345	3.52285	1.55574	4.68547	0.76216	0.793669	0.936183	0.662033	0.427358	1.81674	0.637601	2.2282	-0.391834	-0.333391	-0.0951376	-0.595025
Phatr3_EG00376	0	0.27	0	0.32	0	0	1.07	0.58	0	0	0	0	0	0	0	0	0	0	0	0	0	0	0	0	0	0	0	0	0	0	0	0	1	1	1	1	1	1	0.0271388	0.595849	0	0	0	0	0	0	-5.2035	-0.746982
Phatr3_EG00377	0.38	1.77	3.15	1.67	3.29	1.33	0.63	2.51	3.61	2.44	2.96	2.16	3.23	1.74	2.11	2.43	1.31	1.74	0	0	2.07	0.7	0	0	0	0	1.63	0	0	0	0	0.32	0.688	0.085	18.771	19.895	0.933872	0.968727	1.20056	0.341208	-0.540243	-3.56237	4.23044	4.31431	-0.0987027	-0.0458381	0.263712	-1.55127
Phatr3_EG00378	0	0	0	0	0	0	0	0.06	2.23	1.77	0	0	8.48	8.08	1.7	3.51	0	0.02	0	0	0.06	0	0	0.03	0	0.01	0	0.02	0	0	0	0	1	0.558	1.787	4.512	2.7	577.917	0.0654414	1	0	-0.84078	0.837681	2.17386	1.43274	9.17472	-3.93365	0
Phatr3_EG00379	379.91	237.97	343.5	380.03	331.62	334.41	340.18	352.83	348.62	288.62	372.52	363.09	327.59	368.92	448.34	529.12	179.6	168.56	111.5	106.07	92.75	86.08	64.08	71.36	136.57	59.8	51.05	57.3	292.93	287.04	68.52	48.36	7.74204	1.841	0.999	1.49	0.569	0.695768	0.782799	0.578018	2.95271	0.880166	-0.00169542	0.575509	-0.812841	-0.523323	-0.353286	-0.790814
Phatr3_EG00380	15.54	10.3	22.88	18.92	13	14.75	20.91	19	20.3	9.94	12.6	18.53	30.89	13.59	16.54	14.41	3.77	5.59	0	0	4.17	4.86	0	0	0.83	0.8	0	0.74	0	1.72	0	0	10.152	2.251	25.969	26.563	1.13783	0.780562	0.568436	0.428575	3.34376	1.17076	4.69874	4.73134	0.18628	-0.357415	-0.814929	-1.22238
Phatr3_EG00381	110.58	86.62	74.35	73.17	130.32	114.71	75.34	69.92	137.79	129.31	99.03	79	154.21	152.04	116.23	111.07	90.52	99.7	35.29	34.09	91.64	93.33	31.64	36.51	49.03	46.36	36.17	33.09	40.74	37.21	48.85	47.52	1.28104	1.40523	2.31085	2.43752	1.13452	1.29965	1.433	1.02488	0.35731	0.490808	1.20842	1.28541	0.182077	0.378124	0.518685	0.0354594
Phatr3_EG00383	0.62	2.65	0.63	0.22	1.6	3.37	2.02	0.71	1.1	3.03	1.43	3.67	0.37	0.84	0.12	0.69	5.31	4.61	5.31	5.32	3.09	4.4	4.76	1.68	2.43	2.98	4.49	4.32	1.05	2.29	1.17	1.86	1.759	0.627593	0.987	0.827	1.2633	0.701253	1.55927	3.10454	0.814426	-0.672099	-0.0185164	-0.273429	0.337196	-0.511994	0.640872	1.63438
Phatr3_EG00384	136.63	143.82	47.13	38.26	116.36	121.75	68.68	70.85	102.55	105.44	57.8	65.87	80.67	83.38	37.62	40.77	28.33	28.11	11.36	11.46	272.67	277.48	35.88	35.55	249.66	256.37	75.86	78.14	229.24	224.07	136.95	141.01	2.5913	3.34644	6.62354	2.18879	1.775	1.464	1.46	2.571	1.37368	1.74263	2.7276	1.13013	0.827888	0.549696	0.546033	1.36215
Phatr3_EG00385	0	0	0	0	0	0.28	0.26	0.81	1.34	0.52	0.29	0.49	0	1.05	0	0.95	0	0.64	0	0	0	0	0	0	0	0	0	0.29	0	0	0	0	1	0.414	1	4.512	0.937665	1.97848	0.225027	1	0	-1.27206	0	2.17386	-0.0928557	0.984395	-2.15183	0
Phatr3_EG00386	16.44	11.87	5.69	5.9	22.48	17.03	14.39	13.97	25.79	23.91	19.38	15.54	29.77	33.46	22.81	21.85	21.09	21.54	12.35	12.86	26.89	28.71	7.64	13.06	26.72	18.34	10.13	5.61	12.65	9.78	17.87	15.36	1.036	3.21506	2.31767	1.43697	1.12267	1.19618	1.1801	1.88506	0.0504265	1.68485	1.21267	0.523033	0.166936	0.25844	0.238903	0.914612
Phatr3_EG00387	16.99	18.31	11.25	9.71	19.37	18.84	13.81	14.59	21.37	19.93	15.4	14.62	18.24	19.15	13.81	14.6	12.86	13.8	7.73	7.51	12.83	12.28	6.02	6.69	12.99	13.75	8.61	7.77	4.57	4.13	13.91	12.94	0.514552	1.66408	1.70172	1.54833	1.11556	1.19901	1.151	1.31724	-0.958611	0.734721	0.766991	0.630717	0.157772	0.261845	0.20271	0.397514
Phatr3_EG00388	312.42	167.89	270.29	417.22	267.36	243.7	244.33	291.34	267.27	256.32	248.22	197.87	347.44	309.57	421.75	399.9	157.51	180.04	206.96	180.76	305.54	200.71	188.99	280.24	331.42	335.05	161.51	170.54	294.71	322.44	223.45	228.21	2.14284	2.042	0.765	0.822	0.618543	0.885725	0.785071	0.436419	1.09952	1.03009	-0.385816	-0.282798	-0.693055	-0.175069	-0.349105	-1.19621
Phatr3_EG00389	11.34	11.66	15.44	10.48	8.61	7.87	8.32	10.09	6.25	6.33	9.78	5.91	5.98	10.18	6.67	4.77	0.19	0.1	0.09	0.25	0.12	0.12	0.06	0.17	0.18	0.29	0.15	0.06	0.24	0.12	0.17	0.09	2.167	2.278	0.773	0.979	0.746074	0.959368	0.987899	0.963603	1.1159	1.18754	-0.371532	-0.0310664	-0.42261	-0.0598438	-0.0175641	-0.0534886
Phatr3_EG00390	20.65	27.72	0	0	20.53	17.52	0	0	12.24	9.08	0	0	5.66	4.28	0	0	0	0	4611.36	4018.94	34.92	33.57	2204.43	2573.86	34.01	31.93	2990.54	2786.47	154.64	140.8	1972.66	1934.82	0.119494	0.0116451	0.012108	3.80932e-06	210.447	541.371	950.223	999.467	-3.06499	-6.42413	-6.3679	-18.002	7.71731	9.08048	9.89212	9.96502
Phatr3_EG00391	14.38	12.09	13.51	12.72	17.78	14.36	13.69	13.89	21.44	17.52	20.33	16.32	23.29	23.35	21.55	22.53	10.93	11.55	5.99	6.93	9.31	8.19	4.19	5.34	2.75	2.92	4.99	4.63	3.31	3.67	7.45	7.08	0.752327	0.616695	1.60101	1.53332	0.900436	0.931848	0.993358	0.771369	-0.410569	-0.69737	0.678985	0.616663	-0.151304	-0.101833	-0.00961424	-0.374507
Phatr3_EG00392	0.69	0	0.58	0.57	0	1.26	0	0	1.22	1.16	0.62	0	0	0.79	0	0	0	0	0.88	2.31	1.55	0	0.71	0.65	0	0	0.67	0	0	0	0	0	1	0.42	0.859	0.076	2.52972	3.22706	4.90864	0.37309	0	-1.25309	-0.218656	-3.71431	1.33898	1.69022	2.29532	-1.4224
Phatr3_EG00393	1.67	1.69	1.34	0.99	1.23	1.66	3.1	1	0.11	1.49	0.78	1.94	1.95	2.15	0.64	1.06	0.63	0	0	0	0	0	0	0	0	0	0	0	0	0.71	0	0	10.152	1	1	2.187	0.770613	0.447135	1.43705	0.450481	3.34376	0	0	1.12918	-0.375921	-1.16122	0.523109	-1.15046
Phatr3_EG00394	0	0	0	0	0	0	0	0	0	0	0	0	0	4.74	0	0	0	0	18.45	16.58	0	0	5.64	14.4	0	1.64	0	0.28	0	0	0	0	1	3.319	0.00774798	0.00488846	20.1629	1	1	1	0	1.73059	-7.01196	-7.67641	4.33363	0	0	0
Phatr3_EG00395	9.47	10.83	12.28	12.14	16.25	15.76	17.03	19.13	19.41	20.96	18.57	19.12	23.28	20.46	18.11	18.8	10.85	10.4	56.8	64.17	19.58	19.74	49.1	55.68	1.7	2.24	21.02	22.43	1.1	1.04	13.09	11.89	0.136248	0.0928361	0.321527	0.15591	1.00181	0.930085	0.755	0.646358	-2.87569	-3.42917	-1.63699	-2.68121	0.00261117	-0.104565	-0.405219	-0.629595
Phatr3_EG00396	5.93	9.79	8.03	4.72	10.16	9.87	7.45	7.56	10.03	9.79	10.86	6.84	7.37	5.95	5.84	5.65	9.39	8.78	4.9	3.28	13.2	15.46	1.24	2.5	17.08	17.38	12.54	9.92	21.14	18.21	19.93	17.25	1.61869	1.52481	2.89604	1.80294	1.04172	1.00631	1.16791	1.77953	0.694827	0.608633	1.53408	0.850351	0.0589627	0.0090755	0.223926	0.831496
Phatr3_EG00397	34.07	23.6	28.11	21.42	28.56	29.89	23.69	24.56	23.79	25.94	25.84	14.02	34.74	32.7	33.99	25.88	40.43	35.51	44.24	34.45	38.18	36.93	40.28	44.89	30.29	28.71	42.81	37.42	61.52	62.52	54.82	54.07	1.79757	0.752	0.736	0.865	0.938496	1.07143	1.02212	0.875689	0.846048	-0.410239	-0.441538	-0.208485	-0.0915782	0.0995353	0.0315595	-0.191509
Phatr3_EG00398	13.96	13.59	12.97	11.09	18.18	14.43	12.21	13.76	17.68	19.72	15.98	14.12	13.94	13.23	14.88	12.3	7.03	8.36	4.86	6.34	6.07	6.51	4.15	4.69	9.46	10.57	0.97	1.43	0.22	0.38	0	0.38	2.415	8.48394	1.221	1.214	0.844125	1.08077	1.07091	0.88894	1.27192	3.08473	0.28839	0.279486	-0.244471	0.112057	0.0988315	-0.169842
Phatr3_EG00399	145.17	134.23	200.7	216.94	119.17	119.53	141.99	145.6	90.6	88.94	117.36	108.97	86.22	90.38	121.04	108.91	111	107.91	18.8	11.25	91.63	84.46	37.17	39.95	63.97	70.57	35.29	44.53	40	39.5	10.95	20.21	4.04027	1.72204	1.91838	6.52574	0.642	0.682	0.702	0.508	2.01445	0.78412	0.93989	2.70614	-0.638497	-0.552361	-0.511333	-0.977202
Phatr3_EG00401	5.34	4.44	8.92	11.41	5.02	5.33	9	9.46	6.66	7.05	13.16	12.92	11.28	10.49	17.5	18.39	2.9	2.03	0.16	0.34	0.69	1	0.42	0.46	0.33	0.56	0.49	0.42	2.16	1.49	0.38	0.94	4.40286	1.003	1.66	8.64714	0.514	0.457	0.478	0.37	2.13844	0.00389241	0.730855	3.11222	-0.961376	-1.13044	-1.06433	-1.4334
Phatr3_EG00402	87.1	86.58	41.25	38.77	107.83	98.54	72.01	77.42	116.36	113.23	133.6	122.47	135.82	134.61	144.4	164.39	99.56	115.13	53.49	47.85	33.88	34.39	21.2	27.72	0.03	0.46	27.25	20.88	37.33	36.38	14.74	10.89	1.2925	0.0229868	0.196933	0.490085	0.737	0.900014	1.534	2.39	0.370165	-5.44305	-2.34422	-1.0289	-0.44104	-0.15198	0.617066	1.25718
Phatr3_EG00403	97.95	84.57	44.05	48.5	86.74	81.25	49.48	51.56	93.66	77.91	62.98	46.76	117.04	89.9	80.17	68.51	45.45	38.33	151.82	135.36	20.93	22.7	77.72	104.11	16.19	16.94	59.58	54.79	21.79	24.23	68.74	62.07	0.555304	0.296875	0.200365	0.262099	1.15629	1.33451	1.398	1.47904	-0.84865	-1.75207	-2.3193	-1.93181	0.209508	0.416312	0.48334	0.564666
Phatr3_EG00404	35.13	37.45	39.8	37.19	48.52	46.49	48.73	52.52	53.5	54.5	63.37	59.44	54.87	58.25	58.86	62.98	55.26	55.56	17.95	21.77	33.45	33.4	14.34	16.17	19.33	20.49	18.08	18	24.26	23.4	23.29	26.12	1.53064	1.126	1.87504	2.47339	0.785	0.764	0.8	0.731743	0.614132	0.170958	0.906922	1.30649	-0.349829	-0.388954	-0.322082	-0.450592
Phatr3_EG00405	3.46	7.84	2.91	4.02	2.56	8.16	5.76	10.08	3.67	4.65	3.11	8.68	0	3.96	6.31	3.54	9.11	5.21	6.17	3.84	4.64	2.26	5.69	2.6	1.54	0.74	2.02	4.12	0.84	0.8	3.85	1.41	0.484	0.379	0.641	1.333	0.330286	0.576566	0.563966	1.18686	-1.04837	-1.39971	-0.642612	0.415191	-1.59821	-0.794441	-0.826319	0.247153
Phatr3_EG00407	17.02	20.14	17.24	12.32	25.55	24.99	25.74	23.35	33.89	32.44	27.68	30.06	34.42	35.73	28.57	29.41	25.18	25.63	11.59	9.28	17.81	17.19	7.51	7.79	10.38	11.43	8.6	7.39	13.43	14.34	10.7	10.98	2.03458	1.395	1.95244	2.16541	1.02086	0.994193	0.876859	0.980879	1.02473	0.48002	0.965279	1.11464	0.0297898	-0.00840265	-0.189583	-0.0278526
Phatr3_EG00408	13.46	12.4	11.99	4.87	11.18	9.2	6.95	8.45	5.99	9.65	4.58	4.24	5.85	8.98	0	0	0	0	0	0.87	4.42	3.35	3.65	5.76	8.43	9.81	9.63	9.01	51.87	52.04	11.67	12.98	6.69732	0.998	0.714	0.003	4350.74	1.54915	1.1309	1.21122	2.74358	-0.00260016	-0.48564	-8.54777	12.087	0.631478	0.177471	0.276456
Phatr3_EG00409	6.55	5.28	6.91	7.26	8.53	8.42	9.47	8.2	11.56	10.74	10.46	7.74	11.25	11.99	8.23	8.87	4.19	3.91	10.41	10.09	4.43	4.13	10.12	10.22	4.81	4.35	7.32	6.83	2.12	2.11	5.53	5.32	0.620174	0.658913	0.362012	0.349704	1.10246	1.02652	0.892149	0.678	-0.689254	-0.60184	-1.46589	-1.51579	0.140727	0.0377634	-0.164644	-0.5607
Phatr3_EG00410	12.17	14.87	7.32	5.79	17.14	14.51	11.2	13.11	14.63	18.66	16.52	19.68	11.7	14.55	12.04	13.21	20.58	17.93	0	0	18.83	16.87	0.71	0	14.78	16.26	0	0	6.82	7.27	0	0	3965.49	5616.93	41.459	5228.69	0.879499	0.799819	1.11115	1.61421	11.9533	12.4556	5.37361	12.3522	-0.185246	-0.322255	0.152056	0.69083
Phatr3_EG00411	2.22	1.96	0.62	1.22	4.11	5.36	1.23	2.53	2.62	1.86	4.64	3.47	2.73	1.7	0.75	1.52	0.75	2.4	4.75	9.09	1.67	0	4.58	5.57	1.65	2.39	1.45	2.21	1.8	0	2.07	3.79	0.483	1.13	0.124	0.208	1.56011	0.447948	2.07601	1.57264	-1.05072	0.176387	-3.01489	-2.26838	0.641647	-1.1586	1.05381	0.65319
Phatr3_EG00412	34.43	40.12	29.71	23.02	32.14	36.67	39.93	35.86	24.87	22.78	26.41	25.11	24.77	23.19	33.08	31.7	27.99	33.35	46.63	41.86	20.97	29.22	37.27	38.22	29.67	30.49	38.3	45.04	16.27	14.18	30.43	29.91	0.595361	0.405806	0.510996	0.386741	0.621	0.795098	0.768517	1.08842	-0.748163	-1.30114	-0.968617	-1.37056	-0.6878	-0.330795	-0.379851	0.122229
Phatr3_EG00413	0	0	0	0	0	0	0	0	0	0	0	0	0	1.65	0	0	0	0	0	0	0	0	0	0	0	0	0	0	0.78	0.29	0	0	36.684	1	1	1	25.2029	1	1	1	5.19708	0	0	0	4.65552	0	0	0
Phatr3_EG00414	0	0	0	0	0	0	0	0	0.6	0	0	0	0	0	0	0	0	0	0	0	1.4	0	0	0	0	0	0	0	0	0	0	0	1	1	23.335	1	1	11.2713	1	1	0	0	4.54443	0	0	3.49459	0	0
Phatr3_EG00415	76.38	74.35	43.55	42.35	91.02	82.45	69.16	70.84	93.54	87.38	75.59	70.95	73.52	102.88	51.82	56.1	58.92	66.89	4.23	10.82	30.08	33.18	0	3.11	85.69	73.3	8.02	8.32	20.23	25.99	30.02	34.36	1.134	9.9624	15.8099	7.49625	1.34129	1.03421	1.02519	1.28352	0.180836	3.31649	3.98275	2.90617	0.423621	0.048529	0.0358957	0.36011
Phatr3_EG00416	0.47	0.78	0.69	0	0.62	0.14	0	0	0.42	0.13	0	0	0	0	0	0	0	0.3	2408.92	2084.91	1.3	0.52	843.4	883.28	0.16	0.62	1064.01	1059.73	11.16	7.83	518.76	519.44	0.0287351	0.000398263	0.000906513	5.23991e-05	1	11.3187	14.2651	1.50439	-5.12104	-11.294	-10.1074	-14.2201	0	3.50064	3.83441	0.589174
Phatr3_EG00417	2.92	0.2	0	2.87	1.07	0.24	0	3.17	4.63	3.65	2.55	3.7	4.5	0.01	0.86	2.39	2.74	3.59	2.76	2.69	3.11	5.78	4.56	3.85	0	1.95	2.15	5.35	3.99	2.06	0	0	219.377	0.269	0.88	1.021	1.18764	1.13148	0.358003	0.793917	7.77727	-1.89466	-0.184441	0.0306488	0.248095	0.178207	-1.48196	-0.33294
Phatr3_EG00420	6.11	13.22	3.42	1.37	6.98	9.33	3.98	4.54	7.54	7.58	2.47	4.79	5.02	5.84	2.42	1.59	3.27	3.81	5.38	5.01	4.19	4.31	4.44	2.3	10.99	11.47	6.19	6.15	1.09	0.73	4.98	3.79	0.33236	1.85573	1.071	0.605	2.284	1.79346	1.63365	3.22026	-1.58918	0.891987	0.0995761	-0.72392	1.19152	0.842745	0.708095	1.68718
Phatr3_EG00421	0.72	1.81	0	0	1.9	0.44	0	0	1.17	0.22	0	0	1.09	1.22	0	0	1.36	1.12	9.92	10.73	1.55	1.35	6.4	9.5	9.54	10.06	4.95	5.68	4.78	4.99	11.68	9.2	0.743	1.8772	0.153422	0.106593	96.257	70.1128	114.21	102.347	-0.428683	0.90858	-2.70442	-3.22982	6.58882	6.13161	6.83555	6.67732
Phatr3_EG00422	0.65	0	0	2.75	0	0	0	0	0	0	0	2.23	15.79	0	1.32	1.03	0	0	0	0	0	0	0	0	0	0	0	0	0	0	0	0	1	1	1	1	5.15316	0.0657349	1	0.119905	0	0	0	0	2.36546	-3.9272	0	-3.06003
Phatr3_EG00423	0	0	0	0	0	0	0	0	0	0	0	0	0.6	0	0	0	0	0	0	0	0	0	0	0	0.27	0	0	0	0	0	0	0	1	3.129	1	1	5.09208	1	1	1	0	1.64576	0	0	2.34825	0	0	0
Phatr3_EG00424	15.07	16.97	9.73	8.48	16.64	17.69	14.27	13.9	18.8	20.03	13.94	16.09	15.32	16.19	10.57	12.17	21.28	18.88	13.02	16.19	20.64	19.24	14.71	13.17	19.2	19.59	14.45	15.23	9.54	9.23	16.21	18.23	0.866	1.3314	1.227	1.218	1.1749	1.12501	1.04158	1.37551	-0.208272	0.412946	0.294671	0.284061	0.232534	0.169936	0.0587799	0.459964
Phatr3_EG00425	0	0	0	0	0	0.11	0	0	0	0	0	0	0	0	0	0	0.16	0.33	0	0	0.1	0	0.15	0	0	0	0	0	0	0	0	0	1	1	0.55	24.413	1	1	4.90864	1	0	0	-0.862453	4.60957	0	0	2.29532	0
Phatr3_EG00426	0	0	0.08	0	0	0	0.7	0	0	0	0	0	0	0	0	0	0	0	0	0	0	0	0	0	0	0	0	0	0	0	0	0	1	1	1	1	1	1	1	1	0	0	0	0	0	0	0	0
Phatr3_EG00427	2.09	8.4	0	0	2.11	5.33	0	0	0	1.61	0	0.65	0	0	0	0	0	0	2703.38	2318.97	0	0	1112.01	1055.16	0	0	1429.3	1491.91	18.14	13.4	654.88	682.89	0.0372029	1.48497e-05	1.58961e-05	7.20334e-06	1	2.19219	170.102	201.183	-4.74844	-16.0392	-15.941	-17.0829	0	1.13237	7.41025	7.65236
Phatr3_EG00428	0	0	0	0	0	0	0	0	0.09	0	0	0	0	0	0	0.21	0	0	0	0	0	0	0	0	0	0	0	0	0	0	0	0	1	1	1	1	0.173291	2.27072	1	1	0	0	0	0	-2.52873	1.18315	0	0
Phatr3_EG00429	0.59	0.85	0.36	0.36	1.25	0.36	0.17	0	0.5	0.82	1.1	0.62	0.45	1.1	0.2	1.79	0.37	0.78	1.11	0.2	0	1.35	0.38	0.72	0.41	0.19	0	0.54	0	0	0.52	0.18	0.178	1.129	1.035	0.795	0.656777	0.663261	7.87465	1.50248	-2.49012	0.17526	0.0498096	-0.330262	-0.606525	-0.592352	2.97721	0.587344
Phatr3_EG00430	1.4	1.46	1.27	2.75	1.8	2.13	2.64	0.78	2.15	1.04	3.94	2.91	2.44	1	1.8	2.62	0.32	0.34	0	0	0.28	1.08	0	0.51	0	1.47	0	0	0	0.95	0.23	0.34	2.601	33.358	2.264	13.227	0.672516	0.400796	0.944927	0.521355	1.3788	5.05997	1.17901	3.72538	-0.572359	-1.31906	-0.0817256	-0.939662
Phatr3_EG00431	0	0.09	0.23	0	0	0	0	0	0	0	0	0	0	0.13	0	0	0	0	0	0	0	0	0	0	0	0	0	0	0	0	0	0	1	1	1	1	2.52972	1	1	0.346309	0	0	0	0	1.33898	0	0	-1.52987
Phatr3_EG00432	5.14	17.13	4.06	3.33	7.7	10.68	7.72	6.12	11.1	16.97	7.53	9.88	4.65	8.01	4.52	6.02	0.41	3.78	39.24	48.06	7.5	2.52	69.62	67	26.31	30.43	19.56	15.31	0	0.92	15.76	17	0.00795466	0.538101	0.00509457	0.0119879	0.57588	0.863672	0.757064	0.378957	-6.97398	-0.894052	-7.61682	-6.38227	-0.796159	-0.211445	-0.401513	-1.39989
Phatr3_EG00433	0.9	0.44	1.99	1.58	1.19	1.52	0.28	0.41	1.41	0.99	0.56	0.19	1.08	0.53	0.72	0.84	0	0.35	0.26	0	0	0.23	0	0	0	0	0	0.21	0	0	0	0	1	0.207	4.764	1.194	0.862458	2.80284	3.17432	0.288491	0	-2.27567	2.25206	0.25559	-0.213474	1.48689	1.66645	-1.7934
Phatr3_EG00434	0.85	0.2	1.02	1.01	0.77	0.77	0.48	0.49	0.24	0.94	1.04	0	1.3	0.63	0.56	1.14	0.8	0	1.3	1.45	0.28	1.13	0	0.78	0.3	0.28	0	0	0	0.61	0	0.54	1.818	6.177	1.509	0.266	0.9368	0.992075	1.32959	0.36187	0.862657	2.62689	0.593699	-1.91094	-0.0941869	-0.0114794	0.410986	-1.46646
Phatr3_EG00435	0.43	0.36	0.27	0.81	0.3	1.07	0.67	0.42	0.11	0.35	0.21	0	0.63	0	0.68	0	4.74	2.29	34.29	28.89	4.34	3.28	32.24	31.12	36.08	26.73	31.23	34.48	0.5	0.49	13.84	11.26	0.0739595	0.966	0.11575	0.112405	0.772018	1.98222	1.07943	0.545046	-3.75712	-0.0496047	-3.11091	-3.15323	-0.373293	0.987116	0.110269	-0.87555
Phatr3_EG00436	0	0	0	0	0	0	0	0	0	0	0	0	0.05	0	0	0	0	0	0	0	0	0	0	0	0	0	0	0	0	0	0	0	1	1	1	1	1	1	1	1	0	0	0	0	0	0	0	0
Phatr3_EG00438	6.02	7.3	4.78	5.08	9.12	9.31	8.92	8.12	9.27	10.01	8.14	7.69	7.38	8.82	5.24	5.9	4.57	3.32	6.72	4.44	4.26	5.02	4.72	4.51	2.33	3.03	2.6	2.6	1.47	1.11	3.3	3.33	0.615	1.053	0.86	0.629	1.23021	1.05934	0.923071	1.05026	-0.701422	0.0748227	-0.218113	-0.669146	0.298899	0.0831711	-0.115487	0.0707464
Phatr3_EG00439	14.53	14.71	4.6	3.92	8.47	9.07	3.85	4.5	7.46	8.54	5.14	4.96	4.86	6.26	3.25	3.76	3.02	3.06	4.54	3.92	6.83	9.66	2.09	2.2	23.79	20.45	5.73	7.72	1.44	1.83	9.19	7.47	0.310956	3.31247	3.23791	0.619	1.35587	1.39086	1.787	2.688	-1.68522	1.72791	1.69506	-0.691528	0.439218	0.475973	0.837211	1.42647
Phatr3_EG00440	0	0	0.13	0	0	0	0.12	0	0	0	0	0	0	0	0	0.14	0	0	0	0	0	0	0	0	0	0	0	0	0	0	0	0	1	1	1	1	0.344093	1	0.32519	0.256446	0	0	0	0	-1.53913	0	-1.62065	-1.96327
Phatr3_EG00442	112.89	113.81	120.7	120.77	102.44	113.17	97.31	107.89	100.42	99.62	124.06	100.67	108.78	96.43	95.11	96.45	47.21	47.08	4.22	3	31.62	33.03	0	1.37	2.57	3.21	2.27	1.75	10.36	7.54	4.2	2.16	4.39936	1.515	40.0455	11.9879	0.889934	0.759696	0.883789	0.706822	2.1373	0.598944	5.32357	3.58351	-0.16823	-0.396506	-0.178226	-0.500581
Phatr3_EG00443	0	0	0	0	0	0	0	0	0	0	0	0	0	0	0	0	0	0	0.46	0.02	0	0	0	0	0	0	0	0	0	0	0.66	0	0.144	1	1	0.095	1	1	1	1	-2.79114	0	0	-3.39391	0	0	0	0
Phatr3_EG00444	0.92	0.75	1.18	1.27	0.87	1.26	0.89	0.63	1.2	1.04	1.13	0.77	0.99	1.24	1.17	1.22	0.07	0.08	0.05	0.02	0.07	0	0.04	0.12	0.02	0	0	0	0	0	0.04	0.09	0.099	3.129	0.391	2.139	0.791998	1.02697	1.2083	0.526658	-3.33511	1.64576	-1.35644	1.09689	-0.336432	0.0383878	0.272975	-0.925061
Phatr3_EG00445	97.48	70.54	42.3	40.17	88.99	80.63	57.75	60.75	94.38	82.68	65.18	51.96	99.53	106.18	68.17	61.54	62.56	72.53	171.85	168.4	76.68	70.7	139.04	176.26	94.37	80.07	78.01	78.08	150.63	143.58	89.85	85.31	2.28655	1.148	0.413237	0.447298	1.14322	1.22318	1.10371	1.27825	1.19317	0.199695	-1.27496	-1.16069	0.193109	0.290637	0.142357	0.354171
Phatr3_EG00447	20.21	18.28	13.32	9.62	18.78	19.91	15.79	17.41	25	25.76	25.76	22.81	29.8	32.6	23.94	26.22	38.39	37.25	23.24	21.34	54.38	55.43	22.87	25.06	30.95	30.97	34.51	28.53	60.86	55.5	57.82	57.64	1.59795	1.002	1.9593	1.50685	1.05143	0.908562	0.992683	1.3038	0.676222	0.00307545	0.970335	0.591533	0.0723513	-0.138343	-0.0105954	0.382724
Phatr3_EG00448	6.64	5.51	0.8	2.41	2.26	1.76	0.09	0.34	0.39	1.22	2.05	0.3	1.49	2.24	0.73	1.73	4.58	4.66	0	0.66	15.22	12.1	0.34	0.16	1.7	3.02	9.17	7.28	13.69	13.68	16.35	16.93	1.30599	0.294697	47.1252	12.259	1.2932	0.607611	7.896	2.89134	0.385146	-1.7627	5.55843	3.61577	0.37095	-0.718781	2.98118	1.53174
Phatr3_EG00450	0.99	1.58	0.56	0.54	0.71	0	1.27	0.97	3.27	2.53	2.03	3.03	2.68	4.78	1.55	1.32	0.65	0	1.55	1.87	0	0	0.68	0	0	0	1.87	1.59	0	0	0.71	1	0.058	0.017	0.061	0.152	2.16951	0.960455	0.271911	1.65591	-4.10213	-5.84213	-4.02975	-2.71534	1.11737	-0.0582095	-1.87879	0.727624
Phatr3_EG00453	1.05	0.42	0.45	1.1	1.2	0.96	0.25	0.17	1.13	0.72	0.72	0.68	0.64	0.53	0.58	0.19	1.56	1.3	25.02	21.55	5.15	5.35	17.33	16.37	15.9	13.33	17.97	13.22	8.83	11.9	14.62	17.97	1.009	0.957	0.263222	0.0548935	1.27567	1.13352	4.41938	0.702109	0.012618	-0.0634685	-1.92565	-4.18722	0.35126	0.180816	2.14384	-0.510234
Phatr3_EG00455	24.57	8.34	29.27	31.87	13.97	10.42	22.32	21.73	20.49	13.01	27.82	18.99	21.97	24.22	37.12	32.21	7.59	10.77	0	0	4.57	0.78	0	0.36	0	0	0	0	5.74	6.48	2.63	2.63	3.68374	1	12.288	528.688	0.56	0.61683	0.468	0.404962	1.88117	0	3.61921	9.04627	-0.835748	-0.697056	-1.09432	-1.30414
Phatr3_EG00456	165.28	206.62	737.26	683.97	218.64	250.5	670.48	644.55	218.88	180.58	730.25	708.21	179.39	178.78	949.46	1001.12	681.93	714.25	95.69	91.56	83.97	88.38	70.62	68.54	31.19	27.71	94.42	85.95	2168.46	2086.56	119.51	107.56	29.4994	0.334176	1.025	6.6964	0.152	0.236	0.299	0.198	4.88262	-1.58132	0.035265	2.74339	-2.71312	-2.08455	-1.73969	-2.33829
Phatr3_EG00457	11.99	19.99	1.11	0.6	10.97	13.03	2.13	4.78	9.95	11.65	6.1	2.78	7.56	7.15	5.08	2.45	5.98	8.84	19.82	37.51	53.82	40.85	47.29	40.95	38.79	41.44	51.52	51.43	39.93	31.05	60.39	67.34	0.88	0.795839	0.911	0.230682	1.47772	1.78697	2.41	7.254	-0.184807	-0.329451	-0.134164	-2.11603	0.56337	0.837516	1.26924	2.85869
Phatr3_EG00459	0	0	0	0	0	0	0	0	0	0	0	0	0	0	0	0	7.4	7.04	0	0	16.19	18.44	0	4.02	6.42	5.36	0	0	3.97	0.89	0	0	352.624	556.476	7.596	510.694	1	1	1	1	8.46199	9.12018	2.92532	8.99631	0	0	0	0
Phatr3_EG00460	0	0.22	0.24	0.31	0.97	0.65	0	0	0.62	0.45	0.52	0.29	0.36	0.19	0.26	0	0	0.21	2.42	2.95	0	0	1.6	1.05	0	0	0.58	1.14	0.47	0	1.99	1.3	0.217	0.023	0.0117223	0.032966	2.30955	1.10724	40.8159	0.369825	-2.20434	-5.43463	-6.4146	-4.92288	1.20761	0.146972	5.35106	-1.43508
Phatr3_EG00461	0	0	0	0	0	0	0	0	0	0	0	0	0	0	0	0	0	0	28.73	11.25	1.48	1.35	22.13	18.12	0	0	27.1	37.88	0	1.93	4.6	8.57	0.377	0.015	0.102	0.023	1	1	1	1	-1.40649	-6.06861	-3.29656	-5.47181	0	0	0	0
Phatr3_EG00462	26.99	18.25	14.11	13.82	27.24	20.86	13.65	16.78	28.84	21.73	21.62	17.3	24.96	29.59	21.14	19.6	31.15	32.88	20.87	21.16	34.04	35.51	15.74	22	21.39	19.8	16.38	15.2	6.51	7.6	18.48	16.81	0.636	1.331	1.571	1.355	1.12593	1.12246	1.34173	1.23341	-0.65213	0.412364	0.651229	0.438719	0.171121	0.166659	0.424092	0.302652
Phatr3_EG00463	37.36	30.22	23.49	17.6	36.88	40.91	26.27	26.33	38.46	30.02	29.6	22.17	40.61	33.5	28.16	31.74	33.02	29.59	40.45	36.97	29.51	26.64	21.18	30.19	36.48	30.12	35.33	27.76	22.14	22.08	41.35	38.18	0.902	1.084	0.91	0.686	1.08134	1.14992	1.28906	1.28867	-0.148164	0.116637	-0.136026	-0.542967	0.112827	0.201537	0.366319	0.365883
Phatr3_EG00464	0.39	0	0.18	0	0.17	0.18	0	0	0	0	0	0	0	0	0	0.19	0	0	0	0	0	0	0	0	0.4	0	0	0	0	0	0	0	1	6.281	1	1	0.344093	1	4.81871	1.55204	0	2.6509	0	0	-1.53913	0	2.26865	0.634163
Phatr3_EG00465	3.19	4.05	1.07	1.13	3.69	4.19	2.88	3.04	3.69	4.49	2.61	3.31	2.77	3.39	1.89	1.53	2.9	2.62	12.79	10.31	3.38	3.51	5.21	4.09	9.91	10.09	12.96	12.24	7.9	8.36	12.46	12.07	1.053	0.809	0.634	0.211826	1.50604	1.19042	1.13326	2.55927	0.075186	-0.306277	-0.657857	-2.23905	0.590765	0.251469	0.180479	1.35573
Phatr3_EG00466	3.55	1.56	2.21	4.59	0	2.45	4.26	1.35	1.17	1.02	3.69	3.83	0	1.25	0.89	3.29	0	0	0	0	0	0	0	0	0	0	0	0	0	0	0	0	1	1	1	1	0.18738	0.22883	0.337797	0.483379	0	0	0	0	-2.41596	-2.12765	-1.56577	-1.04877
Phatr3_EG00468	2.08	0	1.2	6.47	0	0	0	0	0	0	4.49	0	0.91	6.6	7.58	5.07	6.88	5.3	0	0	0	0	0	0	0	0	0	0.68	3.18	3.27	10.39	11.95	0.460892	0.016	1	985.742	0.500227	0.00178081	1	0.200245	-1.1175	-5.97748	0	9.94507	-0.999345	-9.13325	0	-2.32016
Phatr3_EG00469	0	0	2.13	0	0	0	0	0	0	0	0	0	0	0	0	0	0	0	0	0	0	0	0	0	0	0	0	0	0	0	0	0	1	1	1	1	1	1	1	0.256446	0	0	0	0	0	0	0	-1.96327
Phatr3_EG00470	0	0	0	0	0	0	0	0	0	0	0	0	0	0.51	0	0	0	6.49	0	0	0	2.18	0	0	0	4.98	0	0.57	3.05	0	0.33	0	9.843	9.962	9.532	27.124	2.52972	1	1	1	3.29905	3.31644	3.25271	4.76149	1.33898	0	0	0
Phatr3_EG00471	60.98	49.47	39.28	31.33	42.45	33.43	27.81	30.09	34.29	37.93	30.83	31.41	31.67	42.48	40.65	43.62	26.82	18.37	105.38	200.65	24.35	24.52	159.54	195.85	98.74	92.92	221.21	171.84	15.77	21.71	236.99	238.5	0.124402	0.499842	0.111998	0.132505	0.725696	0.978304	1.09136	1.15707	-3.00692	-1.00046	-3.15846	-2.91588	-0.462563	-0.0316454	0.126131	0.210474
Phatr3_EG00472	18.87	22.65	13.22	12.75	27.57	32.43	27.52	27.18	33.69	41.36	34.73	36.76	25.33	33.26	27.31	32.13	48.09	49.6	9.3	12.76	30.7	30	14.96	10.31	10.6	11.42	16.8	18.2	31.8	27.06	21.21	19.4	2.29739	0.641418	2.04536	3.92122	0.833486	0.912071	0.936795	1.24258	1.2	-0.640662	1.03236	1.9713	-0.262769	-0.132783	-0.0941954	0.313335
Phatr3_EG00474	0.91	0.77	0.35	0.72	0.49	0.39	0.42	0.32	0.25	0.25	0.51	0.38	0.61	0.74	1.58	1.1	0.05	0.12	0.07	0	0	0.06	0.06	0	0	0	0.05	0	0	0	0	0	1	0.42	0.847	2.39	0.422674	0.490463	1.01022	1.20682	0	-1.25309	-0.238829	1.25709	-1.24238	-1.02778	0.0146724	0.271213
Phatr3_EG00475	0.19	0.14	0.18	0.36	0	0.35	0.33	0.5	0.49	0.16	0.18	0.89	0.44	0	0.58	1.72	0	0	0	0	0	0	0	0	0	0	0	0	0	0	0	0	1	1	1	1	0.156861	0.496885	0.361098	0.454969	0	0	0	0	-2.67244	-1.00902	-1.46954	-1.13616
Phatr3_EG00476	0	0	0	0	0.14	0	0.26	0.13	0	0	0	0.24	0	0	0	0	0	0	0	0	0	0	0	0	0	0	0	0	0	0	0	0	1	1	1	1	1	0.163732	0.293334	1	0	0	0	0	0	-2.61059	-1.76938	0
Phatr3_EG00477	0	0	0	0	0	0	0	0	0	0	0	0	0	0	0	0	0	0	0	0	0	0	27.2	12.59	0	0	0	0	0	0	0	0	1	1	0.000393179	1	1	1	1	1	0	0	-11.3125	0	0	0	0	0
Phatr3_EG00478	0	0.13	0.17	0.34	0	0.16	0	0.16	0.31	0	0.84	0	0.62	0	0	0	0	0	0	0	0	0	0	0	0	0	0	0	0	0	0	0	1	1	1	1	7.63921	0.311318	0.90034	0.219377	0	0	0	0	2.93342	-1.68354	-0.151459	-2.18852
Phatr3_EG00479	30.06	10.66	0	4.07	4.1	40.38	9.44	22.11	32.9	42.72	16.68	12.54	66.91	43.73	42.41	31.95	2.6	4.94	34.3	0	15.51	6.19	0.07	9.11	3.68	18.4	17.29	25.45	1.27	3.87	14.23	18.99	0.158	0.523	1.569	0.26	1.11046	1.89344	1.20139	6.56293	-2.66025	-0.934768	0.650194	-1.94068	0.151159	0.921008	0.264699	2.71434
Phatr3_EG00480	0	0	0	0	0	3.23	0	0	0	0	0	0	0	0	0	0	0	0	0	0	0	0	0	0	0	0	0	0	0	0	0	0	1	1	1	1	1	1	7.36713	1	0	0	0	0	0	0	2.8811	0
Phatr3_EG00481	32.85	29.05	34.12	35.52	34.8	31.43	31.2	30.52	37.19	37.52	38.38	35.74	40.55	41.35	36.22	38.56	28.89	29.89	10.68	11.99	21.49	20.03	9.16	9.37	16.82	16.45	13.97	12.43	13.56	12.27	18.13	17.3	1.085	1.17125	1.66269	1.85587	0.967422	0.961526	0.992919	0.870594	0.11832	0.228045	0.733517	0.892096	-0.0477825	-0.0566021	-0.0102515	-0.199929
Phatr3_EG00483	0.75	0.32	1.92	2.5	0.33	2.25	0.31	1.86	2.53	0.63	1.29	0	3.47	0.81	2.19	0.36	0	0	0.83	0.37	0	0.36	0.69	1.29	0	0	0	0.33	0	0	0.66	0.34	0.236	0.414	0.147	0.098	1.45855	1.96323	1.02984	0.151068	-2.08207	-1.27206	-2.76524	-3.35263	0.544538	0.97323	0.0424229	-2.72673
Phatr3_EG00484	2.58	0	9.57	18.03	1.33	0	6.53	0	0	0	1.67	0.2	0	1.81	2.73	0.56	0	0	9.87	14.72	2.18	3.02	15.51	14.23	13.71	15.94	2.45	0	0	0	1.86	1.69	0.0146597	12.331	0.148975	0.0010319	0.460314	0.0117268	0.171172	0.0678936	-6.092	3.62422	-2.74686	-9.92048	-1.11931	-6.41405	-2.54648	-3.88058
Phatr3_EG00485	4.09	2.58	0.66	0.98	1.7	1.01	0.31	0.64	0.32	0.62	0	0.29	0.44	2.08	0	0	0	0	0	0.39	0	0	0	0.34	0	0	0.35	0.7	0	0	0	0.36	0.688	0.139	0.323	0.302	15.1492	2.56791	2.35492	2.90331	-0.540243	-2.84947	-1.62925	-1.7257	3.92117	1.36059	1.23568	1.5377
Phatr3_EG00486	17.22	19.56	12.54	10.41	21.66	19.99	16.84	19.44	31.11	24.58	19.41	16.9	32.07	26.73	20.21	23.99	21.86	21.17	9.63	7.63	18.67	20.28	5.13	5.71	9.2	7.83	5.06	3.84	1.29	0.66	12.56	9.84	0.144265	1.705	2.86433	2.02892	1.09772	1.11949	1.21046	0.916741	-2.79321	0.769624	1.5182	1.02071	0.134511	0.162843	0.275557	-0.125414
Phatr3_EG00488	30.66	12.03	24.04	31.3	19.75	11.2	16.91	17.61	27.96	15.89	25.79	18.55	35.88	33.25	32.54	31.88	8.5	11.5	13.34	16.56	11.26	17.72	10.47	24.99	4.46	2.47	9.21	4.2	0	0	15.4	15.96	0.00255361	0.524	0.694	0.597	0.896674	0.848434	0.754755	0.572447	-8.61325	-0.931317	-0.526508	-0.744006	-0.157345	-0.237126	-0.405919	-0.804787
Phatr3_EG00489	0	0	0	0	0	0.57	0.54	0	0	0	0.52	0	0	0	0	0	0	0	0	0	0	0	0	0	0	0.53	0	0	0	0	0	0	1	3.072	1	1	1	0.293786	0.448205	1	0	1.61895	0	0	0	-1.76716	-1.15777	0
Phatr3_EG00491	48.6	28.97	18.54	8.22	46.58	54.16	14.61	4.56	33.13	33.43	7.9	0.05	31.4	33.47	5.48	5.2	0	0	3901.84	3432.54	20.54	15.09	2161.86	2182.81	65.53	62.29	2438.6	2462.9	6.23	2.1	1246.92	1295.55	0.00511635	0.0266773	0.0068116	7.68533e-06	5.016	7.2421	4.375	2.18078	-7.61067	-5.22824	-7.19779	-16.9895	2.32649	2.85641	2.12927	1.12484
Phatr3_EG00493	0.19	0.23	0.37	0.37	0.52	0.23	0.22	0.61	0.5	0.53	0.38	0.43	0.83	1.07	0.4	0.13	0	0.03	0	0.04	0	0	0.07	0	0	0	0.04	0	0	0	0	0	1	0.42	0.153	0.837	3.17648	1.13664	0.750819	0.427419	0	-1.25309	-2.70467	-0.256375	1.66743	0.184775	-0.413462	-1.22628
Phatr3_EG00494	41.18	24.23	37.25	37.8	32.38	20.16	24.79	25.48	30.67	25.65	32.11	24.41	44.5	41.53	39.05	36.93	22.06	22.3	16.52	35.6	35.02	27.15	38.39	50.85	30.02	32.8	55.98	54.19	21.42	19.4	70.7	73.26	0.450072	0.581429	0.59983	0.753	0.958771	0.868497	0.890862	0.672985	-1.15177	-0.782326	-0.737374	-0.408993	-0.0607417	-0.203407	-0.166725	-0.571355
Phatr3_EG00495	0.67	0.48	1.02	0.46	0.15	0.56	0.92	0.82	0.82	1.23	0.6	0.65	0.74	0	0	0	0	0	0	0	0	0	0	0	0	0	0	0	0	0	0	0	1	1	1	1	10.1864	1.40598	0.344327	0.561583	0	0	0	0	3.34857	0.491572	-1.53815	-0.83243
Phatr3_EG00496	0.14	0.24	0.25	0	0.24	0.61	0.12	0	0.34	0.36	0	0.11	0.15	0.43	0.13	0.03	0	0	0	0	0	0	0	0	0	0	0	0	0	0	0	0	1	1	1	1	3.69081	5.11183	6.24312	1.03992	0	0	0	0	1.88394	2.35384	2.64227	0.0564731
Phatr3_EG00497	6.44	5.94	3	4.35	4.35	5.72	7.02	4.36	6.1	8.8	7.92	7.4	8.91	8.17	5.4	9.01	7.11	3.86	0.22	0.1	0.16	0	0	0	0	0.66	0	0	0	0	0	0	1	27.295	4.671	30.1024	1.00174	0.836851	0.754832	1.28851	0	4.77056	2.22367	4.91181	0.00251128	-0.256957	-0.405773	0.365704
Phatr3_EG00498	48.11	35.05	71.65	63.62	48.27	42.98	48.38	46.43	58.66	56.67	65.21	50.47	68.37	61.61	70.9	61.75	53.18	61.14	4.87	6.51	6.76	7.03	1.31	3.5	23.16	18.3	0	0	163.99	165.03	0	0	27106	2199.15	2.46	8.90447	0.824974	0.864883	0.818342	0.472	14.7263	11.1027	1.29881	3.15453	-0.27758	-0.209423	-0.289224	-1.08223
Phatr3_EG00499	0	0	0	0	0	0	0	0	0	0	0	0	0	0	0	0	0	0.01	0	0	0	0.04	0	0	0	0	0	0	0.05	0	0	0	1	1	1	1	1	1	1	1	0	0	0	0	0	0	0	0
Phatr3_EG00500	28.91	6.37	8.79	7.08	3.39	4.06	7.47	4.45	4.59	0	10.45	0	10.66	15.3	18.28	0.7	3.56	0.87	0	0	2.92	8.79	0	0	0	0	0	0.62	7.92	7.99	0	0	311.193	0.138	116.194	43.431	1.10822	0.363301	0.513533	1.59701	8.28167	-2.86114	6.86039	5.44066	0.148248	-1.46076	-0.961471	0.675376
Phatr3_EG00502	0.36	0.13	0.35	0.48	0.06	0.44	0.18	0.16	0.41	0.62	0.34	0.29	0.14	0.35	0.06	0.18	0	0	0	0	0	0	0	0.05	0	0	0	0	0	0	0	0	1	1	0.323	1	1.63591	1.39745	1.15582	0.456732	0	0	-1.62925	0	0.71009	0.482792	0.208921	-1.13058
Phatr3_EG00503	330.01	272.03	187.77	172.5	314.45	243.53	212.09	237.72	379.3	278.9	232.52	235.49	281.65	356.2	222.17	225.65	117.1	161.59	190.83	140.56	123.67	117.22	144.37	141.77	149.44	120.53	109.91	119	65.05	38.15	155.9	154.64	0.522	1.207	0.612	0.797	1.11779	1.07663	1.00857	1.10483	-0.936793	0.271704	-0.709014	-0.327928	0.160644	0.106517	0.0123076	0.143829
Phatr3_EG00504	0	0.7	1.53	3.11	0	0	0	0	0	0	0	0	0	0	0	0	0	0	0	0	0	0	0	0	0	0	0	0	0	0	0	0	1	1	1	1	1	1	1	0.122812	0	0	0	0	0	0	0	-3.02548
Phatr3_EG00506	0	0.3	1.31	0.76	0.94	1.13	0.26	0	0.53	3.27	0.38	0.18	0.95	0.95	0	0.84	0	0	0	0	0	0	0	0	0	0	0	0	0	0	0.18	0	0.708	1	1	1	1.8837	6.08997	9.74981	0.115883	-0.497582	0	0	0	0.91357	2.60644	3.28537	-3.10926
Phatr3_EG00507	12.71	22.13	9.45	4.9	12.36	14.05	7.12	7.6	7.04	9.84	4.46	5.19	3.84	5.51	3.72	4.35	0.08	0.18	0.03	0.03	0	0.03	0	0	0	0	0	0	0	0	0	0	1	1	2.377	3.676	0.979915	1.5194	1.535	1.91465	0	0	1.24904	1.87809	-0.0292717	0.603503	0.617817	0.937084
Phatr3_EG00508	0	0.95	0	1.3	1.32	2.56	1.32	2.54	1.26	2.4	0	0	1.73	0	0	1.9	0	0	0	0	0	0	0	0	0	0	0	0	0	0	0	0	1	1	1	1	0.631335	13.7154	0.892753	0.595849	0	0	0	0	-0.663522	3.77772	-0.163667	-0.746982
Phatr3_EG00509	0	0	0	0	0	0	0	0	0	0	0	0	0	0	0	0	0	0	0	0	0	0.99	0	0	0	0	0	0	0	0	0	0	1	1	2.377	1	1	1	1	1	0	0	1.24904	0	0	0	0	0
Phatr3_EG00510	160.12	165.58	109	120.64	198.18	183.22	135.21	167.1	207.83	195.84	201.44	167.47	195.22	202.46	176.15	244.68	307.34	321.52	188.5	124.44	437.2	489.18	225.67	183.44	190.36	177.83	141.6	153	161.26	133.83	180.73	175.82	1.292	1.279	1.689	1.9	0.744686	0.861377	1.02866	0.966812	0.369556	0.354906	0.756347	0.925636	-0.425295	-0.215283	0.0407674	-0.0486928
Phatr3_EG00511	13.14	11.16	12.81	13.6	13.45	11.54	11.77	13.03	12.96	13.38	13.88	13.32	16.35	15.89	15.41	13.94	16.55	14.08	10.59	26.84	19.11	17.57	27.78	23.86	20.21	24.96	33.96	32.14	15.01	15.08	36.52	35.13	0.994	0.749697	0.869	0.915	0.86	0.822	0.787	0.644	-0.00925887	-0.41562	-0.202693	-0.127758	-0.217169	-0.283528	-0.345788	-0.634524
Phatr3_EG00512	1.27	1.05	0.26	1.6	1.15	0.51	0.85	0.85	1.19	1.41	0.92	0.89	2.24	0.66	0.85	1.29	0.26	0	0	0	0	0	0	0	0	0	0	0	0	0	0.37	0	0.241	1	1	4.306	1.1239	1.23298	0.817284	0.908469	-2.05524	0	0	2.10625	0.168514	0.30215	-0.291091	-0.13849
Phatr3_EG00513	0.56	1.62	1.4	1.92	2.47	0	0.58	0.49	0.51	0.47	0.98	0	0	0	0	0	0	0	0	0	0	0	0	0	0	0	0	0	0	0	0	0	1	1	1	1	1	0.790812	2.17299	0.462357	0	0	0	0	0	-0.338593	1.11968	-1.11292
Phatr3_EG00514	0.23	0.17	0.11	0.21	0.1	0	0.19	0.39	0.1	0.09	0	0.18	0.13	0.38	0	0.23	0	0	0	0	0	0.11	0	0	0	0	0	0	0	0	0	0	1	1	2.377	1	1.8786	0.887525	0.147066	0.911261	0	0	1.24904	0	0.909657	-0.17214	-2.76547	-0.134064
Phatr3_EG00516	0.55	0.97	0.97	0.73	0.4	0.3	0.38	0.1	0.36	1.11	0.51	0.17	0.25	0.73	0.23	0.22	0	0	0	0	0	0	0	0	0	0	0	0	0	0	0	0	1	1	1	1	1.85964	1.87788	1.23528	0.706855	0	0	0	0	0.895024	0.909102	0.304841	-0.500514
Phatr3_EG00518	6.69	7.58	12.08	12.48	9.5	8.45	9.07	8.41	8.99	9.45	7.91	8.19	8.97	7.31	5.69	5.27	1.41	0.75	0.67	0.3	0.16	0.88	0.14	0.14	0.05	0.29	0.18	0	1.01	0.24	0.14	0.79	1.899	2.853	3.633	2.499	1.11951	1.0637	0.792856	0.486	0.925062	1.51234	1.86101	1.32159	0.162862	0.0890899	-0.33487	-1.04062
Phatr3_EG00519	0.74	0	0	0	0.31	0	0	0.39	0	0.13	0	0	0	0	0	0.12	0.01	0.15	0.13	0.1	0.11	0.07	0.08	0.03	0.14	0	0.07	0	0	0.04	0.07	0.15	0.313	2.34	1.428	0.552	0.115567	9.20583	0.713459	39.9235	-1.67454	1.22649	0.513825	-0.856898	-3.11319	3.20255	-0.487097	5.31917
Phatr3_EG00520	0	0	0	1.57	0	0	0	0	0	0	0	0	0	0	0	0	0	0	0	0	0	0	0	0	0	0	0	0	0	0	0	0	1	1	1	1	1	1	1	0.0810932	0	0	0	0	0	0	0	-3.62427
Phatr3_EG00521	2.66	2.4	2.69	3.06	3.12	3.24	2.6	2.96	3.03	2.99	3.12	3.56	3.18	3.12	2.71	3.19	2.43	2.49	2.14	1.73	2.25	1.71	1.22	1.45	1.98	2.19	1.16	1.32	1.86	1.78	1.1	1.44	2.27644	1.71601	1.28	1.129	0.905346	0.779907	0.975003	0.687511	1.18678	0.77906	0.355957	0.174564	-0.14346	-0.358625	-0.0365208	-0.540544
Phatr3_EG00522	0	0	0.16	0	0	0.34	0.37	1.44	0.18	1.31	0.03	1.49	0.13	0	0.35	0.41	0.3	0.26	13.73	20.6	0	0	37.99	29.87	1.27	1.4	1.55	2.46	0.13	0	0.48	0.45	0.175	0.474216	3.9916e-05	0.00875489	0.166566	0.899166	0.28099	0.0264175	-2.51072	-1.07638	-14.6127	-6.8357	-2.58584	-0.15334	-1.83141	-5.24236
Phatr3_EG00523	11.98	6.5	2.24	2.63	12.01	9.64	5.77	4.43	11.63	8.6	5.96	4.28	8.97	13.47	3.84	2.22	7.93	12.29	28.7	27.19	19.25	14.75	16.24	19.83	14.58	9.14	19.69	20.87	0	0	26.2	27.39	0.00114178	0.594	0.798	0.32128	3.106	1.69751	1.79787	2.86243	-9.7745	-0.751306	-0.325993	-1.6381	1.63509	0.763417	0.846292	1.51724
Phatr3_EG00524	113.26	281.47	51.75	21.64	106.45	140.52	52.2	52.16	38.14	52.98	29.01	46.56	21.17	19.98	17.03	24.46	0.15	0.21	0.03	0	0.04	0	0.07	0	0	0	0.02	0	0	0	0	0	1	0.42	0.55	11.23	0.841011	1.04554	2.023	4.28717	0	-1.25309	-0.862453	3.48934	-0.249804	0.0642521	1.0167	2.10003
Phatr3_EG00525	8.92	17.03	10.32	0.34	16.19	19.12	10.86	10.38	14.2	13.93	5.67	8.74	12.58	17.73	3.05	7.96	22.7	17.36	9.17	11.13	7.73	11.69	3.51	5.06	22.42	13.82	3.89	6.66	0.37	4.19	5.6	6.44	0.593	3.47661	1.854	1.773	2.28219	1.6575	1.3904	1.90452	-0.754952	1.79768	0.890684	0.82626	1.19042	0.729013	0.475502	0.929431
Phatr3_EG00526	35.73	26.57	111.25	128.27	43.13	35.5	59.83	59.95	60.45	49.69	65.28	53.76	70.71	66.7	72.29	75.58	0.5	0.6	0.07	0.39	0.13	0.11	0.37	0.11	0.03	0.03	0.04	0.19	0.06	0.12	0.12	0	2.417	0.411	0.549	2.141	0.785	0.808129	0.567	0.208	1.27307	-1.28304	-0.866081	1.0984	-0.349164	-0.307342	-0.817848	-2.2687
Phatr3_EG00527	23.5	18.12	19.7	21.16	26.49	24.09	19.85	20.47	23.24	29.27	25.67	17.28	48.65	35.23	29.15	25.49	25.03	23.2	58.75	47.43	63.85	70.87	63.85	62.12	15.48	21.01	63.66	64.62	38.39	39.51	95.51	92.83	0.652804	0.292707	0.864	0.411896	1.25386	1.03161	1.03746	0.740632	-0.615277	-1.77247	-0.210893	-1.27965	0.32638	0.044891	0.0530573	-0.433171
Phatr3_EG00528	19.74	13.19	19.87	8.34	26.93	26.02	23.61	25.82	30.61	33.9	33.67	28.8	41.78	35.68	34.93	38.52	49.84	45.94	13.36	18.13	23.82	23.66	4.01	8.11	0	0	3.38	0.63	29.56	35.79	4.99	2.67	13.5687	0.011	3.30768	2.71529	0.881831	0.887551	0.905424	0.892926	3.76221	-6.45579	1.72582	1.44111	-0.181426	-0.172099	-0.143334	-0.163388
Phatr3_EG00529	0	0	0	0	0	0	0	0	0	0.09	0	0	0	0	0	0	0	0	0	0	0	0.07	0	0	0	0	0	0	0	0	0	0	1	1	2.377	1	1	2.29562	1	1	0	0	1.24904	0	0	1.19888	0	0
Phatr3_EG00531	4.57	2.26	2.94	3.91	2.36	2.33	0	0.36	1.23	2.25	3.65	0	3.93	7.48	3.15	4.12	0	3.68	4.41	2.13	7.98	4.71	3.78	5.04	5.89	1.57	4.66	0	6.65	5.69	3.21	2.11	3.652	1.654	1.179	0.502	1.28448	0.828015	11.5515	0.739333	1.86867	0.725718	0.237065	-0.99392	0.361183	-0.272271	3.53001	-0.435704
Phatr3_EG00532	0	0	0	0	0.09	0.25	0	0	0	0	0	0.47	0	0	0	0	0	0	0	0.67	0.43	0	0	0	0.68	0.68	0	0	0.13	0	0	0	5.28	46.274	11.67	0.045	1	0.0548034	9.73154	1	2.40042	5.53213	3.54475	-4.48674	0	-4.18959	3.28267	0
Phatr3_EG00533	237.17	174.12	131.51	121.59	183.08	159.89	114.76	99.25	191.12	162.08	129.73	89.12	175.05	156.2	115.58	102.16	105.74	126.84	38.73	40.61	82	88.86	19.56	46.78	118.69	95.49	47.57	45.48	26.25	41.39	89.94	62.71	0.695	2.36295	2.103	2.64107	1.24843	1.35735	1.3294	1.18822	-0.524436	1.24059	1.07224	1.40112	0.320116	0.440792	0.41078	0.248802
Phatr3_EG00534	11.66	13.11	5.96	4.32	12.43	13.08	8.32	7.82	14.63	13.13	9.23	8.76	13.61	13.8	9.17	8.9	13.18	11.8	7.33	9.14	10.43	9	5.45	5.88	8.4	8.17	6.94	6.91	2.75	3.07	8.39	8.27	0.555349	1.219	1.471	1.344	1.26641	1.34146	1.351	1.88463	-0.848533	0.286088	0.55662	0.426965	0.340739	0.4238	0.433916	0.914278
Phatr3_EG00535	0	2.6	0	0	0	0	0	0	1.49	0	0	0	0	0	0	0	0	0	0	0	0	0	0	0	0	0	0	0	0	0	0	0	1	1	1	1	1	96.8969	1	139.883	0	0	0	0	0	6.59838	0	7.12808
Phatr3_EG00536	0	5.06	0	0	0	9.55	0	0	0.1	8.58	0	0	0	0	4.12	1.58	0	7.28	2.34	0	15.08	0	0	0	0	0	0	2.45	5.1	7	3.27	0	6.803	0.207	21.002	4.022	0.0852549	16.1134	17.2017	10.0303	2.76626	-2.27567	4.39246	2.00807	-3.55207	4.01019	4.10448	3.32629
Phatr3_EG00537	10.29	5.53	6	6.55	24.19	18.77	10.46	6.86	19.74	17.03	19	9.86	27.55	22.52	15.24	11.82	0.67	3	0.74	0.7	1.48	1.42	0.09	0.16	0.26	0.05	0	0.16	0.16	0	0.4	0.24	0.341	1.71	8.81885	0.763	3.491	1.00547	1.27963	3.68696	-1.55218	0.7741	3.14059	-0.390709	1.80373	0.00786597	0.355729	1.88243
Phatr3_EG00538	0	0	0	0	0	0	0	1.55	0	0	0	0	2.68	0	0	0	0	0	2.86	0	0	0	0	0	0	0	0	0	0	0	0	0	1	1	1	0.028	25.4692	1	0.0467462	1	0	0	0	-5.13362	4.67068	0	-4.41901	0
Phatr3_EG00539	54.5	58.51	20.81	15.87	81.55	73.81	40.47	40.65	91.85	90.47	51.27	53.38	73.97	77.7	41.94	37.34	56.93	70.29	45.28	37.41	69.97	69.87	29.21	28.86	35.25	32.03	27.31	26.89	38.67	34.56	29.71	30.41	1.91708	1.262	2.04908	1.365	1.608	1.493	1.619	2.365	0.938912	0.335164	1.03498	0.449182	0.685265	0.578602	0.695	1.24156
Phatr3_EG00540	0.55	0.84	0.92	2.01	1.56	1.43	2.04	1.13	0.91	1.73	0	0.15	1.35	3	0.3	1.2	0	0	191.01	170.81	0	0	190.17	212.87	10.92	10.96	26.07	32.45	0	0.11	8.28	9.94	0.0188386	0.385101	0.000149443	0.000177248	2.54324	13.6301	0.745527	0.408813	-5.73017	-1.37669	-12.7081	-12.4619	1.34667	3.76872	-0.423668	-1.29049
Phatr3_EG00542	0.15	0.92	0.74	0.36	0.6	0.2	0.12	0.56	0.69	0.6	0.42	0.65	0.42	0.41	0.67	0.69	0	0.07	0	0	0	0	0	0	0	0.21	0	0	0	0	0	0	1	9.105	1	2.245	0.517832	1.05073	0.959945	0.812249	0	3.18673	0	1.1667	-0.949444	0.0713957	-0.0589768	-0.300006
Phatr3_EG00543	96.38	91.69	76.72	52.08	80.46	66.62	57.94	65.43	56.64	53.03	66.21	54.42	43.93	51.64	46.69	52.8	85.75	89.56	2.48	1.99	132.73	136.18	11.74	13.14	76.69	94.35	51.35	46.82	65.99	67.09	57.84	57.34	1.85468	1.82314	13.2631	51.3205	0.795	0.735	1.01152	0.946681	0.891173	0.866422	3.72935	5.68146	-0.331864	-0.444293	0.0165279	-0.0790496
Phatr3_EG00544	14.06	22.86	0	0.28	26.38	28.63	13.73	12.83	29.29	36.93	14.27	24.24	17.6	22.23	7.46	8.01	11.54	10.23	93.78	95.16	32.11	31.08	164.97	150.67	18.1	21.42	70.16	70.84	32.7	33.36	34.77	39.05	1.42086	0.286296	0.171224	0.102292	2.181	1.48778	1.766	99.418	0.506763	-1.80442	-2.54604	-3.28923	1.12487	0.573159	0.820506	6.63544
Phatr3_EG00547	0	0	0	0	0	0	0	0	0.71	0.67	0	0	4.32	4.21	0	0	0	0	28.21	35.61	0	0	55.91	76.93	2.54	1.27	8.85	7.9	0	0	7.15	9.25	0.00270338	0.231672	0.000158896	0.000342309	271.128	52.371	1	1	-8.53102	-2.10984	-12.6196	-11.5124	8.08283	5.7107	0	0
Phatr3_EG00548	127.58	123.91	51.6	51.89	83.2	77.35	29.22	29.06	31.52	29.28	23.11	23.1	24.01	26.07	29.22	28.08	0.89	0.58	0	0	0	0.02	0	0.08	0.01	0	0.02	0	0	0	0	0.01	0.688	0.582	0.13	291.4	0.74	1.14471	2.331	1.891	-0.540243	-0.779746	-2.9419	8.18685	-0.434286	0.194983	1.22108	0.918824
Phatr3_EG00549	4.67	3.4	0	0.23	5.53	0.95	0.31	0.76	4.91	5.52	6.61	2.2	7.68	6.22	8.26	4.34	2.66	6.45	35.53	41.59	17.36	17.36	38.95	48.1	21.37	17.63	27.89	27.09	5.56	4.65	22.64	22.93	0.355762	0.721634	0.345545	0.106741	0.925287	1.04065	5.047	24.447	-1.49102	-0.470661	-1.53305	-3.22782	-0.112027	0.0574824	2.33532	4.61161
Phatr3_EG00550	3.98	4.57	5.97	4.93	8.41	5.1	5.18	5.17	5.61	10.47	7.03	5.25	7.06	9.31	3.72	4.9	0	0	0.36	2.41	0.87	0	2.16	4.9	0	0	0	0.39	0	0	2.4	5.24	0.00688384	0.083	0.106	0.009	1.60672	1.1346	1.10613	0.60771	-7.18257	-3.59853	-3.24266	-6.74047	0.684121	0.182183	0.145526	-0.718544
Phatr3_EG00551	129.54	88.92	194.32	226.47	92.62	80.11	114.41	123.95	81.3	76.06	111.56	98.83	76.98	79.59	108.25	103.96	74.08	69.88	11.59	12.75	56.3	53.95	5.09	5.31	43.28	40.22	16.5	14.53	26.57	29.14	15.88	17.79	2.62868	2.74141	9.10428	5.24076	0.624	0.651	0.618	0.4	1.39434	1.45492	3.18655	2.38978	-0.680083	-0.619775	-0.69349	-1.32236
Phatr3_EG00552	4.58	2.41	9.1	10.86	5.19	3.85	7.69	8.84	11.29	4.69	14.15	9.67	13.02	12.55	13.64	13.79	16.43	12.29	2.5	4.32	8.96	9.39	3.2	3.26	2.12	3.15	4.98	5.14	2.47	2.4	5.14	6.02	0.693	0.533848	2.42906	3.73832	0.789271	0.582729	0.466	0.268	-0.528412	-0.905498	1.2804	1.90239	-0.341407	-0.779104	-1.10101	-1.90101
Phatr3_EG00553	23.59	18.37	27.9	25.22	28.51	25.48	25.21	27.97	44.85	42.09	37.47	37.72	65.38	59.55	67.43	56.16	31.85	34.57	25.48	25.06	60.94	57.85	37.47	40.19	43.85	44.97	18	18.17	20.98	17.8	23.01	20.58	1.41128	2.32735	1.31366	1.164	0.922668	0.837253	0.867139	0.697455	0.497002	1.21869	0.393589	0.219142	-0.116116	-0.256265	-0.205666	-0.519829
Phatr3_EG00554	22.38	15.2	18.08	24.14	13.53	19	11.69	14.83	16.3	15.22	15.86	15.18	13.87	14.95	17.46	16.08	0.37	0	0.35	0	0.31	0.65	0.53	0.35	0.3	0.12	0.11	0	0.7	0.42	1.07	0.53	1.104	4.6	1.036	0.946	0.720394	0.87446	1.04144	0.673349	0.142169	2.20179	0.051646	-0.0796668	-0.473142	-0.193535	0.0585831	-0.570573
Phatr3_EG00555	1.43	0.52	0	0.41	1.76	0	0.8	2.05	0.42	0	0.43	1.57	1.7	0.54	0	0.48	0	0	0	0	0	0	0	0	0	0	0	0	0	0	0	0	1	1	1	1	3.75018	0.173185	0.497859	3.44892	0	0	0	0	1.90696	-2.52961	-1.00619	1.78614
Phatr3_EG00556	11.28	11.53	7.12	6.57	15.09	14.44	8.92	12.21	14.69	17.07	12.64	11.56	14.76	16.82	11.73	11.3	11.34	11.01	8.12	8.13	11.1	9.3	8.24	4.82	7.24	8.28	7.95	7.85	4.83	6.5	11.18	10.15	0.845	1.002	1.329	1.219	1.15966	1.14343	1.19325	1.29795	-0.242606	0.00249043	0.410608	0.285164	0.213703	0.193366	0.254895	0.376235
Phatr3_EG00557	22.02	20.88	7.4	7.64	17.53	26.9	12.12	11.56	24.64	25.84	11.68	13.06	26.05	20.03	9.02	11.18	14.3	14.52	29.29	31.16	26.74	20.48	15.34	17.91	24.41	22.73	18.67	17.61	4.25	6.96	18.5	18.27	0.481893	1.328	1.196	0.425094	1.909	1.74942	1.58907	2.18239	-1.05322	0.409443	0.258391	-1.23415	0.932807	0.806878	0.668187	1.12591
Phatr3_EG00558	4.05	4.94	3.23	2.88	5.6	5.63	3.64	4.53	7.04	8.45	5.43	6.14	7.02	8.03	4.26	5.45	4.24	4.54	6.02	6.08	7.4	7.28	7.18	8.54	6.59	6.26	5.54	5.33	3.61	3.37	7.13	5.94	0.848	1.206	0.805	0.643911	1.31505	1.16429	1.17446	1.15215	-0.238056	0.270428	-0.313316	-0.635066	0.395116	0.219446	0.231995	0.204324
Phatr3_EG00559	48.95	43.2	74.06	72.17	62.1	58.73	89.42	91.94	62.04	63.91	83.89	101.25	64.32	60.37	77.53	77.13	131.19	132.88	17.15	18.15	135.29	141.33	25.19	22.8	53.34	59.77	25.15	20.57	85.45	83.69	41.81	43.26	3.15627	2.52457	4.93235	6.62788	0.682	0.59	0.568	0.488	1.65822	1.33604	2.30228	2.72855	-0.551897	-0.76091	-0.814975	-1.03467
Phatr3_EG00560	652.95	481.2	366.34	375.43	600.71	652.9	389.6	426.92	654.27	500.66	485.98	347.1	637.74	628.44	561.25	557.39	620.35	732.43	1057.3	936.04	797.31	780.61	764.48	842.77	1097.7	764.19	775.54	737.04	1016.09	1010.82	914.23	805.99	1.84603	1.259	0.726	0.637246	0.890874	1.08702	1.25165	1.0229	0.884426	0.332373	-0.46143	-0.650078	-0.166707	0.120379	0.323831	0.0326663
Phatr3_EG00561	9.56	10.28	5.69	0.16	7.17	8.46	8.07	7.45	6.1	6.9	5.62	7.86	0.94	2.44	0.89	0.57	0.04	0	3.08	4.74	0.08	0	1.63	0.76	2.38	3.51	3.87	4.48	0.22	0	5.61	5.98	0.048	0.616	0.0304646	0.00350573	1.79725	0.812391	0.864901	2.71952	-4.39471	-0.699558	-5.03672	-8.15607	0.845787	-0.299753	-0.209392	1.44335
Phatr3_EG00562	0.44	1.15	1.32	1.04	1.05	0.81	2.31	3.08	1.28	1.06	1.1	0.56	1.36	1.2	2.77	0.75	3.19	1.03	2.01	1.65	1.42	0.59	1.45	0.94	3	0.51	0.41	2.42	1.51	1.48	1.5	1.45	1.638	1.195	0.707	1.042	0.604415	1.14255	0.294907	0.572218	0.711942	0.256771	-0.500873	0.0595625	-0.726389	0.192252	-1.76167	-0.805363
Phatr3_EG00563	21.08	16.02	8.68	10.77	19.34	19.6	11.88	11.84	21.34	18.75	10.99	14.07	22.67	21.34	13.26	12.09	28.68	30.69	18.23	16.75	25.46	28.38	10.38	14.78	37.37	40.14	15.56	15.42	8.72	8.74	17.24	18.91	0.622317	2.29049	1.60344	1.33452	1.20832	1.21365	1.09501	1.31832	-0.684278	1.19566	0.681174	0.416325	0.273006	0.279347	0.130946	0.398696
Phatr3_EG00564	10.35	9.27	0	0	25.22	24.98	12.15	14.07	30.47	37.56	17.37	31.95	27.22	27.97	30.45	20.81	28.41	39.81	11.72	18.49	47.76	35.15	14.92	7.74	8.32	18.44	8.08	5.61	10.78	3.81	11.94	8.78	1.09	1.997	2.963	2.027	0.883942	1.15424	1.60687	139.343	0.124822	0.998096	1.56698	1.01912	-0.177977	0.206941	0.684252	7.12249
Phatr3_EG00565	19.47	12.34	11.31	1.12	46.46	20.31	11.6	6.63	21.71	16.8	20.51	15.44	71.53	56.15	26.2	26.96	49.24	42.38	30.12	30.13	22.33	7.75	24.87	7.69	17.47	12.03	0	26.47	12.95	5.6	12.6	23.85	0.836	1.228	0.668	1.502	1.9072	0.793939	2.71904	1.60184	-0.25784	0.296481	-0.582874	0.587015	0.931455	-0.3329	1.4431	0.679728
Phatr3_EG00566	1.68	1.8	2.79	1.43	2.08	2.77	1.93	3.22	2.94	2.12	2.32	3.66	1.07	1.72	1.53	2.84	0.45	0.8	0	0	0	0	0	0	0	0	0	0	0	0	0	0	1	1	1	22.154	0.52552	0.736463	0.806479	0.62375	0	0	0	4.46947	-0.928181	-0.441316	-0.310291	-0.68096
Phatr3_EG00567	189.76	159.16	318.06	316.82	182.68	181.94	320.92	296.72	203.01	172.32	252.09	220.31	225.39	218.2	235.06	251.95	135.58	145.22	73.78	68.85	120.21	117.48	72.5	78.01	126.97	117.47	82.26	73.75	165.1	144.77	100.71	108	0.813762	0.561804	0.476577	0.494003	0.734	0.714	0.583	0.5	-0.297322	-0.83186	-1.06922	-1.01741	-0.446924	-0.485503	-0.779084	-0.998994
Phatr3_EG00568	170.38	127.56	114.69	164.73	152.06	123.78	116.58	97.07	129.81	112.35	116.19	87.8	185.02	155.92	118.53	117.71	103.12	80.92	156.91	127.4	179.48	140.41	110.21	123.08	79.78	71.46	68.14	75.3	104.97	75.72	147.64	124.45	1.039	1.08	1.048	0.602	1.15327	0.963175	1.04779	0.731519	0.0557581	0.111184	0.0669555	-0.731907	0.205727	-0.0541303	0.0673551	-0.451033
Phatr3_EG00569	0.34	1.2	0.61	0.86	1.26	2.49	0.29	0.88	1.48	0.58	0.94	0.54	2.4	0	0.69	0	0.66	0.35	0	0	0	1.39	0	0	0	0	0	0	0	0.38	0.31	0	1.912	1	9.532	6.56	2.78153	1.1544	2.68018	0.767921	0.934922	0	3.25271	2.7137	1.47588	0.207142	1.42233	-0.380969
Phatr3_EG00570	829.28	1014.59	948.88	746.05	1125.64	1176.47	1167.98	1228.82	1089.66	1007.61	939.33	1130.41	745.44	925.95	808.98	927.8	1065.98	1020.16	1009.83	840.19	470	395.81	1386.21	980.67	2012.74	1897.13	1760.69	1891.19	2586.1	2261.68	1981.47	1846.34	1.9869	1.094	0.268844	1.062	0.759799	0.793192	0.781	0.748878	0.990523	0.129591	-1.89516	0.0866933	-0.396311	-0.334259	-0.356134	-0.417197
Phatr3_EG00571	0	6.52	0	0	8.35	8.74	3.33	5.44	7.79	8.9	1.6	7.54	0	0.69	0	0	3.52	0	3.26	5.32	5.7	10.06	3.3	0	17.39	23.85	13.05	7.75	8.11	11.94	10.06	8.61	1.706	2.03394	3.945	0.369	20.1629	1.56218	1.65802	198.156	0.770814	1.02428	1.98015	-1.43872	4.33363	0.643558	0.72946	7.6305
Phatr3_EG00572	238.33	197.68	165.35	180.34	247.16	220.3	177.68	177.46	255.64	225.67	206.87	174.71	328.09	302.39	253.85	263.71	289.32	330.16	121.49	111.84	271.01	257.56	97.35	121.18	377.85	295.28	130.74	123.23	684.71	649.92	220.46	210.67	4.86945	2.71374	1.99374	2.39061	1.00856	1.0696	1.10017	0.935226	2.28376	1.44028	0.995479	1.25738	0.0122946	0.0970721	0.137725	-0.0966126
Phatr3_EG00573	35.8	35.03	31.41	29.45	51.43	47.91	37.77	37.83	53.61	49.5	43.55	28.26	49.13	45.54	34.15	40.74	6.68	6.49	0	0	0	0	0	0	0	0	0	0	0	0	0	0	1	1	1	369.928	1.06457	1.24318	1.11529	0.893553	0	0	0	8.5311	0.0902681	0.314035	0.157423	-0.162374
Phatr3_EG00574	2.31	1.11	4.32	7.28	1.79	4.19	4.72	8.36	12.27	2.3	6.45	6.64	7.6	7.93	15.04	13.87	1.88	3.47	0	0	0.63	0.01	0	1.08	0	0	0	0.01	0.69	0	0	0	10.609	0.414	0.9	28.604	0.419	0.411027	0.227	0.113	3.40715	-1.27206	-0.152639	4.83814	-1.25504	-1.28269	-2.14164	-3.14045
Phatr3_EG00575	40.5	40.02	24.65	18.21	33.77	37.43	25.85	28.03	36.4	39.7	25.51	23.83	28.11	23.94	13.61	13.06	14.83	12.49	62.33	49.48	11.21	13.39	22.68	30.23	33.93	30.94	30.18	35.05	2.81	2.15	23.06	17.98	0.201853	0.804	0.332091	0.190059	1.549	1.38993	0.997489	1.37659	-2.30862	-0.314705	-1.59035	-2.39548	0.63154	0.475016	-0.00362746	0.461095
Phatr3_EG00576	0	0	0	0	0	0	0	0	0	0	0	0	0	0	0	0	0	0	1.97	0	0	0	0	0	0	0	1.08	0	0	0	0	0	1	0.021	1	0.009	1	1	1	1	0	-5.56191	0	-6.71924	0	0	0	0
Phatr3_EG00577	4.66	9.93	0	0	15.91	21.95	12.56	18.13	26.03	30.35	16.58	27.81	21.61	24.9	14.02	13.87	42.65	42.28	16.82	15.1	27.1	29.14	14.21	12.6	0	0	13.17	12.64	59.27	62.48	15.57	16.28	6.07165	0.00062767	1.78703	2.36688	1.407	1.09735	1.05245	722.371	2.60209	-10.6377	0.837563	1.24298	0.492195	0.134024	0.073748	9.4966
Phatr3_EG00578	0.4	0.56	9.04	12.81	22.8	10.68	19.59	24.57	36.34	25.86	24.91	36.39	20.21	35.2	28.07	34.99	31.64	36.07	22.32	20.78	2.64	5.04	8.31	7.71	3.9	0.42	4.77	0	13.1	16.11	2.18	1.61	11.9495	0.954	0.402	1.407	0.734079	0.862093	0.633774	0.032	3.57888	-0.06723	-1.31376	0.493055	-0.445993	-0.214085	-0.65796	-4.98074
Phatr3_EG00579	4.75	1.75	2.8	4.9	2.79	3.91	4.54	4.37	5.08	7.05	8.29	5.25	6.24	8.52	6.76	4.89	6.68	9.57	4.22	5.13	9.01	7.36	4.99	4.86	2.96	3.96	6.72	5.64	3.55	3.81	6.85	5.38	0.953	0.571	1.419	1.535	1.06884	0.783961	0.643722	0.633608	-0.0688395	-0.808444	0.505186	0.617898	0.0960412	-0.351146	-0.63549	-0.658338
Phatr3_EG00580	7.42	4.65	15.91	17.62	7.03	6.17	15.7	17.86	6.2	6.12	18.71	17.14	10.39	8.06	14.26	19.98	0.34	0.29	0	0.07	0	0	0	0.1	0	0	0	0	0.33	0.31	0	0	41.522	1	0.323	7.352	0.456	0.296	0.334	0.274	5.37581	0	-1.62925	2.87821	-1.13325	-1.75437	-1.58208	-1.86802
Phatr3_EG00581	7.05	6.48	6.33	6.42	9.03	8.84	11.59	10.1	10.88	10.94	13.81	11.3	11.47	11.31	10.24	13.04	0	0	0	0	2.04	1.73	1.9	1.91	4.34	3.11	0	0	10.12	7.53	4.59	4.1	3.2087	458.176	0.845	1	0.824838	0.755342	0.701396	0.817781	1.68199	8.83976	-0.242218	0	-0.277818	-0.404798	-0.5117	-0.290213
Phatr3_EG00582	116.76	126.41	15.18	10.7	86.27	92.43	26.5	21.55	59.2	58.72	15.57	9.47	33.35	30.7	4.06	8.63	13.25	12.59	1.81	1.56	5.04	3.28	0.07	0.24	1	2.92	0.28	0.26	0.43	0.27	0.41	0.5	1.226	4.53358	11.0876	7.56325	2.424	3.221	2.775	6.504	0.293802	2.18065	3.47088	2.91901	1.27718	1.68759	1.47253	2.70127
Phatr3_EG00583	11.63	5.25	4.46	0	8.53	5.49	6.87	3.17	18.28	11.11	5.78	3.03	23.38	23.75	2.79	6.03	7.48	12.4	32.51	24.04	21.65	21.91	36.32	39.81	24.41	14.57	18.11	18.7	34.84	33.73	29.58	30.23	1.80471	1.08	0.46679	0.31849	4.514	2.83557	1.17529	2.78586	0.851763	0.111687	-1.09915	-1.65068	2.17436	1.50364	0.233012	1.47812
Phatr3_EG00584	5.45	5.24	14.36	25.65	2.62	1.02	5.88	8.55	5.34	1.86	9.7	14.79	2.4	7.3	21.2	19.7	0	0	924.32	822.46	0	0	368.01	410.91	2.54	14.11	474.12	459.05	5.26	8.67	377.84	359.65	0.0292862	0.0187581	0.000333633	0.000170276	0.19362	0.235606	0.167625	0.193479	-5.09363	-5.73634	-11.5494	-12.5198	-2.3687	-2.08555	-2.57669	-2.36975
Phatr3_EG00586	0.23	0	0.22	0.58	0.12	0.53	0.86	0.34	1.51	0.1	0.23	0.64	0.28	0	0.41	0	0	0	0	0	0	0	0	0	0	0	0	0	0	0	0	0	1	1	1	1	0.463179	1.52449	0.447707	0.212896	0	0	0	0	-1.11036	0.608326	-1.15937	-2.23178
Phatr3_EG00587	2.54	1.84	1.58	2.06	2.61	2	2.76	2.78	4.46	2.97	2.36	1.61	5.01	2.65	1.87	2.23	0.31	0	4.72	4.92	1.98	0.99	4.85	4.94	0	1.48	2.74	1.38	0	0	1.03	0.94	0.054	0.374	0.251	0.029812	1.55708	1.59853	0.698118	0.89795	-4.2077	-1.4184	-1.99209	-5.06796	0.638842	0.676748	-0.518456	-0.155293
Phatr3_EG00588	51.25	42.99	48.37	57.47	31.64	39.39	56.37	45.62	36.8	31.28	43.86	23.71	42.07	32.83	46.99	42.63	16.07	20.43	8.8	5.07	10.42	1.65	6.21	17.24	12.93	10.37	4.55	6.32	0	0	1.71	3.12	0.037	2.191	0.42	2.416	0.685062	0.848104	0.581318	0.652015	-4.769	1.13164	-1.25213	1.27266	-0.545694	-0.237687	-0.7826	-0.617024
Phatr3_EG00589	13.48	8.97	4.55	1.92	7.84	9.26	6.16	8.51	13.26	6.67	11.69	6.71	12.3	13.27	10.19	1.8	5.41	5.15	11.73	24.65	13.71	15.77	27.13	31.88	15.47	14.23	11.93	9.04	8.66	10.39	27.37	21.46	0.616	1.456	0.411689	0.26	1.70929	0.906083	0.999188	2.58583	-0.70006	0.541801	-1.28037	-1.94522	0.773399	-0.142285	-0.00117225	1.37063
Phatr3_EG00590	49.45	46.13	56	52	48.78	45.47	56.03	49.23	50.16	45.07	58.23	51.97	46.42	48.85	52.08	52.33	44.73	48.8	25.78	25.76	36.62	42.49	27.03	32.42	45.62	37.84	23.42	22.46	25.24	24.45	25.64	27.51	1.27183	1.4361	1.38131	1.67356	0.852	0.900654	0.917	0.891449	0.346901	0.522155	0.466038	0.742922	-0.230282	-0.150955	-0.124755	-0.165775
Phatr3_EG00592	0	0	0	0	0	0	0	0	4.09	0	0	0	0	0	0	0	0	0	0	0	0	0	0	0	0	0	0	0	0	0	0	0	1	1	1	1	1	2.27072	1	1	0	0	0	0	0	1.18315	0	0
Phatr3_EG00594	12.41	11.67	8.95	7.93	13.78	13.8	11.74	9.02	16.9	14.1	13.56	12.26	15.1	14.88	11.46	11.62	13.3	14.47	3.59	7.92	6.53	5.54	0.98	3.13	0	1.01	4.86	3.63	1.53	1.76	6.09	6.2	0.426128	0.125	2.553	2.133	1.09956	1.04044	1.13202	1.10453	-1.23064	-3.00311	1.35216	1.09256	0.136926	0.0571942	0.178896	0.143436
Phatr3_EG00596	7.07	10.36	3.92	0.66	10.74	11.01	6.39	7.1	9.31	11.75	7.83	9.54	3.52	5.78	3.69	3.7	21.36	18.79	5.1	6.18	9.41	10.47	4.88	3.22	13.52	14.89	4.26	5.48	13.3	14.75	3.5	4.79	5.38292	2.97048	2.0968	3.15221	1.06368	1.05351	1.377	3.04565	2.42839	1.57069	1.06819	1.65637	0.0890592	0.0752073	0.461626	1.60675
Phatr3_EG00597	29.44	26.97	22.56	17.91	23.41	28.3	27.94	24.55	24.39	22.76	21.4	23.46	22.43	24.47	26.52	26.01	26.97	25.49	32.24	32.13	28.84	29.09	27.54	24.43	66.09	66.6	48.5	43.13	124.67	126.38	65.83	67.02	2.99451	1.4782	0.946	0.724	0.751955	0.906849	0.838348	1.07601	1.58232	0.563842	-0.0802054	-0.464975	-0.411281	-0.141065	-0.254379	0.105695
Phatr3_EG00599	33.68	38.25	34.56	27.71	48.11	46.94	48.41	44.85	56.11	55.09	63.04	59.77	64.6	61.17	60.65	72.03	99.05	106.7	101.56	97.02	120	117.13	139.09	144.06	78.41	75.76	114.76	109.67	127.65	119.25	100.79	102.78	1.92349	0.700451	0.715235	0.92	0.801	0.785365	0.868172	0.898068	0.943729	-0.513644	-0.483511	-0.120423	-0.319793	-0.348565	-0.203947	-0.155103
Phatr3_EG00600	0	0	0	0	0	0	0	0	0	0	0	0	0	2.02	0	0	0	0	0	0	0	0	0	0	0	0	0	0	0	0	0	0	1	1	1	1	5.04269	1	1	1	0	0	0	0	2.33419	0	0	0
Phatr3_EG00601	0	0	0	0	0	0.83	0	0	0	0	0	0	0	0	0	0	0	0	0	0	0	0	0	0	0	0	0	0	0	0	0	0	1	1	1	1	1	1	4.90864	1	0	0	0	0	0	0	2.29532	0
Phatr3_EG00602	0	0.63	0.49	0	0	0	0	0.25	0	0	0	0	0	0.83	0.65	0	0	0	0	0	0	0	0	0	0	0	0	0	0	0	0	0	1	1	1	1	0.917243	1	0.163567	1.06789	0	0	0	0	-0.124625	0	-2.61205	0.0947649
Phatr3_EG00603	17.27	8.34	0	0	2.42	2.45	0	0	5.28	0	0	0	1.79	4.14	0	0	0	0	22.88	15.36	10.39	14.31	7.07	11.68	16.67	13.47	16.71	8.46	0	0	20.02	22.33	0.00167453	1.224	1.118	0.00092218	118.838	123.938	115.655	485.979	-9.22203	0.291802	0.160535	-10.0827	6.89285	6.95347	6.85369	8.92475
Phatr3_EG00604	1	0.79	17.69	23.32	4.5	2.32	12.63	17.52	14.35	11.56	20.94	14.6	24.23	21.87	35.02	25.45	0.08	0.18	4.03	1.2	0.38	0.24	0	0	0.46	0	0	0.07	0	0	0.1	0.1	0.176	5.718	32.923	0.0450429	0.642	0.633671	0.192	0.033	-2.51037	2.51561	5.04103	-4.47256	-0.639397	-0.658193	-2.38256	-4.93031
Phatr3_EG00605	0	0	0	0.49	0	0	0	0	3.51	0	0	0	0	0	0	0	0	0	0	0	0	0	0	0	0	0	0	0	0	0	0	0	1	1	1	1	1	49.5762	1	0.0810932	0	0	0	0	0	5.63158	0	-3.62427
Phatr3_EG00607	16.34	15.49	10.51	10.86	18.52	16.78	15.17	15.33	19.92	20.49	19.09	18.06	18.79	20.56	16.93	17.78	19.13	16.92	12.14	14.66	13.88	14.5	15.69	12.17	9.85	10.38	11.73	11.88	9.94	9.43	12.59	13.08	1.19885	0.872958	1.02	1.292	0.961474	0.948598	0.989451	1.15904	0.26165	-0.196016	0.0287326	0.369653	-0.0566797	-0.0761307	-0.0152992	0.212933
Phatr3_EG00608	16.78	8.25	55.13	56.76	15.3	12.66	24.56	30.12	17.26	15.63	35.22	29.52	20.34	22.87	29.75	31.28	0.26	0.67	0.43	0.57	0.4	0.73	0.92	1.25	0.83	0.6	2.54	1.81	0.12	0.17	2.32	1.64	0.120033	0.334863	0.451	0.806	0.596	0.447	0.437	0.176	-3.0585	-1.57836	-1.14906	-0.311919	-0.747084	-1.16117	-1.19579	-2.5023
Phatr3_EG00609	50.97	37.98	27.54	26.23	24.24	23.47	13.91	13.6	15.75	14.18	13.87	8.96	14.22	11.43	10.48	9.19	11.65	10.87	11.72	13.51	15.27	15.11	10.55	15.61	21.61	25.72	16.91	16.47	8.1	7.4	19.31	22.28	0.626801	1.38852	0.959	0.795	1.10381	0.996052	1.366	1.04957	-0.673922	0.473547	-0.0606906	-0.331694	0.142498	-0.00570674	0.450122	0.0698006
Phatr3_EG00610	0.99	0	1.25	0.24	0.88	0.9	0.93	0.2	1.05	0.86	0.55	0.42	1.83	1.8	1.05	0.58	0.63	0.2	1.45	0	0	0	0.23	0	0.5	0.48	0.12	0	0	0.23	0.21	0	1.912	4.561	0.309	0.615	2.16789	1.48933	1.17932	0.450672	0.934922	2.18944	-1.69265	-0.701911	1.11629	0.574666	0.237956	-1.14985
Phatr3_EG00611	4.13	10.9	7.19	6.13	8.01	7.42	13.74	15.33	6.74	11.84	9.34	17.22	8.46	15.45	15.43	12.19	14.16	10.05	1.04	0.39	1	3.74	1.48	2.32	1.22	0.76	0.7	0	0	1.05	0.51	0	3.286	2.884	1.071	15.0114	0.728231	0.603635	0.45	0.886651	1.71627	1.52804	0.0991936	3.90798	-0.457532	-0.728252	-1.15061	-0.173561
Phatr3_EG00612	0	0	0.3	0	0	0	0	0.27	0	0	0	0	0	0	0	0	0	0	0	0	0	0	0	0	0	0	0	0	0	0	0	0	1	1	1	1	1	1	0.0817984	0.0659596	0	0	0	0	0	0	-3.61178	-3.92227
Phatr3_EG00613	18.97	0	16.45	26.97	6.51	3.44	6.64	3.89	12.03	3.77	9.04	2.55	21	17.21	21.14	18.57	1.43	3.69	0	0	5.26	2.28	0	0	0	0.13	0	0	5.45	6.04	0	0	823.82	6.074	279.521	175.979	0.80976	1.18473	0.801763	0.322729	9.68619	2.60254	8.12681	7.45926	-0.304434	0.244556	-0.318752	-1.6316
Phatr3_EG00614	24.01	13.25	13.28	25.21	26.38	31.65	11.68	14.27	42.09	34.18	28.6	18.74	51.19	46.65	31.59	30.77	39.86	27.52	15.42	33.25	41.76	25.32	31.03	40.56	22.93	31.74	35.86	38.37	24.27	18.71	59.78	44.2	0.647	0.75	0.728	1.258	1.27494	1.32965	1.86034	0.664926	-0.62788	-0.415945	-0.457814	0.330956	0.350432	0.411047	0.89557	-0.588734
Phatr3_EG00615	47.4	61.94	43.85	38.83	57.85	65.81	61.56	60.91	60.85	70.94	51.06	70.04	45.46	51.3	40.42	42.46	140.19	133.19	34.03	36.86	140.96	141.14	56.81	43.04	81.16	86.11	64.55	66.26	85.81	96.3	61.74	62.74	1.98044	1.36675	1.82755	2.19192	0.88	0.904169	0.86	0.830088	0.985821	0.450751	0.869911	1.1322	-0.18514	-0.145336	-0.217354	-0.268664
Phatr3_EG00616	1024.5	1330.8	569.11	590.34	781.61	945.3	593.81	571.69	658.65	682.65	488.97	500.56	450.63	475.47	425.47	463.76	25.55	21.13	1328.04	1188.13	73.35	65.23	246.1	233.99	1684.15	1538.03	387.12	387.11	40.49	42.93	464.36	456.58	0.143502	4.24637	0.244345	0.0165855	0.876	1.16931	1.259	1.564	-2.80086	2.08623	-2.03301	-5.91394	-0.191287	0.22566	0.33193	0.645153
Phatr3_EG00617	13.22	14.69	11.83	14.03	23.66	19.68	15.09	18.62	21.37	25.82	17.9	17.59	21.52	21.59	12.09	13.6	7.3	12.54	0	0	4.63	5.55	0	0	7.2	6.87	0	0	0	0	0	0	1	416.911	240.831	441.176	1.40455	1.14505	1.08798	0.823054	0	8.7036	7.91187	8.78521	0.490108	0.195416	0.12165	-0.28094
Phatr3_EG00619	25.29	20.66	11.78	11.54	30.02	31.91	25.51	27.2	40.38	38.15	32.36	34.44	43.63	44.19	30.87	35.73	36.67	38.68	72.65	75.21	26.19	23.74	47.75	50.49	6.77	8.13	63.74	56.47	50.54	44.17	64.71	61.12	1.191	0.127146	0.431821	0.453226	1.11126	1.01507	0.999905	1.51249	0.252614	-2.97544	-1.2115	-1.1417	0.152198	0.0215793	-0.00013704	0.596923
Phatr3_EG00620	40.17	39.32	36.19	36.72	47.67	46.55	47.88	51.44	60.94	58.15	64.64	65.98	59.09	63.77	61.16	68.72	54.9	57.09	7.21	6.86	32.51	35.43	5.93	6.53	8.08	8.82	9.04	8.94	50.86	47.49	12.21	12.06	1.88443	0.928	2.10695	2.79023	0.906	0.859	0.942157	0.886406	0.914128	-0.107292	1.07516	1.48038	-0.141915	-0.219123	-0.0859601	-0.173961
Phatr3_EG00622	32.05	22.24	36.36	31.85	28.15	25.44	33.08	31.6	34.27	30.41	38.99	34.27	38.08	36.31	37.12	34.91	18.25	16.95	1.07	1.72	13.05	10.97	0	0	1.57	2.59	2.8	2.06	5.27	4.71	6.89	6.07	1.222	0.878	3268.44	11.111	0.874065	0.76843	0.708	0.617	0.289223	-0.186972	11.6744	3.47392	-0.194187	-0.380015	-0.498675	-0.697088
Phatr3_EG00623	2.24	6.64	0	0	1.59	5.49	2.14	0.88	1.67	3.94	0.94	2.32	0.1	0	0	0.5	0	0.35	0	0.65	0	0	0.28	2.15	0.17	0.4	0.74	0	0	0	0	0	1	0.858	0.013	0.434	0.189266	1.47091	2.00603	185.833	0	-0.221318	-6.2456	-1.20374	-2.40151	0.556706	1.00435	7.53786
Phatr3_EG00624	71.86	79.35	16.67	15.56	51.42	50.95	19.86	22.19	30.19	36.53	18.44	22.11	22.71	24.36	17.4	16.9	339.82	324.75	1115.43	1200.92	684.84	698.63	1394.54	1362.58	708.04	771.19	1398	1388.49	317.59	323.89	694.73	708.59	0.759646	0.555111	0.460573	0.299668	1.044	1.19203	1.521	2.609	-0.3966	-0.849152	-1.1185	-1.73857	0.0621155	0.253419	0.604958	1.38377
Phatr3_EG00625	2.87	1.86	3.57	3.06	2.07	1.61	1.79	1.77	2.15	1.24	1.3	1.77	1.14	1.05	1.41	1.96	0.46	0.49	0.51	1.24	0.38	0.25	0.07	0.32	0.12	0.35	0.28	0.41	0.56	0.31	0.6	0.08	2.172	0.562	1.413	0.471	0.53691	0.94197	0.866434	0.548489	1.119	-0.832449	0.498972	-1.08546	-0.897247	-0.0862475	-0.206838	-0.866465
Phatr3_EG00626	0.23	0.19	0.15	0.11	0.08	0	0	0.04	0	0	0.19	0	0.04	0	0	0	0	0	0	0.1	0	0	0	0	0.03	0	0.03	0	0.05	0	0	0	10.609	1.169	1	0.062	5.09208	0.0288798	2.17962	1.27682	3.40715	0.225371	0	-4.00208	2.34825	-5.1138	1.12408	0.352554
Phatr3_EG00627	1.95	2.12	2.28	2.12	2.17	2.15	2.15	2.53	1.24	2.43	1.87	2.5	1.2	1.75	1.06	1.07	2.53	2.23	1.06	1.73	1.09	1.19	2.64	1.29	3.05	2.99	2.55	3.01	3.52	4.21	2.12	1.72	3.16663	1.126	0.492	1.497	1.11728	0.731438	0.820944	0.705945	1.66295	0.171459	-1.02437	0.581617	0.15999	-0.451192	-0.284644	-0.502372
Phatr3_EG00628	0.07	0.06	0.22	0.29	0.27	0.07	0.39	0.21	0	0	0.33	0.18	0.26	0.08	0.3	0	0	0	0	0	0	0	0.07	0	0	0	0	0	0	0	0	0.07	0.688	1	0.309	1	0.924478	0.0378533	0.486675	0.196028	-0.540243	0	-1.69265	0	-0.113289	-4.72344	-1.03897	-2.35087
Phatr3_EG00630	2.21	3.92	3.5	4.16	4.72	4.54	5.02	5.23	5.97	5.98	4.95	4.72	5.76	6.35	5.36	4.26	0.35	0.45	4.66	5.01	0.05	0.16	4.11	4.54	0.38	0.24	0.65	0.46	0	0.1	0.19	0.25	0.312	0.571	0.0194437	0.0734881	1.06297	1.07468	0.771267	0.623059	-1.68205	-0.808814	-5.68455	-3.76634	0.0880993	0.103907	-0.374698	-0.682559
Phatr3_EG00632	0.19	0.07	0.27	0	0.26	0	0.08	0.25	0.24	0.16	0.54	0.46	0	0	0.39	0.1	0.17	0.09	0.1	0	0.18	0	0	0	0	0	0	0	0	0	0	0	1	1	4.671	2.355	0.0681247	0.348032	0.653522	0.745074	0	0	2.22367	1.23544	-3.87568	-1.52271	-0.613692	-0.424545
Phatr3_EG00633	21.51	11.55	23.54	32.43	12.6	13.87	15.26	14.6	15.1	13.59	18.74	10.94	15.91	14.14	16.71	13.76	3.8	4.32	1.63	4.38	5.71	4.25	2.31	2.84	4.72	3.3	2.17	2.19	2.44	1.28	4.2	2.48	0.873	1.879	1.589	1.207	0.814001	0.820849	0.741221	0.429055	-0.195586	0.910196	0.667798	0.270953	-0.296897	-0.284811	-0.432025	-1.22076
Phatr3_EG00634	12.54	10.69	12.02	10.47	14.94	13.67	15.51	15.64	17.66	19.12	15.07	18.06	16.55	16.05	12.45	13.47	10.45	10.46	17.47	18.84	7.51	6.87	36.26	29.2	7.76	7.16	8.6	9.5	4.83	4.13	9.16	7.95	0.831	0.959	0.36173	0.82	1.06667	1.04011	0.856	0.804258	-0.266232	-0.0598437	-1.46701	-0.285794	0.0931073	0.0567349	-0.223586	-0.31427
Phatr3_EG00635	0	0	0	0	0	0	0	0	0	0	0.32	0	0	0	0	0	0	0	0	0	0	0	0	0	0	0	0.18	0	0	0	0	0	1	0.42	1	1	1	0.145046	1	1	0	-1.25309	0	0	0	-2.78542	0	0
Phatr3_EG00636	3.88	5.14	0	0	5.41	7.07	1.62	0.85	2.85	3.77	0.88	3.49	0	0	0	0	4.27	6.37	4.78	3.18	3.49	4.2	2.08	0.92	3.98	4.64	4.77	6.27	2.9	1.48	2.35	4.35	1.026	0.801	2.117	1.182	1	1.27761	4.408	205.751	0.037049	-0.319232	1.08236	0.241727	0	0.353443	2.14022	7.68475
Phatr3_EG00637	1.96	1.56	7.57	9.17	1.65	1.02	3.6	3.28	1.02	0.79	5.32	2.95	1.3	2.37	4.11	5.08	0.08	0.42	4.07	4.66	0	0	12.27	33.86	0.33	0.55	1.28	0	0.33	0.11	0	0	36.684	0.729	0.000430141	0.0510873	0.335758	0.187	0.333799	0.161	5.19708	-0.456895	-11.1829	-4.29089	-1.5745	-2.41733	-1.58295	-2.63739
Phatr3_EG00638	0.33	0	0	0	0	0	0	0	0	0	0	0	0	0	0	0	0	0	0	0	0	0	0	0	0	0	0	0	0	0	0	0	1	1	1	1	1	1	1	8.3722	0	0	0	0	0	0	0	3.06561
Phatr3_EG00640	32.58	27.35	41.6	45.83	34.13	33.78	38.39	37.82	37.96	36.56	43.69	38.95	40.97	41.36	44.51	43.7	26.79	26.51	10.3	9.99	20.3	20.3	10.78	11.7	9.61	9.76	11.44	10.78	24.23	25.64	14.34	14.31	2.3167	1.038	1.40519	2.00113	0.758	0.774	0.756	0.511	1.21207	0.0533327	0.490769	1.00081	-0.399846	-0.37052	-0.403233	-0.969109
Phatr3_EG00643	103.87	87.77	162.46	152.94	89.12	101.76	147.29	145.66	92.2	89.72	123.76	121.7	102.53	103.44	135.93	150.88	74.81	77.9	35.23	30.28	75.59	66.63	30.06	35.28	42.58	43.87	33.82	33.98	100.43	87.76	49.57	53.48	2.89025	1.30157	1.84527	2.07786	0.604	0.64	0.553	0.465	1.5312	0.380255	0.883834	1.0551	-0.726821	-0.6445	-0.853683	-1.10362
Phatr3_EG00644	303.29	249.65	489.23	570.11	237.41	198.75	248.9	207.15	186.97	212.5	252.49	186.88	281.52	275.66	290.47	260.57	61.9	61.79	34.06	36.27	44.54	37.01	19.42	25.79	13.71	23.21	21.56	24.26	7.08	6.88	25.95	17.62	1.046	1.1174	0.858736	0.944	0.807	0.821475	0.785	0.503	0.0645501	0.16014	-0.219714	-0.0829906	-0.309289	-0.283711	-0.348805	-0.991041
Phatr3_EG00645	49.3	53.11	34.08	32.41	56.2	60.19	50.83	47.03	59.17	66.97	53.19	60.77	56.93	61.32	55.34	59.14	71.86	69.61	39.16	37.01	67.41	58.35	40.75	33.71	38.67	44.8	40.36	43.39	43.12	46.53	41.15	39.74	1.63294	1.032	1.303	1.59438	0.859	0.956419	1.01471	1.09814	0.70747	0.0457509	0.382267	0.672995	-0.21873	-0.0642852	0.0210728	0.135066
Phatr3_EG00648	2.63	1.4	0.85	1.65	4.22	4.81	2.39	3.1	5.3	3.36	3.18	4.2	3.84	3.08	2.93	2.44	1.67	4.71	0.6	2.22	0.5	0.83	0	1.53	0	0.36	0.5	0.22	0	0	1.29	0.94	0.00273865	0.516	16.9598	6.88178	1.0912	1.01508	1.40911	1.23301	-8.51232	-0.955697	4.08404	2.78278	0.125912	0.0215974	0.494781	0.302186
Phatr3_EG00649	32.31	36.55	17.98	14.53	34.11	34.13	26.55	27.29	38.1	39.08	31.8	34.47	31.74	34.85	25.86	24.45	41.58	37.68	13.18	16.77	41.96	42.37	16.91	16.58	35.15	37.43	22.58	22.73	30.01	31.18	27.68	29.17	1.70924	1.63346	2.15599	2.34685	1.11889	1.01088	1.08131	1.652	0.773355	0.70793	1.10835	1.23073	0.162064	0.0156187	0.112775	0.724096
Phatr3_EG00650	0	0	0	0	0	0	2.09	0	0.51	0	0	0	0	0	0	0.61	0	0	2.54	13.09	0	0	23.85	44.11	3.2	5.49	1.35	4.96	0	0	1.75	0	0.12	1.478	0.00153252	0.00716512	0.173291	4.5112	0.0464147	1	-3.0539	0.563888	-9.34987	-7.12479	-2.52873	2.17351	-4.42927	0
Phatr3_EG00654	62.16	62.39	37.63	28.78	72.41	66.96	55.82	46.78	80.77	73.97	61.6	53.08	92.31	82.52	48.19	49.54	80.32	80.03	44.67	33.84	102.44	100.82	27.95	37.61	87.69	65.27	39.06	38.35	33.4	41.54	62.95	63.26	0.939	2.01989	2.59806	1.83192	1.491	1.15487	1.14217	1.42555	-0.0908562	1.01428	1.37744	0.873358	0.576453	0.207728	0.191779	0.511523
Phatr3_EG00655	36.8	26.91	17.73	19.95	32.55	25.57	18.95	20.27	29.31	29.98	26.09	24.02	37.1	35.04	29.53	28.53	52.87	53.86	12.07	20.72	45.69	40.03	20.17	26.06	37.12	38.18	22.4	24.18	37.28	34.12	31.93	33	1.74554	1.64674	1.59632	2.88024	1.05207	1.0306	1.2645	1.30548	0.803673	0.719612	0.674746	1.52619	0.0732252	0.0434832	0.338562	0.384584
Phatr3_EG00657	36.29	27.56	7.93	8.6	39.74	31.33	21.1	16.71	41.78	40.82	34.79	19.99	57.57	49.24	39.88	36.71	60.71	64.27	20.72	18.16	55.7	60.62	19.31	21.96	23.77	26.28	26.26	26.89	22.07	24.48	36.51	33.18	1.057	0.961	2.39731	2.86058	1.17356	1.30838	1.593	2.955	0.0799441	-0.0573128	1.26141	1.51631	0.230896	0.387778	0.671951	1.56311
Phatr3_EG00658	1.54	1.01	0.41	0.27	0.57	0.32	0.19	0.74	0.18	0.63	0.62	0.39	0.55	0.56	0.47	0.48	0	0.04	0	0	0.04	0.12	0.01	0	0	0	0	0	0	0	0.04	0.05	0.351	1	9.483	2.245	0.976965	0.734732	0.809988	2.81275	-1.51035	0	3.24532	1.1667	-0.0336214	-0.44471	-0.304028	1.49198
Phatr3_EG00659	8.65	0	1.63	5.22	0	2.44	0	0	1.39	0	0	0	9.43	0.49	0	0	0	0	0	0	0	0	4.9	11.69	0	0	0	0	2.17	0	0	0	26.554	1	0.0062437	1	63.6482	11.2713	19.6603	0.856964	4.73085	0	-7.32338	0	5.99205	3.49459	4.29722	-0.222694
Phatr3_EG00660	0.14	0	0.08	0.39	0	0.11	0.19	0.1	0.06	0.12	0.02	0.05	0.09	0.22	0.09	0.18	0	0	0	0	0	0	0	0	0	0	0	0	0	0	0	0	1	1	1	1	1.00576	2.15633	0.318261	0.217455	0	0	0	0	0.00828759	1.10858	-1.65172	-2.20121
Phatr3_EG00661	0.35	0.13	0.44	0.17	0.18	0.24	0.18	0.2	0.43	0.45	0.17	0.18	0.49	0.88	0.12	0.31	0	0.06	0	0	0	0	0	0	0	0	0	0	0	0	0	0	1	1	1	2.245	2.67016	2.16833	0.777594	0.595525	0	0	0	1.1667	1.41693	1.11659	-0.362911	-0.747765
Phatr3_EG00662	7.2	8.94	6.22	3.78	13.28	11.01	5.84	7.03	11.32	12.53	7.31	7.15	7.83	9.02	4.62	4.57	4.24	4.01	8.26	11.45	3.86	4.88	19.01	20.09	9	10.23	5.32	3.94	2.99	2.31	6.23	7.1	0.669	2.16791	0.196344	0.359499	1.52387	1.45014	1.594	1.27746	-0.579088	1.11631	-2.34854	-1.47594	0.607736	0.53619	0.672437	0.353277
Phatr3_EG00663	2.47	0	0	2.41	0	0	1.96	1.27	9.14	2.76	9.74	6.77	12.38	8.98	12.24	7.6	0	0	0	0	0	1.52	0	0	0	0	0	0	0	0	0	0	1	1	21.452	1	0.891058	0.614644	0.0141649	0.740593	0	0	4.42301	0	-0.166408	-0.702177	-6.14153	-0.433246
Phatr3_EG00664	76.85	76.76	26.71	9.66	57.61	58.88	30.85	32.87	49.82	46.06	17.62	23.84	80.32	36.75	16.79	4.05	0	0	0	0	7.48	10.52	0	0.02	17.79	3.98	0	0	0	0	16.14	15.76	0.021	62.43	40.171	1	4.42042	1.83683	1.49294	2.98581	-5.59549	5.96416	5.32806	0	2.14418	0.877221	0.578156	1.57812
Phatr3_EG00665	83.12	78.77	148.92	83.18	92.93	91.11	115.88	109.98	110.52	85.55	123.85	71.19	116.91	82.59	96.1	98.35	56.24	59.34	22.28	55.07	55.33	26.04	13.67	23.74	28.98	24.84	6.32	9.94	89.48	67.81	14.65	3.42	13.2246	3.406	1.531	1.365	0.790489	0.756513	0.667049	0.464196	3.72516	1.76794	0.614159	0.44866	-0.339183	-0.402563	-0.584136	-1.1072
Phatr3_EG00666	7.43	7.48	4.67	3.46	7.69	6.48	5.61	5.5	6.87	6.42	6.43	4.72	6.16	5.97	5.17	6.37	5.2	4.25	6.84	7.72	3.9	4.57	5.54	5.34	3.93	4.8	4.68	6.08	2	1	5.98	6.12	0.410469	0.824	0.699	0.601734	0.885796	1.04063	1.07243	1.41541	-1.28466	-0.279564	-0.517243	-0.732802	-0.174954	0.0574569	0.100879	0.501221
Phatr3_EG00667	3.57	2.56	4.31	2.22	3.86	2.97	2.22	2.91	3.89	3.04	2.3	2.56	2.02	2.64	1.8	1.48	0.19	0.04	0.14	0.21	0.08	0.08	0.14	0.12	0.04	0.02	0.03	0.16	0.09	0	0.09	0.09	0.788	0.314	0.507	0.664	1.1696	1.32954	1.16422	0.775933	-0.344448	-1.67131	-0.979339	-0.590206	0.226017	0.410928	0.219368	-0.365996
Phatr3_EG00668	51.9	47.11	35.69	29.09	62.21	65.47	44.57	49.05	96.46	91.15	65.58	58.19	86.66	89.51	53.86	51.63	25.55	26.64	37.92	41.28	46.06	47.98	31.08	33.62	34	31.29	26.96	26.27	13.76	13.29	55.01	49.35	0.407388	1.257	1.191	0.594	1.3783	1.28134	1.13877	1.13658	-1.29552	0.330362	0.251783	-0.750698	0.462892	0.357659	0.18748	0.184698
Phatr3_EG00669	0.85	0.34	0.68	1.91	0.55	0.6	0.17	0.56	0.77	0.47	0.86	0.29	0.58	0.76	2.23	1.22	0.13	0	0	0	0	0	0	0	0	0	0	0	0	0	0	0	1	1	1	4.306	0.309558	0.948907	1.25917	0.341781	0	0	0	2.10625	-1.69172	-0.0756615	0.332471	-1.54886
Phatr3_EG00671	7.16	3.99	5.43	5.38	6.72	5.11	5.36	5.57	7.69	6.27	7.86	5.57	7.91	7.57	6.74	6.86	1.45	1.02	3.46	3.83	1.84	1.51	1.99	3.12	2.14	1.98	1.61	1.7	0.48	0.51	4.04	3.75	0.201604	1.26569	0.568097	0.30068	0.965519	0.907503	0.924845	0.798082	-2.31041	0.339927	-0.815791	-1.7337	-0.0506241	-0.140026	-0.112717	-0.325391
Phatr3_EG00672	20.6	16.75	19.48	19.42	19.87	18.7	19.08	18.05	21.44	18.84	19.71	18.65	20.66	19.98	18.66	18.97	11.66	9.9	21.2	21.23	10.83	9.34	9	10.99	14.64	12.8	10.01	10.47	16.47	14.44	12.58	12.57	2.25343	1.2	0.909	0.762	0.832	0.844407	0.834	0.69	1.17212	0.263441	-0.137277	-0.392181	-0.265708	-0.243989	-0.261736	-0.535006
Phatr3_EG00674	18.63	7.99	15.83	22.36	15.65	9.16	11.16	9.91	17.14	16.75	15.52	14.48	19.76	16.41	16.04	10.54	2.39	4.02	0	0	0.83	0	0.93	1.51	4.38	2.86	0.7	1.85	0	0	2.48	1.18	0.024	2.755	0.274	106.365	1.13458	0.971236	0.98895	0.515638	-5.35289	1.46211	-1.86648	6.73287	0.18216	-0.0421061	-0.0160311	-0.95557
Phatr3_EG00675	0.37	0.4	0.34	0.17	0.34	1.18	0.8	0.96	0.79	1.25	1.21	0.88	1.27	0.83	0.75	1.88	0.69	0.19	0	0.19	0.18	1.45	0.18	0.17	0	0.18	0	0.17	0	0	0	0.17	0.688	1.119	3.933	4.044	0.669451	0.834861	0.732823	1.14232	-0.540243	0.162825	1.97567	2.0159	-0.57895	-0.260393	-0.448464	0.191968
Phatr3_EG00676	3.14	3.44	5.17	5.02	3.43	3.1	3.48	4.49	3.72	3.56	3.88	3.9	3.06	3.01	3.14	3.34	0.34	0.51	0	0	0.08	0.06	0	0.15	0.01	0	0	0.02	0.08	0.07	0.02	0	11.801	2.289	1.916	227.996	0.787807	0.688904	0.719	0.458	3.56083	1.19477	0.937809	7.83287	-0.344086	-0.537624	-0.475577	-1.12675
Phatr3_EG00677	10.15	4.85	6.68	6.08	8.45	10.63	1.37	1.49	8.72	7.83	1.16	0	9.83	9.89	5.8	0	0	0	0	0	0	0	0	0	0.73	0	0	0	0	0.17	6.93	2.75	0.0211918	18.861	1	1	2.82301	12.8209	5.692	0.881281	-5.56035	4.23737	0	0	1.49724	3.68043	2.50891	-0.182326
Phatr3_EG00678	1.36	0.36	1.86	3.87	1.11	1.12	2.13	1.71	1.36	1.24	0.69	0.98	1.54	1.1	2.11	1.88	0	0	0	0	0	0	0	0	0	0	0	0	0	0	0	0	1	1	1	1	0.553465	1.32548	0.49225	0.218528	0	0	0	0	-0.853435	0.406516	-1.02254	-2.19411
Phatr3_EG00679	43.25	42.36	29.55	26.44	35.95	35.89	26.17	27.67	35.05	30.19	31.57	28.68	36.45	36.31	37.17	41.98	6.78	8.69	0	0	0	0	0	0	0	0	0	0	1.27	0.36	0	0	246.883	1	1	1142.09	0.778	0.911268	1.19415	1.24625	7.94769	0	0	10.1575	-0.361803	-0.134052	0.255987	0.317593
Phatr3_EG00680	10.9	4.31	7.67	2.93	7.62	4.57	1.61	5.15	3.86	12.13	5.3	1	10.46	10.23	6.31	13.3	15.43	9.57	0	5.94	9.21	7.95	0.84	1.93	2.38	3.73	3.35	3.97	2.74	0.83	6.66	5.89	0.429	0.822	4.616	3.952	0.831431	2.1145	1.52566	0.963921	-1.22107	-0.282375	2.20659	1.98242	-0.266332	1.08032	0.609434	-0.0530137
Phatr3_EG00681	4.76	3.29	3.8	3.72	5.33	4.17	4.4	4.02	8.56	7.2	6.5	5.73	10.1	9.86	7.26	7.3	2.75	2.4	13.48	19.81	3.45	2.71	30.41	30.36	3.39	4.48	11.81	12.88	0.66	0.91	9.95	10.74	0.121558	0.325252	0.0870588	0.137251	1.16182	1.12248	0.963088	0.829579	-3.04028	-1.62037	-3.52187	-2.86511	0.216391	0.166684	-0.0542598	-0.269549
Phatr3_EG00682	21.21	23.47	10.95	9.58	21.65	19.46	13.86	13.66	21.54	21.63	17.09	14.28	19.82	20.36	15.06	15.15	12.82	14.28	17.88	20.12	16.22	14.51	14.26	14.08	17.08	16.26	15.65	16.69	4.88	4.72	16.85	16.47	0.471945	1.103	0.925	0.621535	1.13184	1.19457	1.274	1.681	-1.08331	0.141971	-0.112113	-0.686092	0.178664	0.256497	0.349009	0.748939
Phatr3_EG00683	11.96	5.27	10.56	1.84	4.12	2.04	5.47	0.66	6.87	0.79	1.05	7.62	14.46	3.29	4.12	5.67	0.85	0.14	0.16	0.21	1.13	0.48	0.54	0.33	0.49	0.68	29.93	0.14	1.03	0.29	5.06	2.01	0.297	1.494	1.589	2.351	0.692743	1.73593	7.50618	1.90501	-1.75224	0.578884	0.668534	1.23342	-0.529608	0.795713	2.90808	0.929801
Phatr3_EG00684	55.44	41.77	28.4	24.87	45.53	42.42	31.61	31.06	48.26	46.79	43.46	33.17	63.06	60.96	44.53	49.03	55.73	60.94	67.52	70.12	74.2	69.66	58.42	66.12	74.2	76.14	64.8	60.29	44.93	34.89	84.09	84.53	0.747795	1.228	0.975	0.756	1.11215	1.06976	1.18751	1.38887	-0.419285	0.296879	-0.0363945	-0.404188	0.153358	0.0972886	0.247939	0.473914
Phatr3_EG00685	43.56	40.98	35.94	35.51	43.32	40.67	38.99	36.01	44.75	40.7	35.04	34.95	38.13	39.06	26.25	28.31	24.81	23.51	13.45	14.51	18.81	19.7	7.97	9.68	15.5	11.51	9.78	9.88	12.41	13.36	13.07	12.96	1.5499	1.348	1.82363	1.52303	1.09773	0.993415	0.913272	0.885063	0.632173	0.430477	0.86681	0.606946	0.134527	-0.00953204	-0.130884	-0.176148
Phatr3_EG00688	409.81	431.93	258.82	194.03	481.6	486.18	330.41	338.9	511.04	495.51	343.95	350.13	616.01	560.07	373.8	407.84	460.98	507.43	261.38	236.1	536.23	564.72	308.36	328.75	227.05	209.26	218.63	223.24	226.33	201.08	303.74	285.53	1.16531	1.028	1.26355	1.90638	1.11756	1.08071	1.12313	1.02763	0.22072	0.0401548	0.33748	0.930836	0.160349	0.111978	0.167522	0.0393185
Phatr3_EG00689	0	0	0	0	0	0	0	0	0	0	0	0	0	0	0	0	0	0	0.69	0	0	0	0	0	0	0	0	0	0	0	0	0	1	1	1	0.288	1	1	1	1	0	0	0	-1.79414	0	0	0	0
Phatr3_EG00694	3.46	3.2	4.9	6.38	3.73	2.43	4.33	3.31	5.81	3.69	4.38	4.85	9.57	6.29	5.78	9.47	0.86	0.33	5.68	5.37	0.9	0.24	2.96	3.34	1.43	2.14	0.9	1.01	0.63	0.48	0.26	0.88	1.596	1.77	0.136	0.0894424	0.873301	0.866611	0.689939	0.445058	0.674901	0.823365	-2.87781	-3.4829	-0.195448	-0.206544	-0.535459	-1.16793
Phatr3_EG00695	0.31	1.49	0.29	0.29	1.83	1.13	0.27	0	1.71	0.52	0.14	0.25	0.53	0	0.31	0	0	0	0	0	0	0	0	0	0	0	0	0	0	0	0	0	1	1	1	1	1.3904	4.79305	9.23951	2.38873	0	0	0	0	0.4755	2.26094	3.20782	1.25624
Phatr3_EG00696	64.82	53.54	36.58	11.63	88.59	86.52	34.52	42.81	77.43	66.93	36.25	37.97	41.81	68.63	22.97	68.67	96.53	105.21	75.72	54.03	81.7	87.05	43.25	51.47	99.94	74.96	46.7	73.67	22.6	24.15	79.73	75.96	0.472	1.489	1.299	1.472	0.957004	1.50596	1.84712	1.66456	-1.08418	0.573926	0.37755	0.557481	-0.0634031	0.590685	0.885275	0.735139
Phatr3_EG00697	77.94	52.3	36.88	33.53	65.39	47.61	36.36	31.36	49.24	46.8	44.18	37.36	58.56	61.29	58.63	55.4	45.14	55.39	42.52	38.9	31.53	33.02	31.82	30.29	36.92	36.28	33.83	35.86	62.18	55.37	39.58	47.35	1.70864	1.025	1.021	0.858	0.965785	1.07176	1.24006	1.41013	0.772852	0.0362871	0.0302696	-0.220283	-0.0502255	0.0999762	0.310407	0.49583
Phatr3_EG00698	11.87	8.68	4.75	6.19	10.71	6.42	7.72	7.47	12.22	9.14	8.76	6.05	12.85	12.25	7.14	9.13	9.47	8.91	12.39	16.95	5.54	8.67	7.52	14.37	7.28	5.99	10.79	9.55	4.65	4.27	11.48	8.29	0.601	0.67	0.546	0.56	1.29376	1.22777	0.919616	1.38007	-0.735196	-0.577778	-0.872532	-0.836579	0.371567	0.29604	-0.120896	0.464743
Phatr3_EG00699	2.46	3.21	0	0	0	2.38	0	2.24	5.25	0	0	10.53	9.15	0	2.74	0	0	0	0	0	0	0	0	0	0	0	0	0	0	0	0	0	1	1	1	1	2.78699	0.294992	0.90034	5.44231	0	0	0	0	1.47871	-1.76125	-0.151459	2.44422
Phatr3_EG00700	10.69	9.3	6.51	8.77	9.53	10.6	8.48	7.32	10.1	12.17	8.92	10.67	13.67	14.24	10.44	8.57	9.4	11.73	17.29	14.05	12.01	13.47	12.89	17.67	17.74	17.01	15.1	16.06	6.32	4.52	17.54	18.18	0.47835	1.14	0.701	0.603	1.22545	0.973326	1.07509	0.98438	-1.06386	0.189317	-0.5125	-0.730465	0.293316	-0.0390046	0.104464	-0.0227131
Phatr3_EG00701	14.65	16.64	22.57	19.48	14.23	15.37	18.39	22.98	13.68	14.17	11.4	17.77	4.63	6.3	9.09	8.33	13.46	10.84	7.62	3.97	7.65	8.19	4.17	5.26	15.19	15.07	2.1	1.44	0	0	1.24	2.34	0.028	8.962	1.401	1.868	0.52361	0.810548	0.602843	0.566184	-5.1656	3.16382	0.486253	0.901505	-0.933436	-0.303031	-0.730145	-0.820656
Phatr3_EG00702	27.41	20.86	0	0	20.45	22.61	0	0	24.18	12.78	7.35	0	27.03	21.62	0	0	0	0	18.65	16.63	12.67	9.62	20.14	28.13	37.57	41.27	18.1	16.63	0	5.46	26.5	33.5	0.138	2.312	0.368	0.00647778	159.693	3.92731	173.674	168.246	-2.85619	1.20933	-1.44339	-7.27029	7.31916	1.97354	7.44024	7.39443
Phatr3_EG00704	9.85	12.83	6.01	5.13	14.22	15.67	7.96	10.12	17.45	21.88	13.54	14.61	16.28	16.98	11.03	11.23	20.62	19.58	10.29	13.59	25.29	24.18	14.19	12.18	15.2	15.13	13.12	13.87	14.4	15.63	19.72	19.96	1.20253	1.145	1.60794	1.49026	1.265	1.21652	1.413	1.59455	0.266073	0.194959	0.685218	0.57556	0.339679	0.282766	0.49875	0.673153
Phatr3_EG00705	29.58	30.03	17.23	14.4	40.5	37.55	28.63	18.43	39.69	46.71	12.83	19.04	26.4	42.31	16.4	24.8	16.78	13.68	8.09	8.72	6.05	8.82	4.35	1.71	9.06	3.24	7.13	6.27	3.68	1.4	1.76	2.46	1.919	0.937	1.886	1.621	1.35042	2.22778	1.36199	1.34612	0.940019	-0.0936433	0.915002	0.697174	0.433404	1.15561	0.445719	0.428809
Phatr3_EG00707	0	0	0	1.54	0	0	0	0	0	0	0	0	0	0	0	0	0	0	812.58	759.8	0	0	128.94	189.77	0	0	265.44	261.02	0	0	60.14	67.63	0.00412826	0.00060232	0.000756088	0.000174645	1	1	1	0.121782	-7.92025	-10.6972	-10.3692	-12.4833	0	0	0	-3.03762
Phatr3_EG00708	0.4	0	0	0	0	0	0	0	0	0	0	0	0	0	0	0	0	0	0	0	0	0	0	0	0	0	0	0	0	0	0	0	1	1	1	1	1	1	1	4.16663	0	0	0	0	0	0	0	2.05888
Phatr3_EG00709	62.35	18.12	223.27	289.52	17.62	18.35	134.08	122.45	0	0	60.61	40.44	6.06	8.58	59.62	61.24	0	0	0	0	18.17	15.72	0	0	0	0	0	0	0	0	0	0	1	1	398.351	1	0.101	0.001	0.118	0.114	0	0	8.6379	0	-3.30171	-10.8669	-3.08899	-3.13766
Phatr3_EG00711	0.06	0	0	0	0	0	0	0	0	0	0	0	0	0	0	0	0	0	0	0	0	0	0	0	0	0	0	0	0	0	0	0	1	1	1	1	1	1	1	1	0	0	0	0	0	0	0	0
Phatr3_EG00712	1.74	4.1	1.09	1.56	1.03	0.64	0.71	0.51	0.27	0	0	0	0.24	0.69	0	0.59	0	0	0	0	0	0	0	0	0	0	0	0	0	0	0	0	1	1	1	1	1.25289	4.5112	1.13211	1.66267	0	0	0	0	0.325259	2.17351	0.179008	0.733503
Phatr3_EG00713	90.08	69.48	51.56	54.48	88.22	79.64	65.55	61.13	82.23	77.1	69.19	63.62	100.5	89.61	77.65	68.15	40.74	50.36	56.13	49.07	64.94	61.86	53.37	54.7	43.06	37.85	70.03	61.89	36.33	34.91	97.51	86.66	0.612468	0.625174	0.996	0.77	1.09664	1.03652	1.12448	1.14882	-0.707295	-0.677671	-0.00649651	-0.376424	0.133086	0.051751	0.169262	0.200159
Phatr3_EG00714	88.47	91.38	184.46	171.27	98.3	103.89	195.08	192.09	103.44	95.52	145.28	132.01	96.63	97.1	152.14	164.22	95.34	106.09	31.56	32.91	54.98	48.07	20.9	26.88	39.28	29.3	21.97	19.21	136.47	141.43	27.49	25.22	8.20725	1.69043	1.83885	2.75243	0.517	0.623	0.447	0.392	3.0369	0.757388	0.878801	1.46071	-0.951996	-0.683832	-1.16227	-1.35089
Phatr3_EG00715	84.22	65.19	108.45	129.45	84.48	56.02	82.55	64.53	91.04	56.59	84.34	56.76	87.8	117.87	95.93	109.27	75.65	84.23	90.31	157.19	63.26	66.05	85.42	100.56	88.61	92.4	221.1	166.01	103.38	106.85	271.45	341.77	0.540086	0.477373	0.521	0.598	0.798774	0.828057	0.769786	0.424958	-0.888738	-1.06681	-0.940646	-0.742565	-0.324141	-0.272198	-0.37747	-1.23461
Phatr3_EG00716	0	6.1	0	0	0	1.18	0	0	0	0.46	0	0	0	0	0	0	0.37	0	5.94	6.58	2.44	0	6.52	4.43	7.65	8.8	4.72	2.04	0.72	0.54	3.25	2.91	0.321224	2.48768	0.189	0.027	1	57.5586	145.045	617.688	-1.63835	1.3148	-2.40399	-5.2323	0	5.84696	7.18035	9.27074
Phatr3_EG00717	24.17	23.39	23.63	18.92	19.57	17.79	15.5	15.98	16.34	14.35	14.02	12.85	10.23	11.07	11.16	10.13	5.36	4.94	3.51	4.93	3.47	3.43	3.19	3.17	5.42	5.04	3.75	3.64	3.16	3.34	4.28	4.02	1.26493	1.40598	1.045	1.05	0.865675	0.968207	0.968003	0.852232	0.33906	0.491581	0.0637976	0.0697544	-0.208102	-0.0466128	-0.0469162	-0.230682
Phatr3_EG00718	15.14	12.97	11.68	11.06	16.97	15.42	16.14	15.07	19.58	19.22	18.12	17.87	20.33	19.7	19.67	18.41	38.16	39.09	26.03	29.09	53.96	53.4	21.42	20.41	46.43	45.83	28.56	30.2	17.07	16.22	30.71	33.6	0.821659	1.59965	2.19716	1.242	0.889088	0.936944	0.885458	0.958047	-0.283388	0.677757	1.13564	0.312651	-0.169602	-0.0939652	-0.175503	-0.0618319
Phatr3_EG00719	0.75	0.55	2.37	1.57	3.57	2.3	3.27	2.1	5.18	2.88	4.32	3.07	4.56	4.6	1.97	3.69	0	0	34.97	32.46	0.29	0	44.8	52.04	4.97	3.55	14.65	12.78	6.32	6.65	10.92	12.18	0.892	0.316151	0.00258673	5.26083e-05	1.37485	0.950171	0.932807	0.258	-0.16413	-1.66131	-8.59466	-14.2144	0.45927	-0.0737412	-0.100349	-1.9538
Phatr3_EG00720	0	0	0	0	0	0	0	0	0	0	0	0	0	0	0	0	0	0	0	0	0	0	1.53	1.4	0	0	1.04	0.49	0	0	0	0	1	0.0113452	0.00482634	1	1	1	1	1	0	-6.46178	-7.69485	0	0	0	0	0
Phatr3_EG00721	0	0	0.49	0	0	0	0	0	0	0	0	0	0	0	0	0	0	0	0	0	0	0	0	0	0	0	0	0	0	0	0	0	1	1	1	1	1	1	1	0.131664	0	0	0	0	0	0	0	-2.92506
Phatr3_EG00722	0	0	5.61	2.33	0	0	1.11	5.68	0	0	4.19	3.37	0.26	1.96	7.07	8.89	0	0	0	0	0	0	0	0	0	0	0	0	0	0	0	0	1	1	1	1	0.117476	0.002	0.002	0.001	0	0	0	0	-3.08956	-9.35392	-9.10524	-9.51911
Phatr3_EG00723	0	0	0	0	0	0	0	0	0	0	0.45	0	0	0	0	0	0	0	0	0.21	0	0	0	0	0	0	0	0	0	0	0	0	1	1	1	0.302	1	0.145046	1	1	0	0	0	-1.7257	0	-2.78542	0	0
Phatr3_EG00724	27.99	19.47	20.9	22.65	27.4	26.63	29.03	28.75	32.69	29.99	38.92	34.62	26.25	29.61	31.81	31.12	15.74	17.22	0	0	3.99	3.16	0	0	0	0	0	0	0	0	0	0	1	1	475.87	2055.06	0.75	0.740176	0.797	0.838068	0	0	8.89442	11.005	-0.415119	-0.434059	-0.327133	-0.25486
Phatr3_EG00726	8.92	9.82	5.02	4.61	13.11	11.6	8.05	8.18	12.82	11.95	9.29	9.06	11.65	12.21	9.41	8.92	14.25	12.93	10.15	9.41	12.28	11.9	8.35	6.33	9.35	9.39	6.79	5.84	4.92	5.34	7.12	7.18	1.139	1.51356	1.405	1.233	1.10013	1.17204	1.29802	1.51355	0.18807	0.597944	0.490803	0.302716	0.13767	0.229024	0.376308	0.597932
Phatr3_EG00728	0	0	0	0	0.08	0	0	0	0	0	0	0	0	0	0	0	0	0	0	0	0	0	0	0	0	0	0	0	0	0	0	0	1	1	1	1	1	1	2.39462	1	0	0	0	0	0	0	1.25979	0
Phatr3_EG00729	5.12	6.26	3.7	0.97	6.72	5.1	2.85	4.91	4.92	5.05	3.86	3.78	2.19	4.36	0.27	1.62	0	0	0	0	0	0	0	0	6.16	7.13	0	0	0	0	0	0	1	3992.78	1	1	2.96449	1.13772	1.3022	1.9414	0	11.9632	0	0	1.56778	0.18615	0.380949	0.957098
Phatr3_EG00730	1.05	3.67	2.15	2.41	3.13	2.64	1.8	2.04	3.9	3.21	3.15	2.81	2.61	1.53	1.58	1.52	9.59	8.6	0.1	0.36	6.27	5.75	0.24	0.17	0.38	0.13	0.77	1.24	4.07	3.95	2.35	2.38	2.70002	0.262146	24.9533	35.0855	1.13501	1.03807	1.2785	0.819485	1.43297	-1.93156	4.64116	5.1328	0.1827	0.0538969	0.354447	-0.287211
Phatr3_EG00731	22.21	21.43	18.65	18.63	23.5	22.77	23.15	25.28	24.55	25.98	25.34	25.79	24.04	23	22.25	23.29	21.13	19.74	20.15	21.61	16.94	16.33	23.24	22.69	15.38	15.43	16.43	16.52	11.45	11.48	17.94	17.2	1.037	0.952	0.621714	0.868	0.875433	0.860166	0.816	0.910466	0.052096	-0.0703294	-0.685677	-0.20501	-0.191931	-0.217313	-0.292885	-0.135324
Phatr3_EG00732	0	0	0	0	0	0	0	0	0	0	0	0	0	0	0	0	0	0	0	0	0	0	1.32	0	0	0	0	0	0	0	0	0	1	1	0.024	1	1	1	1	1	0	0	-5.40963	0	0	0	0	0
Phatr3_EG00733	3.37	6.92	2.99	0.82	6.96	4.52	3.44	3.77	5.18	9.93	4.94	3.63	4.59	7.9	4.25	2.65	7.3	5.24	15.06	12.55	5.88	7.33	21.41	21.79	4.83	3.77	5.96	7.27	1.38	0.71	3.05	5.71	0.381	0.662	0.26147	0.405362	1.51387	1.53506	1.3545	2.14946	-1.3929	-0.595074	-1.93528	-1.30272	0.598241	0.618296	0.437758	1.10398
Phatr3_EG00734	5.25	9.63	0.98	3.74	7.23	5.66	11.39	3.73	23.13	5.41	13.71	3.94	8.3	2.81	4.29	5.22	6.48	10.73	4.7	1.98	1.3	2.35	6.58	2.53	3.25	3.08	1.4	0	0	0.94	2.04	1.47	0.948	4.561	0.286	2.686	0.933572	1.20572	0.662352	2.27169	-0.077629	2.18944	-1.80819	1.42571	-0.099167	0.269896	-0.59433	1.18376
Phatr3_EG00735	7.44	7.71	10.85	8.77	10.39	9.42	7.75	7.61	7.22	9.71	11.98	8.56	14.27	12.43	11.1	12.85	10.49	9.01	1.01	1.78	4.34	5.2	0.57	0.95	2.21	2.05	1.4	1.63	3.6	3.38	4.51	3.72	1.329	1.431	6.50362	6.91592	0.945908	0.730527	1.05961	0.585	0.40996	0.517457	2.70124	2.78992	-0.0802279	-0.452991	0.0835296	-0.773009
Phatr3_EG00736	11.97	10.33	6.88	8.44	13.31	11.24	7.86	8.12	14.54	12.05	12.36	10.08	13.79	15.4	11.71	11.92	9.85	8.82	4.35	4.25	5.22	4.86	4.27	5.88	8.47	7.3	4.6	4.21	12.43	11.86	6.97	7.83	2.69154	1.8511	0.985	1.93364	1.02262	1.02242	1.31288	1.13452	1.42843	0.888382	-0.0223297	0.951316	0.0322751	0.0319861	0.392733	0.182081
Phatr3_EG00737	0.37	14.08	0	0	0	1.9	0	1.98	0	2.08	1.57	0.92	3.18	2.67	1.51	0	0	0	22.57	25.88	0	0	6.91	2.44	9.21	2.3	9.94	4.88	0	2.51	0	0	30.413	0.806	0.013	0.00277506	3.00044	0.717773	0.755851	87.092	4.92661	-0.31098	-6.25849	-8.49326	1.58517	-0.4784	-0.403826	6.44447
Phatr3_EG00739	0	0	0	0	0	0.24	0	0	1.78	1.72	0	0	1.77	0	0	0	0	0	0	0	0	0	0	0	0.18	0	0	0	0	0	0.3	0.06	0.178	6.281	1	1	38.2048	91.1226	7.36713	1	-2.49012	2.6509	0	0	5.25568	6.50974	2.8811	0
Phatr3_EG00740	19.15	3.29	28.25	33.49	8.16	19.48	15.74	30.04	11.54	0	19.54	23.08	16.12	42.27	29.18	27.94	0	1.93	1.51	3.95	0	0	0	0	2.93	2.6	0	0	2.58	1.32	0	2.44	1.874	18.531	1	0.339	0.836647	0.208933	0.499769	0.229964	0.906237	4.21186	0	-1.55966	-0.257309	-2.25889	-1.00067	-2.12052
Phatr3_EG00741	4.47	2.09	7.11	10.17	3.07	2.05	5.25	3.5	3.87	2.77	6.66	4.77	8.09	2.98	7.5	9.81	3.53	4.69	1.18	1.02	0.79	1.35	0.38	0.62	0.35	2.36	0.79	0.31	1.53	0.87	0.3	2.37	1.46	2.537	2.342	3.928	0.532236	0.490971	0.479534	0.269378	0.545722	1.34289	1.22762	1.97378	-0.909862	-1.02629	-1.06029	-1.8923
Phatr3_EG00742	1.56	0	0	0	1.76	0	0	0	0	0	2.62	0.62	2.83	0	0	0	3.13	0	0	0	2.84	5.51	0	0	0	0	0	0	0	0	0	0	1	1	42.603	15.045	12.7335	0.0372631	9.44951	6.26918	0	0	5.41288	3.91117	3.67056	-4.74611	3.24024	2.64828
Phatr3_EG00743	38.66	35.54	64.46	60.43	41.19	41.05	69.13	69.32	40.77	40.53	61.91	62.93	44.28	44.82	68.58	68.55	36.9	37.12	34.98	40.94	26.96	25.6	35.14	30.4	36.44	40.82	40.17	37.45	30.78	30.78	35.01	35.28	3.68567	0.908	0.829333	1.96289	0.54	0.564	0.507	0.391	1.88193	-0.139486	-0.269976	0.972981	-0.888815	-0.826508	-0.97876	-1.35487
Phatr3_EG00745	2.87	5.99	9.64	9.38	7.74	7.7	14.05	10.38	12.49	9.08	16.34	11.91	7.12	17.93	8.93	11.34	1.71	2.09	5.67	8.69	0.62	0.63	4.79	7.28	5.48	5.69	3.58	0.84	0	0.49	1.19	0.62	0.48	2.598	0.06	0.246	1.03466	0.642503	0.517899	0.355001	-1.05751	1.37755	-4.05001	-2.02173	0.0491521	-0.638225	-0.949256	-1.49411
Phatr3_EG00746	2.9	2.82	4.21	3	2.81	1.25	4.16	3.88	2.76	2.45	2.27	3.63	4.03	1.53	4.11	1.98	5	1.19	2.28	1.82	2.04	2.17	1.26	1.46	0.53	1.01	1.06	0.64	1.71	0.96	1.91	0.75	1.606	0.944	1.335	1.362	0.754162	0.750449	0.425257	0.611222	0.683426	-0.0828083	0.417293	0.445491	-0.407054	-0.414173	-1.23359	-0.710231
Phatr3_EG00747	0	0	3.91	8.54	0	0	0	0	0	0	2.27	0	0	0	5.37	1.68	0	0	41.61	37.77	0	0	27.24	27.39	0	0	16.48	17.15	0	0	1.81	1.32	0.00801807	0.000446884	0.000220266	0.000157003	0.002	0.00489062	1	0.001	-6.96253	-11.1278	-12.1485	-12.6369	-8.96212	-7.67577	0	-10.2808
Phatr3_EG00749	54.06	73.93	41.46	33.14	66.09	74.17	50.66	45.52	56.08	60.51	38.73	45.68	46.68	52.04	35.69	39.05	107.25	109.07	49.15	43.44	60.86	60.48	27	26.99	40.12	40.69	45.14	43.89	10.93	10.93	18.23	18.35	0.948	0.926	1.92288	2.07379	1.11667	1.19789	1.244	1.3404	-0.077307	-0.111661	0.943268	1.05227	0.159207	0.260499	0.315156	0.422666
Phatr3_EG00750	3.89	4.2	3.84	7.12	7.59	4.73	3.55	5.19	8.53	8.29	7.02	6.11	7.4	7.42	9.34	8.27	3.16	4.16	0.84	3.11	0.27	1.37	0.35	4.78	0.61	0.88	1.75	1.25	1.44	1.55	3.04	5.09	0.59	0.501	0.275	1.623	0.705341	1.10518	1.18322	0.557417	-0.762156	-0.997686	-1.86366	0.698603	-0.503606	0.144286	0.24272	-0.843172
Phatr3_EG00752	0	0.36	1.08	0.78	0.6	1.21	0.86	1	1.69	0.97	0.62	1.45	1.51	2.04	1	1.85	0	0.16	0	0	0	0.16	0.16	0.15	0.17	0.16	0.45	0.3	0	0.18	0.14	0	1.912	0.456	0.436	2.245	1.04415	1.0864	0.823413	0.157461	0.934922	-1.13442	-1.19668	1.1667	0.0623226	0.119558	-0.280312	-2.66693
Phatr3_EG00753	1.54	1.03	4.12	6.75	1.43	1.61	3.66	2.93	2.11	5.89	4.35	2.73	3.55	4.27	2.75	2.15	0.05	0.17	0.13	0.12	0	0	0	0.05	0	0	0.05	0.08	0	0.04	0.1	0	0.973	0.139	0.323	1.026	0.656881	0.634855	0.473951	0.222	-0.0390216	-2.84947	-1.62925	0.0368254	-0.606297	-0.655501	-1.07719	-2.16872
Phatr3_EG00754	0	0	0	0	0	0	0	0	0	0	0	0	0	0	0	0	0	0	0	0	0	0	0	0	0	0	0	0	0	0.94	0	0	70.958	1	1	1	1	1	1	1	6.1489	0	0	0	0	0	0	0
Phatr3_EG00758	0	0.78	0	1.74	0.48	0.52	0	0.89	0.81	0	0	0.39	0	0.57	0.46	0	0.44	0	1.2	1.02	0	0	0	0.84	0	0	0.43	0	0	0	1.32	0	0.241	0.42	0.166	0.201	0.922917	1.69168	0.889359	0.444499	-2.05524	-1.25309	-2.59049	-2.3127	-0.115727	0.758459	-0.169161	-1.16975
Phatr3_EG00759	1983.33	2050.87	2827.44	3124.99	2143.72	2325.95	2597.44	2616.95	2298.86	2406.21	2462.55	2800.82	2032.65	2132.89	2185.12	2322.26	786.05	824.66	27.78	28.64	277.78	272.19	12.43	12.43	11.66	12.2	44.01	42.98	1218.65	1126.22	95.08	94.21	19.6456	0.279871	18.9007	25.3303	0.781	0.775	0.731	0.523	4.29614	-1.83716	4.24037	4.66279	-0.357428	-0.368645	-0.452672	-0.934079
Phatr3_EG00760	36.68	49.87	11.92	11.7	48.16	33.69	34.61	22.96	45.59	33.53	22.6	31.88	55.21	39.56	35.01	20.52	34.96	47.54	36.73	38.54	56.13	52.24	16.48	59.01	60.91	54.92	44.83	53.98	45.51	49.86	69.67	42.26	1.335	1.197	1.095	1.015	1.36256	1.17229	1.161	2.55868	0.417007	0.259452	0.131286	0.0208633	0.446319	0.229326	0.215372	1.3554
Phatr3_EG00761	15.94	19.43	5.81	4.65	19.77	23.89	13.1	13.02	23.49	24.73	13.48	17.09	17.58	18.47	9.8	10.04	6.05	6.61	20.14	20.39	6.52	6.17	15.56	17.42	14	14.47	17.76	15.81	2.59	2.2	15.67	14.47	0.602855	0.844	0.749818	0.602719	1.275	1.3017	1.377	1.678	-0.730116	-0.244739	-0.415388	-0.730443	0.350671	0.380402	0.461619	0.746551
Phatr3_EG00762	0	0.37	0.94	0.46	0	0	0	0.47	0	0	0	0	1.96	0	0	0	1.08	0	0	0	0	0	0	0	0	0	0	0	0	0	0	0	1	1	1	4.306	7.63921	1	0.32639	0.225165	0	0	0	2.10625	2.93342	0	-1.61533	-2.15095
Phatr3_EG00765	11.94	6.48	11.21	13.28	7.81	4.47	6.74	7.05	7.43	6.28	8.2	5.52	10.23	8.71	12.01	9.39	4.29	6.56	4.7	4.91	6.73	5.81	4.91	5.19	5.01	4.69	4.91	4.81	1.9	1.94	4.07	4.32	0.661856	0.966	1.067	0.894	0.827784	0.978046	1.00097	0.892606	-0.595411	-0.0504067	0.093413	-0.1622	-0.272674	-0.0320255	0.00139381	-0.163904
Phatr3_EG00766	14.26	9.39	21.78	22.85	13.18	16.77	19.08	18.06	19.23	16.99	26.07	22.59	18.97	18.55	29.45	28.2	9.12	9.27	6.52	3.9	1.81	5.65	6.28	2.74	0	0	2.29	3.7	4.01	2.9	3.74	3.59	1.492	0.00452923	0.702	1.582	0.547	0.643085	0.685363	0.404	0.577154	-7.78652	-0.510409	0.66215	-0.869321	-0.636918	-0.54506	-1.30771
Phatr3_EG00767	5.77	3.59	3.8	5.16	5.87	2.7	5.32	6.53	5.03	2.9	4.12	10.8	5.1	6.26	10.55	3.96	3.58	3.07	0.64	0.37	3.56	2.84	0.67	0	1.99	2.25	1.63	0.57	2.47	1.96	0.8	2.27	2.282	1.978	7.926	5.87591	0.754498	0.696361	0.797061	0.775399	1.19044	0.984056	2.98667	2.55481	-0.406412	-0.522093	-0.327238	-0.36699
Phatr3_EG00769	24.58	16.33	49.1	58.96	19.21	18.13	38.93	43.27	18.75	17.37	40.34	35.63	17.01	18.84	48.16	42.35	8.29	9.21	31.78	38.02	7.66	7.17	73.29	77.68	9.91	9.1	11.9	12.38	7.57	8.11	6.02	6	1.47896	0.967	0.173677	0.324601	0.482	0.529	0.458	0.353	0.564583	-0.048706	-2.52552	-1.62326	-1.05237	-0.918128	-1.1265	-1.5027
Phatr3_EG00770	0	2.24	0.57	1.67	1.24	0.61	0	0	0.59	2.25	1.81	1.05	0	0	0	0.69	1.35	0.72	0	0	0	3.63	0	0.63	1.49	1.43	1.3	0	0	0	0.62	0.68	0.351	2.298	4.438	6.56	0.344093	0.832017	7.18181	0.756747	-1.51035	1.20032	2.14984	2.7137	-1.53913	-0.265315	2.84435	-0.402117
Phatr3_EG00771	28.94	25.41	19.52	16.05	35.82	36.24	31	26.74	39.34	33.51	28.71	32.69	34.95	40.66	31.12	31.63	30.97	32.58	18.85	15.16	25.5	26.58	11.33	12.47	15.42	10.61	11.91	11.49	10.43	11.44	12.48	13.78	1.318	1.132	1.85185	1.6633	1.01326	1.02185	1.05812	1.17253	0.398699	0.178523	0.888966	0.734048	0.0190033	0.0311901	0.0815019	0.229629
Phatr3_EG00772	0	0	0	0	0	0	0	0	0	0	0	0	0	0	0	0	0	0	1.54	2.58	0	0	0	0	0	0	0	0	0	0	0	0	1	1	1	0.00183036	1	1	1	1	0	0	0	-9.09366	0	0	0	0
Phatr3_EG00773	16.72	5.6	7.84	0	9.51	11.09	0	4.3	0	14.05	0.5	14.88	16.18	0	0	29.21	0	10.13	0	8.46	12.29	13.21	0	0	0	0	0	8.1	0	0	0	1.68	1	0.207	11.817	0.866	0.406004	0.752268	6.22819	1.97006	0	-2.27567	3.56282	-0.207354	-1.30044	-0.410681	2.63881	0.978242
Phatr3_EG00774	0	0.14	0.07	0.05	0	0.17	0.02	0.02	0	0	0	0	0	0.04	0	0	0.9	0.58	6.52	7.24	4.63	4.53	5.37	6.51	6.53	6.14	4.5	4.32	0	0	4.76	4.34	0.00173632	1.75572	0.728	0.0729705	2.52972	1	2.25907	0.787107	-9.16976	0.812066	-0.458195	-3.77654	1.33898	0	1.17573	-0.345368
Phatr3_EG00775	9.7	8.29	29.26	31.69	10.04	9.38	20.12	21.71	10.39	10.64	21.33	19.86	10.71	9.24	17.82	18.92	2.17	2.18	2.37	2.81	1.42	1.13	7.5	6.27	1.32	1.45	1.83	1.92	3.4	3.71	0.9	0.74	6.9395	0.756	0.158887	0.748	0.46	0.444	0.397	0.228	2.79483	-0.4028	-2.65393	-0.419286	-1.12051	-1.16988	-1.33461	-2.13044
Phatr3_EG00776	15.24	18.07	12.44	11.22	17.72	17.54	12.72	15.82	19.61	19.31	16.66	15.39	15.75	16.21	14.7	13.82	27.45	24.63	29.78	33.26	27.73	28.45	25.81	25.21	31.29	29.79	32.34	30.77	14.64	15.64	22.61	23.02	1.022	1.005	0.904	0.724064	1.05706	1.04877	1.11379	1.19296	0.0318401	0.00782903	-0.14499	-0.46581	0.0800623	0.0686948	0.15548	0.254543
Phatr3_EG00777	19.78	18.24	14.11	9.69	23.06	22.45	21.02	20.77	27.05	26.63	22.85	27.78	24.98	26.31	22.45	25.86	14.21	14.43	9.76	8.2	6.29	5.15	2.59	3.15	3.93	4.93	1.5	1.04	0.52	0.36	1.56	0.91	0.562	3.5687	1.699	1.419	0.895714	0.915736	0.926264	1.23814	-0.830352	1.8354	0.764377	0.504517	-0.158891	-0.126996	-0.110505	0.308178
Phatr3_EG00778	50.73	37.12	7.87	7.49	28.55	19.8	16.39	13.05	46.13	33.67	18.62	9.38	43.69	48.14	19.58	9.32	25.08	15.01	106.97	56.2	115.34	95.5	86.13	75.03	71.31	79.16	64.37	84.56	74.58	76.84	124.84	118.86	0.832	1.101	0.694	0.291002	1.20088	0.977948	0.913896	1.37477	-0.265962	0.138526	-0.527508	-1.7809	0.264092	-0.0321705	-0.129897	0.459189
Phatr3_EG00779	29.83	27.59	21.81	17.13	31.36	30.61	23.26	23.33	34.83	33.15	29.66	28.99	32.72	33.31	25.42	28.9	41.33	40.57	19.89	24.31	38.92	35.38	18.67	18.95	49.37	51.98	25.06	25.4	32.98	32.93	37.04	39.42	1.36935	2.047	1.69579	1.64062	1.03054	1.00871	1.13632	1.15068	0.453489	1.03351	0.761956	0.714245	0.0434001	0.0125142	0.184375	0.202489
Phatr3_EG00780	7.78	5.16	1.68	3.18	5.88	4.02	0.77	1.23	7.12	4.88	2.75	1.79	4.32	5.03	2.15	2.85	2.4	1.79	4.25	9.21	6.9	6.65	7.31	8.58	8.02	8.87	8.78	7.58	4.2	2.72	11.27	11.52	0.466735	1.166	1.131	0.448	7.395	11.291	22.155	5.307	-1.09932	0.221171	0.178197	-1.15923	2.88649	3.49709	4.46957	2.40785
Phatr3_EG00781	3.55	2.7	3.94	2.56	4.1	3.96	3.6	5.45	5.33	4.98	5.07	4.23	5.91	12.01	7.05	9.3	0.44	0.64	1.89	0.71	0	1.06	0.34	0.3	0.52	1	0.17	0	0.11	0	0.63	0.25	0.139	7.982	1.314	0.376	0.923329	0.962933	0.760822	0.734989	-2.84494	2.99674	0.393883	-1.41223	-0.115084	-0.0544932	-0.394369	-0.444206
Phatr3_EG00782	1.24	0	1.31	2.65	0	0	0	0	0.57	0	0	0	1.47	1.03	0.75	0.1	2.06	0.23	0	0	5.06	4.05	0	0	3.51	2.97	0	0	11.29	12.26	5.88	5.52	3.28463	1474.54	1660.89	395.059	2.4677	110.417	1	0.234539	1.71573	10.5261	10.6977	8.62592	1.30317	6.78682	0	-2.0921
Phatr3_EG00783	1.38	1.42	0.95	0.67	1.52	1.19	0.67	0.73	0.71	0.96	0.14	0.98	1.47	1.28	0.46	0.78	0.55	0.07	0.08	0.22	0.07	0.22	0.14	0.35	0.23	0.29	0.14	0.2	0	0	0.2	0.42	0.077	1.584	0.506	1.825	1.86938	1.26965	1.64248	1.33785	-3.69384	0.66315	-0.984118	0.867595	0.902562	0.344428	0.715872	0.419911
Phatr3_EG00784	14.42	15.41	4.05	2.9	14.88	15.05	7.58	8.6	17.63	14.75	9.03	10.61	13.31	12.27	9.09	9.84	18.81	18.09	36.24	37.3	21.74	21.79	36.26	38.63	20.83	18.43	37.09	35.96	13.67	13.09	40.46	35.66	0.576576	0.546913	0.500561	0.444265	1.147	1.34414	1.583	3.372	-0.794418	-0.870616	-0.998382	-1.17051	0.198127	0.426688	0.662462	1.7534
Phatr3_EG00785	0	0	0.3	0	0	0	0	0	0	0	0.43	0	0.19	0	0.71	0	8.53	2.84	24.22	19.2	21.71	18.62	0.83	3.04	8.07	10.08	25.15	26.39	6.21	4.08	11.13	13.69	0.651	0.360561	8.23838	0.243	0.462928	0.145046	1	0.256446	-0.619731	-1.47169	3.04236	-2.04032	-1.11114	-2.78542	0	-1.96327
Phatr3_EG00786	15.7	22.98	7.03	5.3	25.75	32.18	30.94	31.53	26.26	39.84	21.66	37.96	20.34	23.53	17.56	20.78	37.32	39.02	52.99	64.18	25.26	22.17	41	35.99	0	0	58.92	54.05	22.14	21.22	31.47	31.28	1.097	0.000104797	0.525958	0.577855	0.967603	0.960534	0.791749	2.455	0.133576	-13.2201	-0.926979	-0.79122	-0.0475134	-0.0580913	-0.336884	1.29569
Phatr3_EG00787	0	2.05	0	1.26	0	0	2.68	0	1.62	2.73	0	1.25	0	0	0	0	0	0	0	0	0	0	0	0	0	0	0	0	0	0	0	0	1	1	1	1	1	3.41079	0.162482	1.20152	0	0	0	0	0	1.77011	-2.62165	0.264859
Phatr3_EG00788	10.73	8	11.87	11.81	10.44	8.46	7.05	6.53	10.23	8.96	7.65	5.39	9.37	9.43	6.07	6.25	0.7	0.78	1.2	1.84	0.53	0.45	0.96	1.46	0.72	0.7	1.43	1.25	0.36	0.85	1.17	1.25	0.803	0.541334	0.335873	0.395609	1.314	1.3255	1.22791	0.631147	-0.317195	-0.885409	-1.57401	-1.33785	0.393436	0.406539	0.296202	-0.663952
Phatr3_EG00790	0	0	0	0	0	0	0	0	0	0	0	0.54	0	0	0	0	0	0	0	0	0	0	0	0	0	0	0	0	0	0	0	0	1	1	1	1	1	0.314253	1	1	0	0	0	0	0	-1.67	0	0
Phatr3_EG00791	0	0.04	0	0	0.12	0	0	0	0	0	0	0	0.54	1.23	0	0	13.79	11.46	0	1.17	14.18	8.52	0	0	7.11	3.92	0.46	0	4.63	6.18	5.26	11.5	1.341	31.8781	2138.64	21.006	189.655	1	14.1696	5.03467	0.423064	4.99449	11.0625	4.39276	7.56723	0	3.82473	2.3319
Phatr3_EG00793	5.15	7.28	2.56	1.32	4.85	4.44	4.79	8.09	4.42	9.46	5.51	11.48	5.62	4.37	6.02	4.71	2.23	1.38	3.55	0	0.66	0	0	0.58	0	0	0.35	0	1.16	0	1.15	0	1.608	0.106	1.023	0.915	0.785169	0.705929	0.608358	2.46097	0.684888	-3.24062	0.0328089	-0.128223	-0.348925	-0.502405	-0.717007	1.29923
Phatr3_EG00794	8.67	4.3	9.46	9.06	6.53	6.48	7.05	8.12	9.37	8.36	10.36	9.47	10.75	9.18	12.95	11.07	5.08	6.19	0.05	0.02	3.08	2.32	1.15	0.98	1.92	4.49	0.04	0.12	0.92	0.72	0	0	874.423	36.107	1.727	146.887	0.704	0.759237	0.712	0.536279	9.77219	5.17421	0.788556	7.19857	-0.505833	-0.397377	-0.489681	-0.898943
Phatr3_EG00795	7.88	4.65	5.54	4.68	8.74	6.32	6.46	6.21	9.2	8.8	7.93	5.65	9.78	11.85	6.99	8.72	5.13	5.06	10.35	10.07	6.17	7.11	9.98	11.98	8.38	6.53	6.05	4.74	1.57	1.92	5.25	6.15	0.526453	1.275	0.569893	0.492992	1.19499	1.05221	1.13218	0.951275	-0.925624	0.350707	-0.811238	-1.02036	0.257003	0.0734186	0.179105	-0.0720659
Phatr3_EG00796	2.82	2.87	2.82	1.92	3.43	2.37	1.09	0.96	1.85	1.45	1.33	0.59	1.65	1.8	1.14	1.08	0.2	0	0	0	0	0.06	0	0	0	0	0	0	0	0	0	0.03	0.688	1	2.377	8.601	1.30419	1.52263	2.3473	0.944184	-0.540243	0	1.24904	3.10459	0.383154	0.606569	1.231	-0.0828596
Phatr3_EG00797	68.03	81.53	60.81	51.17	79.56	87.11	81.14	81.15	87.05	86.93	78.2	76.22	84.25	77.47	73.79	69.16	76.69	79.73	107.01	95.48	89.83	88.7	74.2	74.41	127.61	112.51	88.34	87.43	39.37	40.48	93.25	88.72	0.694187	1.39356	1.015	0.689319	0.949404	0.970712	0.870654	1.02888	-0.526603	0.478772	0.020857	-0.536756	-0.0749058	-0.0428849	-0.199828	0.0410714
Phatr3_EG00801	0.34	0.48	0.31	0.61	0.31	0	1.45	0	0.3	1.15	0.94	0.81	0	0	0	2.77	0	0.35	0	0.36	0	0.35	0	0	0	0.35	0	0	0	0	0	0	1	3.072	2.377	0.837	0.0433586	0.701058	0.175582	0.661126	0	1.61895	1.24904	-0.256375	-4.52754	-0.512394	-2.50979	-0.597003
Phatr3_EG00802	0	0	0	0	0	0	0	0	0	0	0	0.45	0	0	0	0	0	0	0	0	0	0	0	0	0	0	0	0	0.25	0	0	0	10.609	1	1	1	1	0.0657349	1	1	3.40715	0	0	0	0	-3.9272	0	0
Phatr3_EG00803	0	0	0	0	0	0	0	0	0.54	0	0	0	0	0	0	0	0	0	3.58	0	0.92	0	0	0	0	0	0	0	0	0	0	0	1	1	9.337	0.02	1	6.76465	1	1	0	0	3.22297	-5.61939	0	2.75801	0	0
Phatr3_EG00805	0.65	0.63	1.58	0.96	0.53	0.75	0.91	1.25	0.83	0.74	1.59	1.5	0.49	0.88	1.13	1.42	0.55	0.26	0.08	0.03	0.2	0.3	0.11	0.02	0.15	0.21	0.13	0.02	0.09	0.11	0.33	0.11	0.711	2.432	3.257	6.56172	0.452	0.441	0.509	0.398	-0.491581	1.2819	1.70336	2.71407	-1.14605	-1.17965	-0.973765	-1.3298
Phatr3_EG00806	0	0	0	0.14	0.08	0	0	0	0	0	0	0	0	0	0	0.23	0.27	0	0	0	0	0	0	0	0	0	0.08	0	0	0	0	0	1	0.42	1	6.454	0.173291	1	2.39462	0.245574	0	-1.25309	0	2.69012	-2.52873	0	1.25979	-2.02577
Phatr3_EG00808	0.76	1.04	0.73	0.36	1.22	1.2	0.43	0.37	1.84	1.26	0.46	0.41	1.22	0.97	0.88	0.53	0.54	1.01	12.61	14.93	1.5	0.55	7.67	10.02	1.72	1.75	9.77	9.13	0.04	0	4.14	4.65	0.00667006	0.182773	0.095549	0.0487537	1.30233	3.05911	2.62389	1.31405	-7.22808	-2.45188	-3.38762	-4.35834	0.381099	1.61311	1.39171	0.394022
Phatr3_EG00809	4.52	1.99	3.88	2.82	5.36	3.55	3.4	3.91	5.78	5.02	4.53	3.24	5.45	4.3	3.96	4.69	1.03	1.95	0.57	0.61	0.95	0.57	0.54	0.05	1.85	2.18	0.38	0.75	0.24	0.22	0.46	0.83	0.574	3.704	2.213	2.266	0.947613	1.20481	1.03509	0.743886	-0.80026	1.889	1.14594	1.17983	-0.0776296	0.268811	0.0497608	-0.426847
Phatr3_EG00810	128.86	87.69	35.38	39.79	129.09	93.21	89.5	90.52	132.3	124.44	81.59	75.43	127.95	145.9	82.14	81.76	44.39	57.02	268.62	234.47	52.72	70.06	225.27	279.06	101.14	89.25	198.25	176.71	42.61	33.33	152.93	177.6	0.362	0.519	0.177782	0.189893	1.30927	1.26559	1.00072	1.87939	-1.46503	-0.946086	-2.49182	-2.39674	0.388766	0.339805	0.00104325	0.910265
Phatr3_EG00811	0	0	0	0	4.91	6.81	0	0	11.68	10.97	2.6	0	11.43	15.7	0.86	7.77	12	10.9	0	0	22.19	22.84	0	0	0	0	0	0	16.86	19.65	0	0	2092.29	1	1323.4	633.605	2.68797	7.59784	367.377	1	11.0309	0	10.37	9.30744	1.42652	2.92559	8.52112	0
Phatr3_EG00812	0.38	0	3.89	4.56	0	0	0	0	0	0	0	0	0	0	0	0	0	0	9.47	8.79	3.56	2.34	13.24	12.49	9.35	12.7	15.6	19.12	7.33	8.88	12.96	13.39	0.977	0.65	0.196728	0.000842175	1	1	1	0.035	-0.034072	-0.622529	-2.34573	-10.2136	0	0	0	-4.83935
Phatr3_EG00813	5.22	2.56	12.65	14.11	6.12	4.31	11.29	8.59	7.71	5.55	10.25	7.27	7.88	5.57	6.94	10.41	2.39	1.7	0.32	0.57	0.55	0.55	0	0.25	2.91	1.1	0.26	0.51	0	0	0	0.53	0.342	5.324	3.508	4.074	0.638046	0.631292	0.431283	0.208073	-1.54835	2.41264	1.81071	2.02649	-0.648268	-0.663621	-1.21329	-2.26484
Phatr3_EG00814	295.48	181.53	141.39	131.45	140.18	111.46	43.25	39.99	54.15	41.39	36.13	24.42	50.51	46.32	40.75	43.63	0.54	0.15	0	0	0	0	0	0.1	0.11	0	0	0	0.16	0.19	0	0	15.453	3.129	0.323	15.158	0.959462	1.35891	2.554	1.32547	3.94979	1.64576	-1.62925	3.92204	-0.0597021	0.442455	1.35303	0.406509
Phatr3_EG00815	2.72	0	1.92	0.48	4.09	1.61	2.31	2.86	7.12	3.49	6.27	1.62	6.04	4.81	3.19	6.09	10.94	7.19	15.52	16.82	8.35	9.1	10.06	12.24	3.14	3.13	13.39	12.02	0.8	0	8.35	8.16	0.075	0.250962	0.666	0.501	0.986768	1.16322	0.943027	0.859678	-3.74601	-1.99446	-0.587156	-0.995803	-0.0192172	0.218122	-0.084629	-0.218132
Phatr3_EG00816	19.92	22.03	17.99	19.2	25.66	23.08	23.28	27.47	28.29	32.1	28.31	32.37	29.59	30.64	24.39	28.21	39.14	36.23	26.45	22.72	49.6	51.36	35	43.64	25.17	21.48	32.57	33.6	17.76	17.65	34.49	37.42	0.781797	0.717551	1.101	1.361	0.968075	0.863641	0.819239	0.874503	-0.355134	-0.478847	0.139135	0.444579	-0.0468098	-0.211497	-0.287644	-0.193464
Phatr3_EG00818	211.29	148.82	637.99	726.45	141.41	134.71	390.05	390.07	113.77	102.84	237.79	243.55	122.76	117.63	222.55	249.34	73.93	86.03	0	0	45.69	41.78	1.54	0.17	23.63	23.08	0	0.52	105.84	94.83	10.63	7.49	17.5702	87.8548	42.9672	9930.29	0.431	0.39	0.302	0.203	4.13506	6.45705	5.42516	13.2776	-1.21516	-1.35798	-1.72888	-2.30205
Phatr3_EG00819	6.61	4.18	3.78	6.54	4.18	2.63	2.05	1.97	2.74	2.34	4.14	2.77	3.07	3.4	5.4	4.62	0.23	0.09	0.08	0.15	0.04	0.09	0	0	0.05	0	0	0	0	0.05	0	0	5.152	3.129	7.1	1.082	0.545237	0.652732	1.51289	0.811781	2.36526	1.64576	2.82775	0.114184	-0.875044	-0.615438	0.597305	-0.300837
Phatr3_EG00820	0	0	0	0	0	0.21	0	0	0	0	0	0	0	0	0	0	9.22	11.31	18.54	16.05	9.28	8.52	14.78	12.74	7.64	4.88	11.06	10.09	8.83	7.36	8.67	6.01	1.752	0.602	0.546	0.529	1	1	4.90864	1	0.808684	-0.731424	-0.872213	-0.919734	0	0	2.29532	0
Phatr3_EG00821	0	0	0.01	6.86	0.03	0	0	0	9.04	11.18	3.94	0	0	0	1.95	0	0	0	25.44	15.75	0	0	0	2.83	0	1.24	0	0	0	0	0	0	1	57.619	0.007	0.000515624	0.0121078	4.55906	1	0.00237937	0	5.84847	-7.0769	-10.9214	-6.36792	2.18874	0	-8.7152
Phatr3_EG00822	4.1	4.74	4.46	3.44	5.53	5.12	1.58	2.64	4.93	5.82	1.55	1.92	2.22	2.98	0.58	0.68	0	0	0	0	0.07	0	0	0	0	0	0	0	0	0	0	0	1	1	2.351	1	3.4795	2.65905	2.11799	0.86401	0	0	1.23331	0	1.79888	1.41091	1.08269	-0.21088
Phatr3_EG00824	15.87	4.1	16.89	37.45	7.6	14.39	21.14	14.3	9.72	8.26	21.17	17.28	17.85	23.47	29.68	21.28	0	0	0	0	0	0	0	0	0	0	0	0	0	0	0	0.97	0.342	1	1	1	0.66786	0.461464	0.539685	0.194587	-1.54835	0	0	0	-0.582383	-1.11571	-0.889809	-2.36151
Phatr3_EG00826	5.22	3.1	4.58	2.71	6.01	4.46	3.39	2.81	6.38	5.63	3.29	1.7	5.95	4.61	2.65	2.64	0	0	0.15	0	0.03	0	0	0.03	0	0	0	0.1	0	0	0.12	0	0.12	0.083	0.876	0.048	1.74402	2.12158	1.44356	0.814284	-3.0539	-3.59853	-0.191162	-4.39585	0.802416	1.08514	0.529634	-0.296395
Phatr3_EG00828	0	0	0	1.55	0	3.6	0	0	2.86	1.95	0.92	0	3.17	0	0	3.19	0	0	4.2	1.54	0	1.39	1.49	0	2.82	2.74	0	0	0	0	0	1.08	0.688	12.354	0.847	0.073	0.631335	4.03361	9.82572	0.121782	-0.540243	3.62689	-0.238829	-3.77832	-0.663522	2.01207	3.29656	-3.03762
Phatr3_EG00829	0	0	0	0	0	0	0	0	0	0	0	0	0	0	0	0	0	0.83	0	0	0	0	0	2.47	0	0	0	0	0	0	0	0	1	1	0.011	20.34	1	1	1	1	0	0	-6.44316	4.34627	0	0	0	0
Phatr3_EG00830	0	0	0	0	0	0.14	0	0	0.79	0.13	0.14	0	0.18	0	0	0	0	0	0	0	0	0	0	0	0	0	0	0	0	0	0	0	1	1	1	1	2.54341	3.2078	2.44463	1	0	0	0	0	1.34676	1.68159	1.28962	0
Phatr3_EG00831	3.31	2.37	2.62	1.74	3.48	3.69	1.39	1.19	3.59	3.08	1.24	1.29	2.27	2.73	0.84	1	0	0	0.1	0.02	0.01	0.01	0.01	0	0	0	0	0	0	0.09	0.04	0.02	2.305	1	0.837	0.05	2.195	2.252	2.221	1.06043	1.20456	0	-0.257272	-4.31009	1.13421	1.17115	1.15137	0.0846463
Phatr3_EG00832	0	0	0.65	0.22	0	0.22	0	0	0.2	0	0	0.57	0	0	0.12	0	0	0	0	0	0	0	0	0	0	0	0	0	0	0	0	0	1	1	1	1	0.340069	0.296354	2.44463	0.0645885	0	0	0	0	-1.5561	-1.75461	1.28962	-3.95258
Phatr3_EG00833	9.17	4.94	4.73	11.26	3.87	4.99	5.85	5.33	7.26	7.41	9.41	5.76	11.62	8.65	11.54	14.45	1.17	0.93	7.11	10.14	0.64	0.69	15.71	16.34	0.3	0.22	2.47	4.18	1.44	0.58	0.41	0.98	0.935	0.0779504	0.0353176	0.108397	0.583	0.797152	0.679	0.624335	-0.0968647	-3.6813	-4.82347	-3.2056	-0.778141	-0.327074	-0.558442	-0.679609
Phatr3_EG00835	8.23	7.01	0	0	13.33	12.31	5.87	2.92	15.57	10.48	7.35	2.94	14.74	17.65	13.29	10.04	3.67	13.77	0	0	5.33	1.41	0	0	0	0	0	1.6	0	0	4.53	8.48	0.00452417	0.022	175.832	429.195	1.16779	2.18876	2.46405	349.464	-7.78813	-5.52494	7.45806	8.74549	0.223782	1.13011	1.30103	8.449
Phatr3_EG00837	0.44	0	0	0	0.44	0	0.4	0.35	0.78	0	0.92	0.45	0.85	0.36	0	0.12	0	0	0	0	0	0	0	0	0	0	0	0	0	0	0	0	1	1	1	1	12.1746	0.471386	0.474305	10.4754	0	0	0	0	3.60581	-1.08502	-1.07611	3.38894
Phatr3_EG00838	0	0	0	0	0	0	0.42	0	0	0	0	0	0	0	0	0	0	0	0	0	0	0	0	0	0	0	0	0	0	0	0	0	1	1	1	1	1	1	0.32519	1	0	0	0	0	0	0	-1.62065	0
Phatr3_EG00839	50.69	57.66	34.89	30.41	42.86	47.71	40.54	36.96	35.47	40.88	27.95	36.67	33.51	30.76	25.22	25.4	36.93	44.69	51.15	50.05	90.52	93.94	38.07	42.21	150.24	151.39	56.44	51.02	55.32	58.72	77.26	76.51	1.17784	2.86264	1.97092	0.714502	1.07388	1.02482	0.99788	1.2937	0.23614	1.51735	0.978872	-0.48499	0.102837	0.0353674	-0.00306125	0.371509
Phatr3_EG00840	0	0	0	0	0	0	0	0	0	0	0	0	0	0	0	0	0	0	0.07	0	0	0	0.17	0	0	0	0	0.1	0	0	0	0	1	0.414	0.309	1	1	1	1	1	0	-1.27206	-1.69265	0	0	0	0	0
Phatr3_EG00841	4.87	4.66	11.4	12.32	6.56	4.26	10.8	10.95	6.14	6.95	9.87	10.43	6.44	4.26	8.16	7.87	3.86	3.59	38.81	42.94	14.81	14.54	34.69	34.65	40.3	41.81	44.29	43.29	11.21	11.53	38.4	37.65	0.474758	0.956	0.3624	0.0808665	0.565	0.560018	0.424	0.311	-1.07474	-0.0651367	-1.46434	-3.62831	-0.822531	-0.836456	-1.23768	-1.68702
Phatr3_EG00842	14.11	25.16	3.37	1.42	16.4	20.43	11.88	10.5	16.02	23.63	8.12	16.36	10.87	11.11	4.99	6.87	24.15	20.61	11.93	11.47	8.23	9.52	9.33	7.58	11.41	12.11	15.13	14.72	13.84	18.3	12.97	13.43	1.26988	0.80341	0.9	1.196	1.31149	1.15875	1.1915	4.97	0.344696	-0.315791	-0.152675	0.258817	0.391209	0.212567	0.252776	2.31313
Phatr3_EG00844	1.74	1.05	2.52	7.13	2.95	2.02	5.16	2.32	3.51	3.53	5.9	4.31	5.33	3.55	7.06	6.53	0.16	0	0	0	0	0	0	0.18	0.17	0	0.17	0	0	0	0	0	1	1.169	0.166	4.306	0.548191	0.599823	0.557587	0.2136	0	0.225371	-2.59049	2.10625	-0.867251	-0.737392	-0.84273	-2.22702
Phatr3_EG00845	0	3.06	0	0.71	0	2.89	4.79	3.99	0	4.64	0	4.2	0	0	0	0	0	0	7.53	4.84	0	0	3.58	0	11.04	14.36	8.12	9.83	0	0	9.73	7.93	0.000920934	1.445	0.002	0.0006456	1	0.950795	0.285557	3.34959	-10.0846	0.531237	-8.89973	-10.5971	0	-0.0727938	-1.80815	1.74399
Phatr3_EG00846	0	2.19	0	0	0	0	0	0	0	0	0	0	0	0	0	0	9.84	7.27	0	0	0.96	4.59	0	0	0.11	0	0	0	0	0	0	0	1	3.129	132.981	379.586	1	1	1	46.6534	0	1.64576	7.05508	8.56828	0	0	0	5.54391
Phatr3_EG00847	10.25	8.15	7.86	7.6	9.15	7.67	2.99	4.22	9.16	6.7	3.94	3.03	6.23	5.15	4.19	3.28	0.14	0.09	0.02	0.49	0.05	0.02	0.24	0.32	0.13	0.1	0.19	0.18	0.18	0.1	0.04	0.46	0.646	0.879	0.246	0.416	1.30592	1.98616	1.838	0.864866	-0.63062	-0.186492	-2.02186	-1.26694	0.385064	0.989983	0.878014	-0.209452
Phatr3_EG00848	0	0	0	0	0	0.2	0	0	0	0	0	0	0	0	0	0	0	0	0	0	0	0	0	0	0	0	0	0	0	0	0	0	1	1	1	1	1	1	4.90864	1	0	0	0	0	0	0	2.29532	0
Phatr3_EG00849	73.1	40.29	83.07	98.56	65.12	60.42	73.59	70.69	71.56	63.22	80.31	70.89	86.43	73.53	94.11	90.07	19.16	20.48	11.91	17.01	20.06	19.72	13.49	19.7	10.78	10.63	16.13	11.22	6.45	0	20.94	21.31	0.242	0.802	1.021	1.216	0.732	0.771441	0.74	0.475	-2.04956	-0.317887	0.0305582	0.282145	-0.450983	-0.374373	-0.435095	-1.07535
Phatr3_EG00850	16.56	17.19	10.31	10.44	20.7	20.01	14.4	14.32	22.82	21.96	17.59	17.27	22.14	20.55	17.68	15.25	29.22	28.99	18.91	20.31	22.56	22.92	15.97	14.54	17.04	18.44	17.13	15.93	17.9	19.72	19.12	20.49	1.3463	1.25337	1.28711	1.66585	1.05178	1.09546	1.326	1.0641	0.428997	0.325817	0.364132	0.736257	0.0728389	0.131531	0.407488	0.0896278
Phatr3_EG00851	45.75	38.93	30.55	25.44	46.68	35.4	30.88	28.63	48.31	40.51	23.58	26.52	55.38	51.79	27.82	31.86	25.78	36.61	22.87	26.64	32.46	37.79	11.88	17.43	31.83	24.61	19.55	23.1	19.66	23.23	34.59	34.67	0.973	1.349	1.993	1.128	1.49485	1.50309	1.1542	1.1339	-0.0393334	0.43187	0.995011	0.173968	0.580005	0.587932	0.206893	0.181288
Phatr3_EG00852	0	0	0	0	0	0	0	0	0	0	0.01	0	0	0	0.03	0	0	0	0	0.04	0	0	0.3	0	0	0	0.03	0	0.19	0	0.63	0.28	0.328	0.42	0.051	0.302	1	1	1	1	-1.60869	-1.25309	-4.29315	-1.7257	0	0	0	0
Phatr3_EG00853	4.24	0	0	0	0	0	0	0	0	0	0	0	9.37	0	0	0	0	5.19	10.01	4.54	3.73	0	9.69	38.14	5.32	0	21.61	5.78	2.44	3.06	1.74	5.3	1.096	0.198	0.064	0.327	33.1105	1	1	14.6821	0.132623	-2.33779	-3.96991	-1.61201	5.04922	0	0	3.87599
Phatr3_EG00855	58.95	48.97	108.61	113.47	67.78	63.93	98.04	100.42	76.37	70.75	130.27	118.05	86.58	77.64	118.79	108.43	79.65	80.85	41.14	38.76	57.95	55.27	50.29	57.2	22.17	23.82	41.2	36.98	20.15	20.61	35.49	35.57	1.73942	0.7581	0.941	1.32702	0.837	0.802	0.73	0.606	0.798604	-0.399541	-0.0873332	0.408185	-0.256001	-0.317735	-0.454807	-0.722541
Phatr3_EG00858	9.41	0	12.47	8.03	0	0	0	9.63	0	4.82	0	0	2.99	0	0	0	0	0	0	0	0	0	0	0	0	0	0	0	0	0	0	0	1	1	1	1	1	2.29562	0.109058	0.217696	0	0	0	0	0	1.19888	-3.19684	-2.19961
Phatr3_EG00859	0	0	0	0	0	0.37	0	0	0	0	0	0	0.2	0	0	0	0	0	0.19	0	0	0	0	0	0	0.1	0	0	0	0	0	0	1	3.072	1	0.288	2.54341	1	4.90864	1	0	1.61895	0	-1.79414	1.34676	0	2.29532	0
Phatr3_EG00860	0	0	0	0	0	0	0	0	0	0	0	0	0	0	0	0	0	0	0	0	0	0	0	0	0	0	0	0	0	0	0	0.15	0.342	1	1	1	1	1	1	1	-1.54835	0	0	0	0	0	0	0
Phatr3_EG00862	35.53	42.26	30.2	29.04	39.16	40.63	36.33	36.67	35.65	37.26	31.46	32.7	32.75	31.44	28.59	30.77	38.62	37.91	39.14	40.47	34.75	36.44	40.23	32.25	36.15	35.85	40.43	41.61	24.23	25.75	32.95	32.9	1.20598	0.894	0.841	0.852	0.916388	0.98865	0.933873	1.02468	0.270204	-0.161667	-0.250433	-0.231519	-0.12597	-0.0164688	-0.0987011	0.0351794
Phatr3_EG00863	0.29	0	0	0	0	0	0	0.25	0.25	0.24	0	0	0.33	0.32	0	0	0	0	0	0	0	0	0	0	0	0	0	0	0	0	0	0	1	1	1	1	5.06737	4.55598	0.32639	2.0384	0	0	0	0	2.34124	2.18776	-1.61533	1.02743
Phatr3_EG00864	0	0.38	0	0	0	0	0	0	0	0	0	0	0	0	0	0	0	0	0	0	0	0	0	0	0	0	0	0	0	0	0	0	1	1	1	1	1	1	1	1.81083	0	0	0	0	0	0	0	0.856655
Phatr3_EG00865	27.1	16.97	13.78	15.03	18.81	16.4	9.79	9.29	18.09	12.84	8.46	7.89	18.14	10.57	11.63	12.62	22.6	24.46	8.36	8.91	14.25	15.31	7.59	8.51	17.09	18.03	10.73	10.84	2.64	1.82	13.16	11.67	0.279476	1.66472	1.549	2.42704	0.997325	1.63169	1.55972	1.16261	-1.8392	0.735283	0.630916	1.2792	-0.00386495	0.706363	0.641287	0.217366
Phatr3_EG00866	0.55	0.51	0.85	1.18	0.63	0.69	0.41	0.85	0.75	0.64	0.82	0.47	0.85	0.91	0.86	0.75	0	0.03	0	0	0	0	0	0.03	0	0	0	0.02	0	0	0.06	0.04	0.141	0.414	0.323	4.512	0.931199	0.937386	0.901579	0.405036	-2.82415	-1.27206	-1.62925	2.17386	-0.102839	-0.0932842	-0.149474	-1.30388
Phatr3_EG00867	0.1	0.1	0.44	0	0.32	0	0.16	0	0.16	0.15	0	0	0	0	0.16	0.55	0.34	0	0	0	0	0	0	0	0	0	0	0	0	0	0	0	1	1	1	4.306	0.0862076	4.55598	1.73523	0.479721	0	0	0	2.10625	-3.53604	2.18776	0.795128	-1.05973
Phatr3_EG00868	42.04	39.18	65.19	65.49	42.55	42	56.61	55.24	44.4	42.29	67.99	61.38	46.24	42.48	86.3	86.01	24.21	24.5	29.09	29.02	8.71	8.22	17.2	18.77	8.98	7.42	23.31	21.34	32.19	30.75	20.45	19.43	2.55447	0.41158	0.417471	0.812138	0.486	0.646	0.699	0.531	1.35303	-1.28075	-1.26025	-0.300202	-1.04139	-0.630051	-0.515715	-0.912888
Phatr3_EG00869	10.78	15.8	6.68	2.4	13.98	13.54	10.01	8.63	10.57	12.01	5.47	8.65	7.16	8.07	3.38	4.69	7.28	7.7	14.57	17.17	8.56	9.26	11.67	12.4	14.49	15.76	16.17	17.78	2.47	1.46	18.69	17.12	0.173248	0.908	0.633	0.419133	1.60491	1.38043	1.25772	2.3129	-2.52909	-0.138998	-0.660158	-1.25452	0.682493	0.465116	0.330807	1.2097
Phatr3_EG00870	76.18	81.64	54.14	50	74.9	92.27	57.64	59.29	97.8	84.93	95.79	80.28	126.84	129.91	90.5	99.16	144.32	127.96	231.88	200.55	178.04	176.95	191.92	195.07	154.61	95.69	195.39	190.11	105.01	92.66	222.27	222.95	0.696	0.664	0.709	0.583281	1.08823	0.846295	1.17235	1.07675	-0.522833	-0.591443	-0.496431	-0.777737	0.121988	-0.240767	0.229406	0.106687
Phatr3_EG00871	1.95	1.28	6.34	7.91	1.46	1.49	3.83	3.41	1.5	1.52	3.31	1.98	1.99	2.21	3.08	2.1	0.12	0.15	0.18	0.1	0.34	0.06	0.13	0.03	0	0	0.06	0.21	0	0	0.2	0.36	0.037	0.046	2.194	0.905	0.680833	0.497678	0.352	0.174	-4.769	-4.43864	1.13328	-0.14338	-0.554626	-1.00672	-1.50802	-2.5262
Phatr3_EG00872	0	0.09	6.79	4.38	0	0	2.19	1.1	0	0	3.17	1.01	8.93	0	2.59	0	0	0	0	0	0.96	0	0	2.7	0	0	0	0	0	0	0	0	1	1	0.3	1	2.78153	0.0745569	0.108559	0.0196561	0	0	-1.73552	0	1.47588	-3.74551	-3.20345	-5.66888
Phatr3_EG00873	113.76	127.9	152.37	129.07	138.53	128.78	111.72	112.53	166.19	108.36	142.95	124.02	175.58	113.99	138.03	145.24	41.34	73.58	12.2	23.54	1.8	8.76	3.32	3.39	45.5	40.12	5.17	13.77	36.37	45	27.72	9.49	3.417	4.665	1.164	2.976	0.80716	0.817877	0.968105	0.601341	1.77255	2.22188	0.219545	1.57326	-0.309073	-0.290043	-0.046764	-0.733745
Phatr3_EG00875	91.9	95.94	28.76	22.84	85.99	76.51	32.6	35.82	71.64	69.35	33.26	33.01	46.09	51.33	21.04	25.21	39.81	42.05	130.37	118.99	84.46	80.38	108.87	116.62	149.67	143.5	101.88	98.83	22.11	20.86	99.89	100.55	0.587076	1.97833	0.699174	0.374385	1.273	1.416	1.503	1.947	-0.76838	0.984286	-0.516277	-1.41741	0.347723	0.502215	0.587628	0.961226
Phatr3_EG00876	15.7	12.31	4.21	1.45	16.2	14.42	7.8	8.23	18.31	16.34	14.88	12.02	23.9	20.07	19.49	19.71	30.21	30.93	15.45	17.69	28.16	27.69	16.65	20.02	29.36	29.63	20.78	20.06	0	0	26.68	26.27	0.000285425	1.47221	1.308	1.63412	0.949648	1.12251	1.63	3.898	-11.7746	0.557984	0.387256	0.708514	-0.0745346	0.166732	0.704857	1.96265
Phatr3_EG00878	29.08	18.89	25.57	21.67	27.1	21.51	21.71	19.03	26.9	28.06	28.38	25.71	33.21	35.27	32.67	28.5	22.67	20.7	22.74	19.62	20.16	19.82	15	17.68	12.56	14.93	17.08	16.07	13.37	12.55	19.96	21.39	0.994	0.848	1.042	0.911	0.94226	0.879947	1.01308	0.778052	-0.00926664	-0.23856	0.0594171	-0.133864	-0.0858033	-0.184512	0.0187418	-0.362062
Phatr3_EG00879	18.81	18.02	7.59	7.48	17.23	15.43	9.06	8.78	16.26	16.52	11.47	13.16	14.36	17.59	12.62	10.51	16.23	16.72	7.84	8.2	13.66	14.56	5.25	6.6	12.02	12.86	10.79	11.55	6.19	5.98	16.86	16.08	0.587017	1.136	2.04733	1.82075	1.16757	1.15488	1.562	1.898	-0.768527	0.183567	1.03374	0.864531	0.223503	0.207744	0.643734	0.92454
Phatr3_EG00880	1.36	2.32	2.24	0.88	2.78	2.49	1.49	1.13	2.99	2.6	1.1	1.57	2.97	2.86	0.7	0.97	0	0	0	0	0	0	0	0	0	0	0	0	0	0	0	0.05	0.688	1	1	1	2.9001	1.77597	1.70064	0.936885	-0.540243	0	0	0	1.5361	0.82861	0.76608	-0.0940565
Phatr3_EG00881	0	0	0	0	0	0	0	0	0	0.42	0	0	0	0	0	0	0	0	0.24	0.33	0	0	0	0	0	0	0	0	0	0	0	0	1	1	1	0.06	1	11.5084	1	1	0	0	0	-4.05573	0	3.52461	0	0
Phatr3_EG00882	0	0	0	0	0	0	0	0	0.14	0	0	0	0.23	0	0	0	0	0	0	0	0	0	0	0	0	0	0	0	0	0	0.2	0	0.241	1	1	1	7.63921	4.5112	1	1	-2.05524	0	0	0	2.93342	2.17351	0	0
Phatr3_EG00883	22.1	19.26	8.02	7.98	18.59	19.36	8.33	7.76	20.26	15.56	8.46	7.58	13.61	16.51	7.57	6	16.03	15.37	26.95	23.56	21.33	21.26	21.81	25.14	17.66	13.12	20.73	19.55	2.69	5.26	21.57	20.6	0.258884	0.876	0.86	0.495053	1.20509	1.40958	1.19148	1.34095	-1.94963	-0.190507	-0.217022	-1.01434	0.269137	0.495265	0.252749	0.42326
Phatr3_EG00885	0	0	0	13.65	5.98	0	5.61	0	22.25	0	4.1	0	0	0	1.96	5.31	0	0	0	0	0	0	0	0	0	0	19.58	29.92	0	0	191.44	169.1	0.00503233	0.022	1	1	0.114722	3.90577	0.866431	0.0303629	-7.63456	-5.50946	0	0	-3.12378	1.96561	-0.206843	-5.04155
Phatr3_EG00886	0.7	0.23	3.52	1.64	1.55	1.1	0.36	1.45	2.28	0.34	3.98	2.46	4.28	0.71	3.32	2.71	0.62	0.47	0	0.9	0	0	0	0.73	0.21	0.4	0.82	0.49	1.88	2.79	2.68	3.17	1.271	0.504	0.024	1.109	0.689876	0.34767	1.24375	0.130601	0.346073	-0.98855	-5.39277	0.14893	-0.535591	-1.52421	0.3147	-2.93676
Phatr3_EG00887	15.69	12	9.61	6.99	14.04	13.91	9.44	11.46	17.4	15.66	16.52	15.28	21.34	19.33	22.89	20.85	17.72	24.95	9.7	18.75	18.52	15	16.71	20.14	24.1	21.47	13.24	12.28	6.13	6.58	12.23	11.92	0.837	1.82059	0.777	1.329	0.784055	0.900779	1.13693	1.28295	-0.256581	0.864402	-0.364863	0.410057	-0.350973	-0.150755	0.185138	0.35947
Phatr3_EG00888	0	7.7	4.47	11.62	10.17	22.24	5.67	8.07	1.25	6.99	3.62	5.4	2.06	3.21	4.46	12.79	4.41	4.58	11.56	12.76	5.33	0	5.85	3.92	6.33	1.69	12.46	1.42	0	1.64	1.4	9.17	0.266	0.579	0.366	0.349	0.233974	0.747907	1.93561	0.363166	-1.91194	-0.78832	-1.44896	-1.51771	-2.09558	-0.419069	0.952788	-1.4613
Phatr3_EG00889	23.89	22.34	19.46	16.58	30.19	28.44	26.4	25.61	35.25	34.71	39.86	35.64	38.52	35.99	38.29	38.63	45.88	52.47	23.23	22.23	50.51	51.89	23.49	25.46	25.27	24.98	26.67	24.98	25.59	25.99	32.31	33	1.25344	0.992	1.78947	1.91958	0.818	0.804796	0.960585	0.994761	0.325897	-0.0116045	0.839532	0.94079	-0.289221	-0.313305	-0.0580146	-0.00757772
Phatr3_EG00890	92.99	73.25	89.47	87.34	97.82	90.94	100.16	98.23	107.34	97.23	121.61	107.92	126.33	126.4	132.04	136.86	88.8	100.01	32.56	31.28	60.77	58.4	23.87	29.51	34.62	30.7	28.15	23.85	34.55	35.86	37.88	35.89	1.51376	1.281	1.90661	2.62643	0.793	0.772273	0.81	0.723006	0.598136	0.357299	0.931008	1.3931	-0.334821	-0.372817	-0.304758	-0.46792
Phatr3_EG00891	8.68	5.37	3.8	4.2	4.7	3.28	1.03	1.6	1.84	0.63	1.13	1.73	2.58	1.03	1.9	2.45	0.12	0.13	0	0	0	0	0	0	0	0	0	0	0	0	0	0	1	1	1	4.409	0.701377	0.745481	2.45936	1.30601	0	0	0	2.14038	-0.511738	-0.423757	1.29828	0.385168
Phatr3_EG00892	86.96	83.65	47.69	48.11	100.35	73.1	64.01	56.67	99.37	78.75	79.67	82.78	95.37	101.84	82.37	88.82	91.56	90.9	43	39.63	48.69	44.85	10.98	27.49	53	48.28	11.69	11.45	10.93	13.56	0.71	3.65	1.629	2.81492	1.53	1.70838	0.971112	1.26195	1.589	1.40908	0.703818	1.49309	0.613894	0.772627	-0.0422898	0.335651	0.667853	0.494756
Phatr3_EG00893	215.96	184.87	330.2	608.81	204.1	136.45	577.35	253.91	189.42	233.61	537.62	207.82	1702.24	1570.47	1877.5	586.52	218.47	282.89	1.84	0	79.67	15.48	213.55	1461.94	11.61	33.73	19.69	25.9	20.32	19.92	58.02	29.6	0.716	1.015	0.0456255	231.604	1.07748	0.478229	0.336537	0.307	-0.482835	0.020933	-4.45401	7.85552	0.107656	-1.06423	-1.57116	-1.70438
Phatr3_EG00894	0	0	0.76	2.22	0	0	0	1.92	0	0	0.2	0.52	0	1.06	0	0	0	0	0	0	0.02	0	0	0	0	0	0	0	0	0	0	0	1	1	1	1	10.0829	0.0794393	0.0327237	0.0177585	0	0	0	0	3.33383	-3.654	-4.93352	-5.81534
Phatr3_EG00895	0.11	0	0	0.21	0	0.21	0.19	0.2	0	0	0	0	0.5	0.12	0.33	0.11	0	0	0	0	0	0	0	0	0	0	0	0	0	0	0	0	1	1	1	1	1.16255	1	0.451189	0.360578	0	0	0	0	0.217294	0	-1.1482	-1.47162
Phatr3_EG00896	1103.15	368.83	898.2	1320.72	894.8	504.59	1304.42	654.73	528.38	835.87	1212.81	629.35	5501.97	3935.92	5225.67	790.94	8.38	0	158.43	160.35	201.54	159.63	2060.38	1798.72	270.45	352.73	271.92	238.64	241.9	129.66	227.4	266.44	1.181	1.253	0.0749205	0.024	1.26179	0.623628	0.584175	0.463212	0.240532	0.325125	-3.7385	-5.37054	0.335476	-0.681243	-0.775528	-1.11025
Phatr3_EG00897	49.99	122.16	15.3	3	60.15	121.85	50.99	68.71	55.51	73.97	24.91	80.16	18.39	33.01	20.94	25.26	66.85	55.86	771.57	586.07	74.99	79.16	274.34	135.11	0	3.03	282.47	331.5	45.64	41.2	44.04	60.58	1.302	0.00518692	0.301379	0.0824718	0.916202	1.02638	1.27156	7.22607	0.380359	-7.59091	-1.73035	-3.59995	-0.126263	0.0375603	0.346603	2.85321
Phatr3_EG00898	28.88	20.15	46.09	42.01	30.81	27.11	39.2	33.37	37.14	22.88	62.27	51.7	29.53	35.75	57.78	68.97	46.52	77.54	2.14	11.02	3.85	5.42	17.05	13.34	1.77	0	1.58	3.37	1.96	3.68	1.56	0	5.731	0.382	0.228	8.816	0.402876	0.42119	0.64111	0.375875	2.51886	-1.38849	-2.13261	3.14009	-1.31159	-1.24746	-0.641357	-1.41168
Phatr3_EG00899	7.37	9.71	12.15	8.62	10.54	10.73	10.8	14.05	10.17	10.38	12.61	14	9.21	9.92	12.35	12.74	23.93	21.34	7.06	8.4	19.3	22.24	11.66	9.64	10.72	14.34	9.41	8.22	16.27	16.63	7.35	7.29	3.56647	1.45	1.66291	2.59756	0.645	0.667955	0.730084	0.642643	1.8345	0.536068	0.733712	1.37716	-0.632568	-0.582178	-0.453865	-0.63791
Phatr3_EG00900	4.85	8.22	2.38	0	6.13	11.7	3.07	1.79	14.38	4.06	0	1.34	9.82	2.65	2.48	2.08	103.7	59.91	5.08	2.71	33.94	44.9	15.02	8.38	1.09	1.33	7.01	1.64	0	4.68	1.22	9.28	0.786	0.382	2.477	16.6827	2.17253	11.8372	3.11483	4.0603	-0.347258	-1.38937	1.30865	4.06028	1.11937	3.56526	1.63915	2.02159
Phatr3_EG00901	15.55	19.97	43.01	22.05	47.71	31.49	17.39	30.22	58.97	41.79	23.87	7	77.75	66.13	62.53	36.88	5.76	10.54	67.38	54.71	28.85	29.87	70.5	62.75	46.43	22.8	34.5	58.76	0	2.98	29.36	42.98	0.0752304	0.771	0.336858	0.12619	1.14154	2.65132	1.34819	0.386269	-3.73254	-0.375262	-1.56979	-2.98633	0.190983	1.40671	0.431022	-1.37232
Phatr3_EG00902	16.11	16.83	16.18	14.64	20.01	19.98	19.07	19.36	21.73	20.73	19.38	19.49	19.47	20.51	19.43	20.32	17.4	16.9	22.14	23.27	17.4	18.34	16.86	18.28	16.66	16.82	17.97	17.06	11.13	11.65	16.34	16.35	1.10797	0.721028	0.852596	0.701326	0.827	0.849346	0.814	0.8201	0.147919	-0.471873	-0.230066	-0.511844	-0.274203	-0.235575	-0.296473	-0.286129
Phatr3_EG00905	0	0	0	0	0	0	0	0	0	0.81	0	0	0	0	0	0	0	0	0	0	0	0	0	0	0	0	0	0	0	0	0	0	1	1	1	1	1	23.021	1	1	0	0	0	0	0	4.52488	0	0
Phatr3_EG00906	6.8	6.91	0	0	12.19	15.94	10.12	8.8	13.61	13.07	13.4	11.43	6.87	10.86	1.93	4.57	12.7	7.92	12.55	12.15	12.22	11.4	8.58	9.84	14.98	9.51	9.18	8.16	8.08	6.75	12.2	8.15	1.144	1.438	1.079	0.752	2.31574	0.920884	1.25887	208.771	0.193473	0.52437	0.110243	-0.41119	1.21147	-0.118909	0.332126	7.70578
Phatr3_EG00907	45.21	31.07	30.72	30.85	40.02	37.19	31.82	37.33	44.34	40.82	40.81	38.6	49.85	48.15	44.61	46.46	26.58	27.4	23.25	23.6	14.12	15.47	17.25	20.18	16.95	17.76	12.19	9.86	5.26	4.96	16.32	13.93	0.535513	1.6071	0.675	1.023	0.908111	0.929063	0.950441	0.950736	-0.901006	0.684461	-0.566129	0.0332056	-0.139059	-0.106151	-0.0733304	-0.0728834
Phatr3_EG00908	0.4	0	0	0	0	0	0	0	0	0	0	0	0	0	0	0	0	0	0	0	0.87	0	0.2	0.1	0.56	0.3	0	1.29	0.01	0	0.18	1.79	0.171	0.748	4.671	1	1	1	1	2.0384	-2.5501	-0.41796	2.22367	0	0	0	0	1.02743
Phatr3_EG00909	9.62	23.85	3.74	0	32.47	31.12	33.48	23.81	30.38	23.31	24.54	22.29	27.29	18.58	7.25	14.66	22.48	26.87	0	2.93	5.06	17.32	0	0	0	0	0	0	0	0	2.36	0	0.043	1	348.751	14.7082	1.75683	0.981884	0.933562	7.04663	-4.55564	0	8.44605	3.87855	0.812977	-0.026376	-0.0991821	2.81693
Phatr3_EG00911	17.84	12.34	13.3	13.54	17.54	15.92	14.73	15.62	20.92	18.87	20.66	15.89	23.4	23.39	19.75	17.62	10.57	10.9	14	14.81	7.85	7.38	6.57	9.67	6.27	6.14	5.52	3.37	1.45	1.72	5.76	6.23	0.428448	1.257	0.788	0.646016	1.00354	0.921266	1.10333	0.90885	-1.22281	0.330057	-0.344071	-0.630357	0.00510012	-0.11831	0.14187	-0.137886
Phatr3_EG00912	9.31	7.6	3.63	3.88	10.77	12.57	9.75	8.72	11.39	16.08	12.4	10.42	17.12	14.88	10.72	13.94	7.04	10.25	13.59	13.08	13.34	13	10.94	11.57	2.19	2.91	2.42	3.1	9.2	9.94	7.02	5.23	2.70455	1.045	1.022	0.541895	1.09126	1.02296	1.10699	1.86752	1.43539	0.0637589	0.0314067	-0.883915	0.126	0.0327487	0.146642	0.901127
Phatr3_EG00913	0.51	0	0.86	0.98	0	0.34	0.06	0.33	0.27	0.06	0.1	0.42	0.07	0.4	0.31	0.33	0.06	0	0.13	0.2	0	0	0	0	0	0	0	0.06	0	0	0	0	1	0.414	1	0.162	0.557528	0.517498	0.776288	0.218212	0	-1.27206	0	-2.62233	-0.842883	-0.950376	-0.365336	-2.1962
Phatr3_EG00914	0	0	0	0	0	0	0	0	0	0	0	0	0	0	0	0	6.7	9	28.32	26.72	18.62	20.74	13.89	12.49	18.35	18.27	4.62	6.22	0	0	2.81	3.6	0.00348363	3.44229	1.275	0.252236	1	1	1	1	-8.16519	1.78337	0.350167	-1.98715	0	0	0	0
Phatr3_EG00915	0	0	0	0	0	0	0	0	0	0	0	0	0	0	0	0	0	0	0	0	0	0	0.31	0	0	0	0	0	0	0	0	0	1	1	1	1	1	1	1	1	0	0	0	0	0	0	0	0
Phatr3_EG00916	0	0.05	0	0	0	0	0	0	0	0	0	0	0.22	0	0	0	0.12	0	0.07	0	0	0	0	0	0	0	0.06	0	0	0	0	0	1	0.42	1	1.531	7.63921	1	1	1.81083	0	-1.25309	0	0.614733	2.93342	0	0	0.856655
Phatr3_EG00919	0.28	0.34	4.29	3.59	0.53	1.16	2.8	1.25	6.49	4.94	6.18	2.29	10	8.94	8.45	7.52	0	0.14	0	0	0	0	0	0	0	0	0	0	0	0	0	0	1	1	1	13.557	0.997893	1.09993	0.425781	0.055	0	0	0	3.76093	-0.00304316	0.137418	-1.23182	-4.19119
Phatr3_EG00920	103.4	87.23	102.55	68.69	123.29	118.34	93	90.49	135.3	113.84	114.38	84.17	166.55	131.55	123.75	102.37	159.64	162.61	168.72	136.91	202.04	195.06	131.04	123.19	156.3	146.5	130.3	144.7	98.38	110.78	207.85	225.8	0.759177	1.128	1.263	0.957	1.07802	1.05426	1.09299	0.820185	-0.397491	0.174178	0.336952	-0.0632774	0.10838	0.0762328	0.128275	-0.285979
Phatr3_EG00921	0	0.65	0	0	0	0	0	0	0	0	0	0	0	0	0	0	0	0	0.96	0	0	0	0	0	0	0.39	0	0.07	0	0	0	0	1	5.516	1	0.009	1	1	1	51.6472	0	2.46365	0	-6.81237	0	0	0	5.69062
Phatr3_EG00922	13.14	7.95	5.74	3.61	4.06	3.21	3.45	3.53	4.64	4.27	3.87	4.17	3.91	5.22	3.42	3.33	0.37	0.4	1.1	2.52	0.74	0.24	1.84	2.09	1.33	0.89	1.74	2.81	0.04	0.09	1.56	3.39	0.0604998	0.506	0.264	0.646	1.05683	0.921633	0.922874	0.852613	-4.04693	-0.982774	-1.9205	-0.63151	0.0797471	-0.117735	-0.115795	-0.230038
Phatr3_EG00924	0	0	0	0	0	0.31	0.18	0	1.97	1.62	1.52	2.25	0	2.53	0.69	0	0	0	0	0	0	0	0	0	0	0	0	0	0	0	0	0	1	1	1	1	2.88265	0.809696	1.35069	1	0	0	0	0	1.52739	-0.304548	0.433694	0
Phatr3_EG00925	41.46	41.67	29.95	32.39	43.63	42.76	32.55	33.1	39.94	32.56	32.22	27.18	37.36	27.21	30.99	30.9	88.9	89.48	13.46	10.12	114.29	105.54	15.31	17.33	90.2	89.1	24.56	16.21	58.81	65.89	21.42	20.81	4.67712	4.49464	5.69284	6.76726	0.87564	1.05245	1.11646	1.02106	2.22562	2.1682	2.50915	2.75857	-0.191591	0.0737557	0.158927	0.0300698
Phatr3_EG00926	53.51	47.31	65.13	65.89	57.81	53.2	61.35	60.38	61.89	56.18	57.98	57.99	67.03	63.28	62.62	64.11	28.87	30.77	25.22	21.66	22.47	21.01	15.86	18.65	17.9	15.14	17.19	17.68	10.81	9.99	20.92	24.3	0.728	0.965	1.072	1.132	0.865968	0.879364	0.775	0.591	-0.457051	-0.0507449	0.100253	0.178865	-0.207614	-0.185468	-0.368327	-0.75967
Phatr3_EG00927	40.23	33.96	38.02	36.59	45.54	41.45	43.82	45.97	45.61	41.44	44.37	38.8	42.45	42.75	41.33	41.86	37.01	34.14	16.2	19.5	32.09	29.85	13.14	14.81	21.69	21.96	14.07	14.32	13.96	14.86	22.62	22.68	1.15104	1.15826	1.26692	1.29026	0.786	0.806982	0.728	0.628	0.202942	0.211962	0.341321	0.367659	-0.347973	-0.309392	-0.45855	-0.670851
Phatr3_EG00928	10.78	8.58	9.93	10.15	14.83	15.71	12.95	13.79	19.38	16.75	25.7	19.28	27.36	26.07	32.95	31.75	3.23	3.97	12.27	13.33	7.93	6.41	8.07	6.6	8.88	11.14	5.31	6.14	0.68	0	6.98	7.35	0.075	1.78491	0.832	0.249106	0.697	0.697303	0.972882	0.740542	-3.73968	0.83585	-0.265509	-2.00517	-0.520986	-0.520143	-0.0396631	-0.433347
Phatr3_EG00929	0	0	0.64	0.63	0.71	0	0.64	0	0	1.29	0.69	0	0	0	2.34	0.79	0.78	0	0	0	0	0	0	0	0	0	0	0	0	0	0	0	1	1	1	2.187	0.0852549	1.6129	0.878654	0.126548	0	0	0	1.12918	-3.55207	0.689656	-0.186633	-2.98224
Phatr3_EG00930	0	0	0.92	0.39	0	0	0	0.62	1.79	0.97	3.52	1.06	0	0	0	0	2.93	2.99	0	0	0	0	0	0	0	0	0	0	0	0.33	0	0	15.218	1	1	132.163	1	0.512665	0.0467462	0.0197844	3.92771	0	0	7.04618	0	-0.963911	-4.41901	-5.65949
Phatr3_EG00931	72.98	89.96	38.14	25.47	94.05	104.58	58.44	60.58	95.41	101.27	47.13	57.81	64.21	72.61	43.57	44.22	60.7	66.36	110.62	84.53	73.62	79.31	83.06	90.27	111.24	85.09	82.27	80.91	40.76	42	98.85	111.45	0.624105	1.225	0.751285	0.578899	1.312	1.618	1.42	1.995	-0.680139	0.292479	-0.412567	-0.788615	0.391872	0.694617	0.506085	0.996333
Phatr3_EG00932	0	0	0	0	0	0	0	0	0	0	0	0	0	0	0	0	1.76	1.76	0	0	0	0	0	0	0	0	0	0	0	0	0	0	1	1	1	222.495	1	1	1	1	0	0	0	7.79763	0	0	0	0
Phatr3_EG00934	1.72	0.99	8.32	9.51	1.06	2.72	3.64	2.82	1.94	1.76	2.99	3.42	1.91	2.05	3.92	2.34	0.13	0.4	0.44	0.48	0	0.14	0.7	0.38	0	0.14	0.83	0.25	0.47	0.15	0.61	0	1.585	0.127	0.108	0.545	0.527976	0.484412	0.488665	0.114	0.664578	-2.98257	-3.21413	-0.874418	-0.921455	-1.04569	-1.03308	-3.13356
Phatr3_EG00937	946.44	620.03	314.79	297.45	436.09	340.79	125.34	122.31	148.45	124.24	123.02	82.82	139.77	128.92	143.16	135.87	0.89	1.33	0	0	0.21	0	0	0	0	0.01	0	0	1.07	0.29	0	0	99.9106	6.074	7.004	158.945	0.872	1.20409	1.961	2.156	6.64257	2.60254	2.80817	7.31238	-0.197524	0.267947	0.971795	1.10819
Phatr3_EG00940	65.08	63.66	27.5	26.26	83.96	79.16	45.62	48.65	95.38	45.99	63.63	55.89	87.84	95.88	74.88	62.33	58.89	82.18	285.59	235.71	126.95	151.59	197.34	198.19	327.47	166.11	173.13	128.25	79.26	69.93	175.89	200.8	0.624011	1.674	0.542809	0.250663	1.07411	0.950595	1.41425	1.69848	-0.680358	0.743105	-0.881483	-1.99618	0.103147	-0.0730975	0.500039	0.764241
Phatr3_EG00941	21.86	21.77	21.89	21.29	24.51	24.95	25.02	27.61	25.84	28.94	28.27	29.73	19.84	20.28	18.82	21.49	35.89	29.01	11.6	15.03	24.19	24.84	10.15	7.18	13.4	13.45	15.96	15.5	22.29	22.78	16.93	15.97	2.21917	0.872	2.42964	2.23211	0.850542	0.832588	0.788	0.77878	1.15002	-0.197472	1.28074	1.15841	-0.233545	-0.264325	-0.343423	-0.360713
Phatr3_EG00942	8.57	6.39	5.2	4.73	5.32	6.6	4.18	3.58	4.32	4.87	2.04	2.41	3.85	4.69	2.74	1.42	1.33	1.43	9.59	7.68	3.96	3.09	9.26	10.79	6.15	4.23	5.28	6.05	0.26	0.81	2.4	1.49	0.434	0.931	0.298055	0.142815	1.7172	1.77851	1.30464	1.15174	-1.2035	-0.103009	-1.74635	-2.80778	0.78006	0.830671	0.383657	0.203814
Phatr3_EG00943	0	0.76	0.96	0.95	1.03	1.52	0	0.48	1.47	1.41	2.53	0	0.67	1.91	3.38	0.57	0.56	1.18	0	0	0	0	1.13	2.09	0.61	0	0	1.64	0	0	1.03	0	0.361	0.379	0.054	6.667	0.527372	0.946478	4.45375	0.311946	-1.47152	-1.3994	-4.21359	2.73694	-0.923107	-0.0793599	2.15502	-1.68063
Phatr3_EG00944	0	0.12	0	0	0	0	0	0	0.04	0	0	0	0	0	0.37	0	0	0	0	0	0	0	0	0	0	0	0	0	0	0	0	0	1	1	1	1	0.0484389	2.27072	1	5.03467	0	0	0	0	-4.36769	1.18315	0	2.3319
Phatr3_EG00945	153.45	141.14	246.4	239.01	132.75	155.63	228.11	213.07	142.83	124.78	153.92	161.44	190.5	162.68	193.39	193.47	101.41	101.39	94.46	88.42	92.74	96.17	57.53	70.46	89.07	66.23	82.31	62.02	219.25	198.46	108.04	78.35	3.50212	1.105	1.19	1.008	0.745	0.708203	0.542	0.442	1.80823	0.144441	0.250738	0.0112747	-0.425493	-0.497766	-0.88307	-1.17671
Phatr3_EG00948	5.28	4.86	4.33	3.5	6.18	4.83	5.52	5.48	7.38	7.79	6.53	5.6	7.14	6.83	4.39	5.89	2.2	2.59	2.8	4.22	3.32	2.91	2.44	1.43	2.4	2.65	1.96	2.05	0.83	0.67	2.21	1.57	0.625	1.29	1.372	0.602	1.15115	1.0896	0.85439	1.00719	-0.677201	0.367768	0.456375	-0.731371	0.203081	0.123795	-0.227034	0.0103307
Phatr3_EG00949	96.56	92.63	84.04	82.23	120.83	113.67	108.64	109.46	110.86	120.85	126.65	135.96	116.67	113.07	122.94	133.88	150.08	152.65	20.77	21.33	83	81.44	12.81	11.08	12.35	14.54	19.91	19.37	317.21	305.54	29.53	29.29	16.7734	0.7	5.84612	6.38934	0.754	0.763185	0.9138	0.876314	4.0681	-0.513654	2.54748	2.67567	-0.407098	-0.389895	-0.13005	-0.19048
Phatr3_EG00950	61.67	51.35	28.44	21.17	69.03	64.29	38.97	37.25	70.76	67.67	41.96	37.41	72.7	63.72	35.61	35.26	33.79	32.48	103.06	97.48	75.82	76.55	117.11	135.75	83.31	76.06	68.88	62.03	16.37	17.91	87.11	75.45	0.333618	1.244	0.508315	0.295149	1.613	1.50079	1.479	1.74032	-1.58373	0.314566	-0.976207	-1.76049	0.689643	0.58572	0.564823	0.799351
Phatr3_EG00951	23.21	16.98	31.3	30.55	19.95	15.86	21.86	23.08	18.89	19.64	24.1	20.47	21.05	21.38	21.59	23.79	23.1	19.72	17.8	29	23.29	21.89	36.96	42.62	38.26	39.8	34.46	33.43	48.68	45.84	43.61	42.52	1.83489	1.099	0.475819	0.748	0.788	0.745	0.686	0.505	0.875692	0.136577	-1.07152	-0.419758	-0.343051	-0.425197	-0.543891	-0.986114
Phatr3_EG00952	2.13	2.38	3.02	4.34	2.77	2.34	2.42	2.48	3.09	3.24	2.55	2.43	3.07	3.02	2.42	2.14	0.7	1.47	3.53	3.21	0.22	0.86	2.02	1.64	0.96	1.72	1.01	0.87	0	0	0.08	0.63	0.017	1.452	0.254	0.283809	1.13063	1.10882	0.891474	0.473227	-5.8628	0.537688	-1.97761	-1.81701	0.177123	0.149031	-0.165736	-1.0794
Phatr3_EG00953	30.88	23.7	58.11	54.25	26.46	27.1	56.48	51.84	28.01	20.18	43.32	41.73	30.35	27.96	67.82	70.05	23.67	23.91	13.23	14.2	15.72	14.25	11.33	11.73	21.43	15.93	9.04	9.31	17.88	18.66	9.52	9.37	3.07028	2.06935	1.113	1.53929	0.359	0.495	0.423	0.374	1.61837	1.04918	0.154764	0.622265	-1.47645	-1.01535	-1.24193	-1.41714
Phatr3_EG00954	7.94	2.45	3.67	5.33	8.26	4.77	0	3.24	3.29	1.18	0	0	0.73	0.22	0.97	3.35	0	0	0	0	0	0	0	0	0	0	0	0	0	0	0	0	1	1	1	1	0.191882	138.263	3.43612	0.858059	0	0	0	0	-2.38171	7.11128	1.78078	-0.220852
Phatr3_EG00955	0	0	0	0	0	0	0	0	0.26	0.21	0	0	0	0	0	0	0	0	0	0	0	0	0	0	0	0	0	0	0	0	0	0	1	1	1	1	1	4.55598	1	1	0	0	0	0	0	2.18776	0	0
Phatr3_EG00956	0	0	0	0	0	0	0	0	0	0	0	0	0	0	0	0	0	0	0.96	3.2	0	0	0.24	8.84	0.04	1.75	1.32	1.17	0	0	0	2.75	0.017	0.766	0.00248224	0.00546263	1	1	1	1	-5.87347	-0.385213	-8.65414	-7.51619	0	0	0	0
Phatr3_EG00957	163.82	152.96	41.54	30.97	141.78	145.25	63.79	68.07	163.35	135.47	86.89	74.97	132.29	136.1	70.69	88.79	35.69	44.3	745.85	615.07	176.02	202	623.17	703.07	264.61	243.18	758.13	713.86	248.97	252.41	1040.87	1006.17	0.38506	0.353824	0.233102	0.0530361	1.39049	1.55405	1.813	3.244	-1.37684	-1.4989	-2.10097	-4.23688	0.475589	0.636037	0.857997	1.69773
Phatr3_EG00959	2.8	1.04	2.86	2.53	3.09	3.19	1.38	2.07	4.25	2.78	2.34	2.36	3.63	3.45	2.7	0.89	0.12	0.47	4.22	3.44	1.01	0.91	1.09	3.4	1.77	1.18	1.66	1.65	0.55	0.96	1.41	1.46	0.846	0.903	0.37	0.0674569	1.65898	1.29172	1.56145	0.546151	-0.241083	-0.14646	-1.4361	-3.88989	0.7303	0.36929	0.642884	-0.872628
Phatr3_EG00960	15.77	6.56	18.28	28.45	9.51	7.09	10.81	10.52	8.31	6.82	11.35	8.75	15.62	11.74	18.42	15.59	1.45	2.67	0.07	0.1	0.74	0.79	0	0.16	0.46	0.14	0.06	0.04	0.68	0.59	0.2	0.16	6.169	8.031	8.721	21.0216	0.677507	0.654172	0.662271	0.361744	2.62505	3.0056	3.12448	4.3938	-0.561693	-0.612257	-0.594507	-1.46696
Phatr3_EG00961	31.5	33.2	29.98	28.88	36.13	37.27	31	30.2	32.33	33.08	28.93	29.49	29.39	26.3	30.6	28.21	47.46	47.75	25.24	28.3	15.53	15.63	21.02	19.18	34.77	33.14	36.98	38.81	19.13	18.33	44.56	44.54	0.666368	0.914	0.661295	1.579	0.799006	0.9697	1.02143	0.852018	-0.58561	-0.130324	-0.596635	0.65901	-0.323722	-0.0443899	0.0305911	-0.231044
Phatr3_EG00962	0	0	0.2	0	1.73	0	3.62	0	0	0	0	0	0	0	0	0	0	2.24	0	3.67	0	0	1.81	0	0	0	0.34	0	0	0	0	0	1	1	0.153	0.578	1	1	0.433456	1	0	0	-2.70467	-0.790778	0	0	-1.20604	0
Phatr3_EG00965	65.13	44.93	39.3	35.72	63.67	50.68	27.49	28.56	60.71	52.97	29.84	24.06	48.73	44.21	28.8	28.45	0.25	0.15	0.15	0.19	0.03	0.01	0.2	0.11	0.13	0.13	0.15	0.18	0.04	0.42	0.1	0.22	2.133	0.822	0.132	0.899	1.398	1.843	1.753	1.15742	1.09296	-0.28328	-2.92418	-0.153545	0.482976	0.881822	0.809664	0.210908
Phatr3_EG00966	49.44	42.08	31.6	35.61	42.87	41.06	34.41	33.07	44.63	45.88	36.29	36.13	50.47	43.12	37.9	33.79	32.24	32.08	34.77	32.97	26.8	26.87	35.9	37.27	31.04	28.29	42.06	40.3	12.78	12.09	36.88	36.03	0.571679	0.769318	0.677719	0.901	1.06266	1.05688	1.03154	1.01797	-0.806723	-0.378348	-0.56124	-0.150617	0.0876855	0.079807	0.0448059	0.0256918
Phatr3_EG00968	55.55	51.63	28.14	34.27	35.7	35.52	14.3	29.45	32.54	20.47	26.6	19.07	45.08	35.44	37.96	45.49	51.37	54.92	1.72	15.13	24.86	15.79	17.96	34.31	140.39	114.25	36.32	53.49	13.64	0.23	62.65	50.12	0.194	2.90637	0.635	5.677	0.793297	0.968492	1.35415	1.26177	-2.36876	1.53922	-0.656029	2.50513	-0.334067	-0.0461879	0.437389	0.335447
Phatr3_EG00969	0	0	0	0	0	0	0	0	0	0	0	0	0	0	0	0	0	0	0	0	0	0	0	0	0	0	0	0	0	0.11	0	0.3	0.923	1	1	1	1	1	1	1	-0.115848	0	0	0	0	0	0	0
Phatr3_EG00970	0	0	0.15	0	0	0	0.13	0	0.11	0	0	0	0	0	0	0	0	0	0	0	0	0	0	0	0	0	0	0	0	0	0	0	1	1	1	1	1	4.5112	0.108312	0.0878875	0	0	0	0	0	2.17351	-3.20674	-3.5082
Phatr3_EG00971	1.11	0	0	0	0	0.35	1.85	0.44	1.24	0.46	0.31	0.97	1.34	1.18	1.22	2.57	0	0	0	0	0	0	0	0	0	0	0	0	0	0	0	0	1	1	1	1	0.561641	1.28588	0.127838	6.26918	0	0	0	0	-0.83228	0.362757	-2.96761	2.64828
Phatr3_EG00972	0	0	0	0.46	0.76	0	1	0	0.36	0	0.75	0.33	0	0.93	0.41	0	0	0	0	0	0	0	0	0	0	0	0	0	0	0	0	0	1	1	1	1	1.83972	0.27261	0.577967	0.245574	0	0	0	0	0.879483	-1.87509	-0.790941	-2.02577
Phatr3_EG00973	0	26.08	0	0	4.2	11.63	0	0	7.52	12.12	0	0	0	0	0	0	18.18	2.85	3.97	0	0	14.6	0	0	21.52	14.53	9.56	18.5	0	1.97	0	0	91.229	1.305	348.046	4.756	1	509.288	403.716	562.751	6.51142	0.383904	8.44314	2.24989	0	8.99234	8.6572	9.13635
Phatr3_EG00974	3.04	1.43	3.56	6.61	2.05	1.18	1.72	1.72	2.64	1.39	3.75	2.04	2.25	3.12	1.89	2.91	0.57	0.47	0	0	0.43	0.45	0	0	0.06	0.1	0	0	0.16	0.1	0	0	208.531	79.868	365.67	404.33	0.951686	0.548739	0.803049	0.336117	7.70412	6.31955	8.5144	8.65939	-0.0714422	-0.865809	-0.316441	-1.57297
Phatr3_EG00975	0.21	0.27	0.07	0.05	0.26	1.2	0.07	0.07	0.19	2.88	0.09	0.12	0.05	0.13	0.03	0.02	5	5.1	5.98	0.02	5.38	4.89	0.83	0.02	5.38	5.79	0.77	1.17	5.06	8.98	2.49	0.97	5.09233	9.17863	2.942	2.79	2.91887	2.34434	4.62828	2.94163	2.34833	3.19828	1.55673	1.48039	1.54541	1.22918	2.21048	1.55661
Phatr3_EG00976	7.15	4.37	7.14	5.83	8.41	6.21	5.69	6.78	10.92	8.57	10.06	7.4	12.77	14.34	10.25	9.39	7.31	9.69	2.85	4.39	6.24	3.69	5.45	7.92	5.55	6.26	6.24	4.53	2.67	2.3	6.96	9.23	0.491608	1.121	0.637	2.074	1.16488	0.970654	0.997264	0.682395	-1.02442	0.164468	-0.649862	1.05257	0.220186	-0.0429704	-0.00395211	-0.55132
Phatr3_EG00977	0	0	0	6.85	0	0	1.55	0	0	0	0	0	0	2.08	0	0	0	0	0	0	0	0	0	0	0	0	0	0	0	0	0	0	1	1	1	1	2.52972	1	0.32519	0.0607829	0	0	0	0	1.33898	0	-1.62065	-4.04019
Phatr3_EG00978	6.98	7.76	4.84	4.69	8.3	8.74	6.57	7.47	10.78	10.52	8.7	7.51	7.59	8.69	6.26	7.77	8.62	7.1	7.87	8.46	5.85	6.28	5.98	5.69	3.8	4.39	7.09	7.87	1.01	0.84	8.29	8.54	0.173908	0.558541	0.89	0.855	0.982128	1.14355	1.03585	1.20296	-2.5236	-0.840266	-0.167961	-0.226725	-0.0260176	0.193518	0.0508158	0.266591
Phatr3_EG00979	363.81	301.95	180.4	163.48	262.28	239.1	167.06	158.69	255.41	231	167.06	151.63	231.8	234.44	158.18	150.63	385.49	408.17	79.29	78.07	659.42	666.15	235.18	276.32	493.46	451.89	237.37	219.22	878.83	820.79	341.59	317.22	4.16593	2.0732	2.26096	4.68512	0.74	0.756	0.726	0.569	2.05864	1.05186	1.17693	2.22809	-0.433792	-0.403062	-0.461717	-0.814418
Phatr3_EG00980	26.86	26.21	24.38	23.84	28.79	29.77	28.09	29.43	33.21	23.33	28.14	26.15	29.74	31.52	32.54	29.68	30.72	36.52	14.36	13.76	4.83	8.76	7.33	13.55	20.62	20.26	14.95	9.43	13.53	13.59	16.1	13.49	1.423	1.719	0.533	2.145	0.81015	0.878455	0.848891	0.817109	0.509288	0.781847	-0.90853	1.10129	-0.303739	-0.18696	-0.236349	-0.2914
Phatr3_EG00981	1.07	2.55	2	1.15	2.48	2.78	3.02	1.58	2.97	4.72	1.42	2.66	2.42	2.72	1.84	1.85	3.78	3.16	2.53	1.37	1.77	2.21	1.31	1.81	0.63	1.48	1.64	2.61	1.02	0.8	2.91	2.26	0.556	0.508	1.072	1.601	1.16475	1.60743	0.962319	0.898878	-0.847773	-0.975893	0.100727	0.679114	0.220025	0.684754	-0.0554127	-0.153804
Phatr3_EG00982	0	0	0	0.22	0	0	0	0	0	0.4	0.44	0	0	0.8	0.12	0	0	0	0	0	0	0	0	0	0	0	0	0	0	0	0	0	1	1	1	1	2.75912	0.796323	1	0.245574	0	0	0	0	1.46421	-0.328575	0	-2.02577
Phatr3_EG00983	36.29	14.21	40.28	28.29	30.59	13.67	15.18	17.27	34.26	23.59	21.05	25.43	19.01	37.82	28.34	20.25	21.91	16.58	11.57	11.17	11.49	13.43	13.96	25.87	14.37	14.57	14.87	11.63	16.25	23.38	21.6	17.87	1.75969	1.57959	1.013	1.095	0.896996	0.860129	0.916666	1.21114	0.815318	0.659551	0.0182766	0.13066	-0.156826	-0.217375	-0.125532	0.27636
Phatr3_EG00984	0	0	0	0	0	0	0.11	0	0	0	0	0	0	0	0	0	0	0	0	0	0	0.31	0	0	0	0.15	0.21	0	0	0	0.07	0	0.708	0.754	9.532	1	1	1	0.162482	1	-0.497582	-0.407389	3.25271	0	0	0	-2.62165	0
Phatr3_EG00985	3.67	5.9	5.82	4.17	5.24	6.78	5.92	6.47	3.95	8.7	3.94	6.01	3.75	3.28	0	3.28	8.29	5.69	0.67	0.8	4.81	5.72	0.59	0.56	5.64	5.83	0.99	0.37	1.92	2.3	1.71	2.73	1.517	8.55085	8.25006	8.90517	1.77437	1.08946	0.817468	0.725831	0.600842	3.09607	3.04441	3.15464	0.827308	0.12361	-0.290766	-0.462295
Phatr3_EG00986	0	0.08	0	0.3	0.11	0	0.09	0.09	0.17	0	0.1	0	0	0.12	0	0	0	0	0	0	0	0	0	0	0	0	0	0.25	0	0	0	0	1	0.138	1	1	2.52972	1.58147	0.440487	0.213294	0	-2.86114	0	0	1.33898	0.661269	-1.18283	-2.22908
Phatr3_EG00987	0	0	2.28	0	0	0	0	0	0	0	0	0	0	0	0	0	0	0	0	0	0	0	0	0	0	0	0	0	0.17	1.07	0	0	193.907	1	1	1	1	1	1	0.00352486	7.59922	0	0	0	0	0	0	-8.14822
Phatr3_EG00988	0.08	0	0	0	0.18	0.07	0	0.37	0.15	0.32	0	0.06	0	0.08	0	0.05	0	0	0	0	0	0	0	0	0	0	0	0	0	0	0	0	1	1	1	1	0.933852	5.98857	0.587416	2.0384	0	0	0	0	-0.0987349	2.58221	-0.767545	1.02743
Phatr3_EG00990	0	1.39	2.67	1.75	0.86	0.23	0	0.41	0	0	0.59	0.21	2.86	1.1	1.38	0.8	0	0	0	0	0.78	0.03	0	0	0	0.21	0	0	0	0	0.31	0	0.361	3.072	11.67	1	1.46372	0.0502094	2.34828	0.248863	-1.47152	1.61895	3.54475	0	0.549644	-4.3159	1.23161	-2.00658
Phatr3_EG00991	39.86	20.34	57.47	54.23	36.56	21.56	42.24	43.7	34.43	21.69	48.56	29.75	39.77	38.82	43.91	44.92	18.54	24.37	43.7	48.93	30.47	31.31	40.46	44.44	72.68	63.09	73.94	71.33	48.31	39.18	98.62	92.56	0.724482	0.953	0.619799	0.410539	0.746	0.62001	0.573	0.411	-0.464977	-0.0697936	-0.690127	-1.28441	-0.423215	-0.689637	-0.80304	-1.28269
Phatr3_EG00992	0	0	0	0	0	0	3.24	2.27	0	0	18.84	0	14.46	3.06	8.83	0	4.16	3.76	2.03	0	0	0	7.16	1.91	0	0	0	0	0	0	0	0	1	1	0.105	4.409	1.85002	0.0481705	0.163023	1	0	0	-3.25303	2.14038	0.887542	-4.37571	-2.61685	0
Phatr3_EG00993	0.04	0.62	1.01	1	0.3	1.07	0.99	1.94	0.88	1.26	0.53	0.88	1.03	0	0.62	0.57	0.22	0.03	0	0	0	0	0	0	0	0	0	0	0.32	1.19	0	0	56.269	1	1	4.306	0.65568	1.21727	0.431368	0.240802	5.81427	0	0	2.10625	-0.608936	0.283654	-1.21301	-2.05408
Phatr3_EG00994	22.75	21.11	25.41	20.39	31.67	27.96	29.15	29.3	37.2	31.61	35.69	31.89	30.65	31.49	33.27	28.84	27.94	30.08	10.79	10.5	23.93	24.61	9.08	8.82	14.63	11.5	9.42	10.2	15.97	16.59	13.14	14.05	2.50156	1.008	1.9935	2.10113	0.866314	0.860686	0.91247	0.9271	1.32283	0.0120836	0.9953	1.07116	-0.207038	-0.216441	-0.132151	-0.109203
Phatr3_EG00995	40.61	26.51	62.97	66.45	15.52	41.21	45.26	45.61	37.89	13.92	65.37	38.08	33.84	61	64.61	34.73	28.46	8.59	58	39.12	12.83	9.1	108.6	55.98	2.97	5.82	12.98	5.41	9.6	18.54	7.24	11.16	2.43	0.487	0.0967971	0.358	0.752194	0.372507	0.516325	0.334709	1.28076	-1.03804	-3.36889	-1.48348	-0.410823	-1.42466	-0.953648	-1.57902
Phatr3_EG00996	0	0	0	0	0	0	0	0	0	0	0	0	0	0	0	0	0	0	0	0	0	0	0	0.01	0	0	0	0	0	0	0	0	1	1	1	1	1	1	1	1	0	0	0	0	0	0	0	0
Phatr3_EG00997	0	0	0	0	0	0	0	0	0	0	0	0	0	0	0	0	0	0.63	0	0.37	0	0	0.09	0	0	0	0	0	0	0	0	0.29	0.342	1	0.309	1.446	1	1	1	1	-1.54835	0	-1.69265	0.532041	0	0	0	0
Phatr3_EG00998	1.08	0.39	1.95	3.91	1.54	1.06	2.29	1.75	2.28	1.38	3.33	2.13	1.66	1.11	1.94	2.47	0	0	0	0	0.26	0.1	0	0	0	0.15	0	0	2.22	2.54	0	0.14	55.0398	3.072	7.052	1	0.500553	0.579218	0.559564	0.176854	5.7824	1.61895	2.81799	0	-0.998406	-0.787822	-0.837625	-2.49937
Phatr3_EG00999	12.27	14.69	2.18	2.59	17.67	19.55	15.21	15.81	21.27	27.56	10.9	18.05	14.78	14.87	8.44	5.81	5.87	4.6	122.89	118.85	1.35	2.59	220.24	184.12	18.57	20.18	31.74	35.71	0.11	0	14	12.96	0.00628675	0.58417	0.00847012	0.0388083	1.73	1.45261	1.02758	4.27	-7.31347	-0.77554	-6.8834	-4.68749	0.790423	0.538647	0.0392533	2.09417
Phatr3_EG01001	0	0	0	0	0	0	0	0	0	0	0	4.08	0	0	0	0	16.55	17.58	0.59	0	2.07	3.92	4.78	0	12.84	16.55	4.65	3.47	11.65	12.17	0	0	4370.76	3.69565	1.042	50.585	1	0.00172558	1	1	12.0937	1.88583	0.0594161	5.66065	0	-9.1787	0	0
Phatr3_EG01002	0	0	0	0	0	0.14	0	0	0.79	0.13	0.14	0	0.18	0	0	0	0	0	0	0	0	0	0	0	0	0	0	0	0	0	0	0	1	1	1	1	2.54341	3.2078	2.44463	1	0	0	0	0	1.34676	1.68159	1.28962	0
Phatr3_EG01003	1.11	0.4	0.13	0.52	0.38	0.88	0.24	0.12	0.35	0.58	0.39	0.33	0.79	0.46	0.42	0	0.13	0.27	0	0	0	0	0	0	0	0	0	0	0	0	0	0	1	1	1	6.667	2.46389	1.11844	2.97431	1.68442	0	0	0	2.73694	1.30094	0.161492	1.57256	0.752256
Phatr3_EG01004	12.91	14.01	8.23	6.43	13.82	11.78	10.9	9.46	14.26	14.06	11.82	11.23	13.17	13.34	10.79	10.79	13.39	11.68	12.74	16.27	12.92	12.12	9.54	10.69	12.33	11.99	15.51	14.93	10.94	11.1	19.03	18.18	0.941	0.814239	1.064	0.766	1.0403	1.06964	1.0731	1.43551	-0.0879641	-0.296477	0.0888741	-0.38372	0.0569928	0.0971261	0.101789	0.521558
Phatr3_EG01005	7.69	11.68	6.21	0.75	12.13	12.87	9.53	8.44	12.59	15.7	8.25	10.47	6.12	7.56	4.13	9.14	19.21	15.83	11.16	10.59	10.21	12.23	4.34	4.37	12.13	8.24	9.09	7.02	11.19	7.92	10.45	9.56	1.391	1.329	2.19993	1.444	0.854883	1.17881	1.23558	2.76083	0.47645	0.410804	1.13746	0.529738	-0.226202	0.237328	0.305192	1.4651
Phatr3_EG01006	32.34	27.08	44.82	49.48	29.9	28.47	42.71	42.97	26.48	26.78	36.56	35.42	26.32	25.94	34.62	35.63	27.86	27.7	50.64	52.41	26.02	24.73	61.46	64.39	14.72	15.11	47.31	50.13	14.68	14.29	26.06	25.48	1.7702	0.601841	0.522839	0.803676	0.628	0.643	0.583	0.489	0.823909	-0.732545	-0.935562	-0.315315	-0.671224	-0.637076	-0.779557	-1.03232
Phatr3_EG01007	0.13	0.43	0.26	0.26	0.06	0.2	0.09	0.08	0.1	0.08	0.28	0.06	0.29	0.33	0.12	0.17	0	0	0	0	0	0.11	0.06	0	0.06	0.06	0	0	0	0	0	0	1	6.177	1.698	1	1.6802	0.536976	1.12024	0.772166	0	2.62689	0.764167	0	0.748629	-0.897072	0.16381	-0.373018
Phatr3_EG01008	66.66	58.72	128.33	131.03	61.85	79.71	92.62	96.16	74.82	79.34	108.31	99.36	125.41	129.71	179.49	190.92	132.08	138.77	55.97	51.92	190.5	177.71	53.13	53.56	89.71	80.05	71.81	71.04	99.94	87.32	122.21	125.31	1.20169	1.21466	3.00829	2.23318	0.58	0.645	0.625	0.367	0.265059	0.280549	1.58894	1.1591	-0.785134	-0.633293	-0.677743	-1.4473
Phatr3_EG01009	0	0	0	0	0	0	0	0	0	0	0	0	0	0	0	0	0	0.12	0	0	0	0	0	0	0	0	0	0	0	0	0	0	1	1	1	4.512	1	1	1	1	0	0	0	2.17386	0	0	0	0
Phatr3_EG01010	15.11	14.04	10.47	8.62	16.84	16.38	14.57	14.33	22.16	23.52	17.3	17.1	20.63	23.57	13.72	14	36.71	37.65	10.77	12.47	70.28	70.63	21.18	22.49	23.24	21.14	17.81	15.66	70.48	70.49	31.24	30.3	3.63325	1.35199	2.75719	2.838	1.3464	1.15174	0.979464	1.18295	1.86126	0.435083	1.4632	1.50487	0.429107	0.203818	-0.029935	0.242388
Phatr3_EG01012	354.96	476.01	190.05	124.01	340.17	400.76	293.08	246.23	350.92	376.82	215.64	258.59	358.14	368.54	231.37	261.9	323.45	329.56	930.3	786.7	397.31	410.34	812.62	735.42	449.48	391.91	696.23	716.06	560.38	563.75	532.83	521.63	1.94094	0.730094	0.39275	0.30948	1.17006	1.25921	1.01174	1.73584	0.956752	-0.453845	-1.34832	-1.69208	0.226586	0.332517	0.0168334	0.795636
Phatr3_EG01013	33.42	29.94	51.35	45.92	30.93	29.88	35.34	34.23	36.92	33.25	41.36	38.52	36.06	36.12	41.06	44.43	38.24	38.65	14.91	14.99	24.05	23.31	10.67	12.96	29.67	27.22	12.98	14.67	20.85	18.84	15.59	15.07	2.0522	2.09557	1.71499	2.28297	0.713	0.761826	0.745	0.504	1.03717	1.06734	0.7782	1.19091	-0.487505	-0.392467	-0.425236	-0.988975
Phatr3_EG01014	0	0	0	0	0	15.71	4.77	0	0	0	3.13	0	0	0	22.28	24.38	0	1.38	0	0	0	0	0	0.77	0	0	0.73	1.49	0	0	22.88	0	0.12	1	1	1	0.0312057	0.293786	2.25221	1	-3.0539	0	0	0	-5.00205	-1.76716	1.17134	0
Phatr3_EG01015	0	0.07	0	0.35	0	0	0	0.08	0	0	0	0	0	0	0	0	0	0	0	0	0	0	0	0	0	0	0	0	0	0	0	0	1	1	1	1	1	1	0.32639	0.159873	0	0	0	0	0	0	-1.61533	-2.645
Phatr3_EG01017	25.64	12.75	10.88	12.28	24.65	18.41	10.72	13.16	26.88	18.26	17.88	14.74	34.34	32.16	20.95	18.95	4.94	7.49	13.48	24.57	9.38	5.4	29.67	44.29	10.64	10.55	19.12	17.59	1.87	1.77	8.99	9.72	0.311291	0.589392	0.170884	0.289971	1.404	1.19791	1.53116	1.25967	-1.68366	-0.7627	-2.54891	-1.78602	0.489166	0.260523	0.614626	0.333051
Phatr3_EG01018	19.11	16.09	7.51	9.57	11.6	13.65	8.02	6.45	10.5	12.37	8.47	10.94	15.69	11.77	5.16	7.12	16.71	18.37	22.14	21.26	29.24	25.82	19.54	24.54	14.07	14.8	19.05	18.72	14.77	12.9	21.7	20.88	1.025	0.783	1.052	0.722	1.88648	1.00513	1.47467	1.56056	0.0351708	-0.352186	0.0737438	-0.470133	0.915699	0.00737561	0.560395	0.642064
Phatr3_EG01019	54.26	62.1	18.56	14.82	53.06	53.3	24.32	22.06	51.75	55.55	30.41	31.9	43.67	45.27	21.9	25.34	105.4	106.32	117.39	126.98	133.67	127.26	122.94	128.93	97.17	99.32	75.08	73.96	56.72	57.12	70.72	70.38	1.14302	1.41188	1.04	0.872	1.84402	1.51446	2.334	3.935	0.192856	0.497617	0.0563483	-0.198056	0.882853	0.598801	1.22279	1.97635
Phatr3_EG01022	72.24	82.87	66.23	57.55	87.43	98.01	96.85	99.63	90.83	103.96	79.29	99.82	83.06	92.86	71.71	76.99	64.15	69.85	27.59	25.06	33.72	33.99	22.9	22.08	32.59	31.61	21.28	22.18	58.15	54.51	30.81	29.97	2.93836	1.50626	1.283	2.26096	0.998572	0.941124	0.804	0.972594	1.55501	0.590972	0.359934	1.17694	-0.00206125	-0.0875438	-0.314541	-0.0400901
Phatr3_EG01024	0.06	0.05	0.18	0.06	0.06	0	0	0.05	0.05	0	0	0	0.07	0	0.37	0	0	0	0	0	0	0	0	0	0	0	0	0	0	0	0	0	1	1	1	1	0.154199	2.27072	0.881909	0.351765	0	0	0	0	-2.69713	1.18315	-0.181299	-1.50732
Phatr3_EG01025	7.02	7.04	1.57	0	8.8	9.61	2.96	4.77	8.23	9.12	3.36	4.33	6.03	5.75	4.42	2.84	3.45	6.86	11.55	12.36	6.05	7.81	11.36	11.51	8.33	9.1	8.96	9.84	2.85	4.44	7.76	8.6	0.709	0.945	0.517467	0.380959	1.36791	1.94789	2.032	7.09993	-0.496526	-0.0816829	-0.950462	-1.39229	0.451976	0.961912	1.02276	2.82781
Phatr3_EG01026	51.53	51.79	35.6	29.05	46.32	46.49	33.52	38.26	40.56	40.13	34.89	37.29	31.95	25.56	28.27	32.7	28.03	27.85	0	0	0	0	0	0	0	0	0	0	0	0	0	0	1	1	1	4259.45	0.798877	0.970183	1.10335	1.24352	0	0	0	12.0565	-0.323955	-0.0436718	0.141894	0.314432
Phatr3_EG01027	3.55	2.16	8.3	10.65	2.85	3.21	3.71	3.82	3.67	4.32	4.85	3.12	4.47	4.46	4.35	3.21	0.2	0	0	0.13	0	0	0.03	0	0	0.04	0.09	0.05	0	0	0	0	1	0.378	0.309	1.377	1.00583	0.872391	0.687872	0.231	0	-1.40276	-1.69265	0.461288	0.00838764	-0.196952	-0.539789	-2.11575
Phatr3_EG01028	0	0	0	0	0	0	0	0	0.09	0	0.1	0	0	0	0	0	0	0	0	0	0	0	0	0	0	0	0	0	0	0	0	0	1	1	1	1	1	0.796038	1	1	0	0	0	0	0	-0.329091	0	0
Phatr3_EG01029	2.38	0	0	5.43	2.21	0	6.53	0	0	5.97	2.04	1.81	0	0	2.69	0	0	0	0	0	0	0	0	0	0	0	0	0	0	0	0	0	1	1	1	1	0.340069	1.26735	0.292657	0.240105	0	0	0	0	-1.5561	0.34181	-1.77272	-2.05826
Phatr3_EG01030	25.71	25	19.47	17.35	20.58	23.42	18.8	18.31	19.68	21.9	18.3	19.1	17.97	19.04	19.18	18.99	24.58	25.32	65.8	59.29	31.69	28.54	52.69	48.95	28.6	32.26	49.95	49.92	16.19	16.91	35.75	36.81	1.37374	1.093	0.885	0.847637	0.725	0.886028	0.874773	0.940221	0.458113	0.128035	-0.175632	-0.238481	-0.463562	-0.174575	-0.193019	-0.0889284
Phatr3_EG01031	1.65	1.21	2.25	1.06	1.6	1.6	0.71	1.44	1.89	1.75	1.1	1.16	1.65	1.48	1.19	1.23	0.49	0.26	0.17	0.19	0.2	0.15	0.11	0.09	0	0.02	0.08	0.14	0.02	0.13	0.05	0.14	1.183	0.087	1.491	1.838	1.16591	1.36852	1.28271	0.754614	0.242637	-3.52641	0.576518	0.87818	0.221452	0.452621	0.359194	-0.40619
Phatr3_EG01032	0	0	0	0	0	0	0	0	0	0	0	0	0	0	0	0	0	1.79	0	0	0	0.8	3.08	6.47	0	0	0	0	0	0	0	0	1	1	0.046	6.773	1	1	1	1	0	0	-4.42822	2.75985	0	0	0	0
Phatr3_EG01033	2.29	0	4.24	6	3.4	1.68	1.45	2.69	4.96	1.89	5.55	3.56	6.05	5.75	6.86	4.68	0.1	0	0.36	3.76	3.49	4.58	7.38	5.44	1.44	3.75	4.81	4.33	1.5	1.36	3.86	4.7	0.529156	0.582	0.537	0.0221343	0.865247	0.6524	1.04711	0.168865	-0.918234	-0.7802	-0.896634	-5.49757	-0.208816	-0.616172	0.066417	-2.56606
Phatr3_EG01034	35.37	26.07	33.04	31.18	31.86	26.08	27.86	27.26	31.29	29.13	36.91	27.03	33.73	33.74	31.87	31.86	18.97	15.77	10.83	18.55	19.28	16.79	17.4	20.63	9.98	12.37	13.97	14.01	39.63	41.82	16.46	15.23	4.08352	0.816	0.816	1.047	0.89698	0.824988	0.897684	0.742153	2.02981	-0.29422	-0.293476	0.0661734	-0.156853	-0.277555	-0.155721	-0.430212
Phatr3_EG01035	0	0	0	2.39	0	0	0	0	0	0	0	0	0	4.47	0	0	0	0	0	0	0	0	0	0	0	0	0	0	0	0	0	0	1	1	1	1	37.804	1	1	0.0242857	0	0	0	0	5.24047	0	0	-5.36375
Phatr3_EG01036	0	0	0	0	0	1.63	0	0	0	0	0	0	6.05	0	0	0	0	0	0	4.84	3.37	0	0	0	0	14.69	0	0	0	0	0	0	1	12.137	2.351	0.302	2.54341	1	2.44463	1	0	3.60136	1.23331	-1.7257	1.34676	0	1.28962	0
Phatr3_EG01037	86.87	71.57	70.15	61.89	107.68	82.76	79.26	76.78	116.36	109.9	108.95	108.98	156.24	130.67	86.24	101.99	111.12	148.96	167.91	127	184.81	158.51	141.44	140.25	89.36	95.89	149.49	117.51	92.37	85.27	158.76	140.67	0.926	0.71	0.958	0.812	1.23337	0.855581	0.996283	0.856132	-0.110303	-0.493585	-0.0621894	-0.301303	0.302607	-0.225023	-0.00537197	-0.224095
Phatr3_EG01038	142.81	118.56	201.1	227.29	137.31	125.94	167.26	178.9	149.56	133.54	211.62	185.46	153.17	161.18	219.25	214.1	94.05	94.83	20.89	21.58	55.8	52.51	17.19	17.6	53.23	42.05	25.58	24.16	74.9	71.73	36.23	36.26	3.21677	1.84111	2.78201	4.64089	0.587	0.589	0.624	0.432	1.68561	0.880578	1.47613	2.2144	-0.768884	-0.763511	-0.681006	-1.21164
Phatr3_EG01039	42.91	37.15	37.27	15.36	32.75	45.15	35.26	31.97	41.23	37.61	33.92	29.06	39.21	41.89	33.73	29.21	69.73	85.68	152.66	134.15	62.6	72.83	93.53	92.46	32.8	28.29	101.44	98.84	51.73	44.35	89.42	93.95	0.825	0.312425	0.596578	0.489244	1.0626	1.05879	0.968228	1.13963	-0.277701	-1.67842	-0.745216	-1.03137	0.0875951	0.0824182	-0.0465819	0.188566
Phatr3_EG01040	103.67	29.25	41.68	48.16	69.67	28.18	46.47	37.18	70.8	58.55	66.57	35.95	121.06	99	57.41	62.7	0	0	0	0	0	0	0	0	0	0	0	0	0	0	0	0	1	1	1	1	1.45414	1.01096	0.944278	0.972879	0	0	0	0	0.54017	0.0157258	-0.0827169	-0.0396683
Phatr3_EG01041	43.78	38.42	26.76	27.71	48.7	39.28	29.12	29.91	46.4	39.65	36.02	32.62	53.13	51.51	42.24	35.17	49.31	48.46	37.05	45.43	55.09	46.7	27.17	29.37	23.83	19.25	25.17	23.86	17.34	14.45	35.27	37.4	0.708486	1.023	1.44614	1.07	1.10656	1.089	1.21666	1.14749	-0.497189	0.0330832	0.532207	0.0974386	0.146086	0.123009	0.282925	0.19848
Phatr3_EG01044	120.37	123.23	143.53	137.84	113.73	114.04	134.38	115.66	85.79	86.33	105.3	99.08	61.22	79.55	107.6	112.29	46.51	49.73	99.51	97.66	71.95	66.32	60.74	52.85	182.16	169.61	79.63	61.61	11.27	12.95	74.94	89.98	0.337409	2.07824	0.931	0.45857	0.733	0.82803	0.73	0.700695	-1.56743	1.05536	-0.102534	-1.12479	-0.448066	-0.272246	-0.453402	-0.513142
Phatr3_EG01045	31.47	27.54	37.57	43.43	25.66	20.2	24.53	28	30.86	23.49	26.99	22.54	25.95	26.54	24.21	25.84	16.79	17.92	19.57	16.3	26.94	26.03	18.47	22	46.07	40.04	18.8	19.59	22.15	25.48	21.72	22.95	1.71847	2.3741	1.088	0.892	0.809283	0.830615	0.755475	0.518	0.781121	1.24738	0.122228	-0.164641	-0.305283	-0.267748	-0.404544	-0.950357
Phatr3_EG01046	28.95	25.82	18.85	16	33.07	29.53	24.34	26.19	37.17	35.96	30.03	28.98	35.81	37.93	28.77	31.43	46.42	45.61	29.46	35.09	37.93	36.38	29.22	32.9	31.68	32.69	35.51	34.55	20.56	22.44	40.28	42.47	0.840058	0.931	1.023	1.26	1.03264	1.0692	1.06505	1.27571	-0.251439	-0.103342	0.0321987	0.33339	0.0463347	0.0965384	0.0909183	0.351298
Phatr3_EG01047	0	0	0	0	0	0	0	0	0	0.27	0	0	0	0	0	0	0	0	0	0	0	0	0	0	0	0	0	0	0	0	0	0	1	1	1	1	1	2.29562	1	1	0	0	0	0	0	1.19888	0	0
Phatr3_EG01048	0	0	0	0	0	0	0	0	0	0	0	0	0	0	0	0	0	0	16.94	14.76	2.15	0.44	11.04	9.65	14.53	11.54	7.88	8.68	0	0	12.73	12.4	0.00187928	1.602	0.104928	0.000735187	1	1	1	1	-9.0556	0.68001	-3.25253	-10.4096	0	0	0	0
Phatr3_EG01049	47.08	20.6	10.37	15.79	37	34.42	17.76	21.21	50.43	42.49	32.84	23.63	55.65	44.29	33.4	30.01	13.45	17.76	0	0	4.74	2.12	0	0	17.23	14.24	8.03	1.82	13.46	8.56	10.33	23.85	1.021	3.251	112.774	481.788	1.31376	1.41041	1.54317	1.90985	0.0294733	1.701	6.81728	8.91226	0.3937	0.496112	0.625899	0.933461
Phatr3_EG01051	33.71	36.06	17.3	9.29	56.51	38.97	41.42	22.44	44.42	34.81	20.81	15.31	33.25	33.14	15.12	25.41	49.8	34.11	216.36	213.11	76.49	85.93	303.57	287.16	84.46	80.45	104.08	113.7	21.57	32.21	81.94	89	0.614094	1.26323	0.350484	0.260328	1.389	1.36041	1.297	1.48062	-0.703468	0.337117	-1.51258	-1.9416	0.474352	0.444042	0.374959	0.566198
Phatr3_EG01052	35.46	32.98	32.08	29.17	35.33	36.68	35.88	35.69	37.87	35.07	36.36	35.82	38.64	38.96	37.96	40.7	35.73	36.47	25.36	22.5	23.32	23.03	16.78	17.1	23.89	22.35	18.65	17.21	58.22	59.81	25.06	24.01	3.79421	1.3319	1.17	1.31843	0.852	0.924374	0.890359	0.942949	1.9238	0.413485	0.227004	0.398817	-0.230713	-0.113451	-0.167541	-0.0847486
Phatr3_EG01053	3.41	3.95	3.28	2.63	4.12	4.44	3.92	3.69	4.75	4.97	3.27	3.51	4.76	4.27	2.66	3.25	3.31	3.52	4.53	3.62	2.31	2.85	2.66	2.05	2.31	2.71	3.42	3.33	1.94	1.95	3.99	4.33	0.741	0.758	0.938	0.743	1.29637	1.24736	0.962059	0.975586	-0.432033	-0.399423	-0.0928861	-0.42937	0.374481	0.318881	-0.0558025	-0.0356597
Phatr3_EG01054	547.47	297.39	410.74	439.34	437.91	325.15	167.59	158.77	247.94	156.41	221.03	117.34	295.72	328.13	374.06	331.41	448.31	435.86	0	0	11.13	22.86	3.88	9.51	0	0	0	0	0	0	0	0	1	1	1.907	777.822	0.694486	0.911253	1.89	0.636722	0	0	0.931243	9.6033	-0.525982	-0.134077	0.91809	-0.651264
Phatr3_EG01055	16.82	13.05	12.98	14.01	18.65	14	13.54	14.08	16.13	16.3	16.32	14.63	22.67	18.82	16.17	11.77	34.03	30.48	14.22	10.55	74.3	68.56	23.75	22.22	31.31	32	23.8	22.26	52.22	47.41	41.58	39.02	1.95471	1.40394	2.62692	2.32422	1.24631	0.906339	1.00207	0.842545	0.966955	0.489479	1.39337	1.21674	0.317664	-0.141878	0.00298253	-0.247174
Phatr3_EG01056	0	0	0	0	0	0	0	0	0.27	0	0	0.13	0	0	0	0	0	0	0	0	0	0	0	0	0	0	0	0	0	0	0	0	1	1	1	1	1	1.69168	1	1	0	0	0	0	0	0.758459	0	0
Phatr3_EG01057	50.11	28.69	16.14	19.59	29.19	24.94	22.41	18.11	33.04	23.35	21.56	25.85	37.53	26.29	21.5	23.22	30.14	31.9	51.59	53.78	56.75	44.58	29.64	45.58	41.77	30.31	38.84	42.3	50.78	51.68	50.32	67.26	1.379	0.907	1.135	0.526314	1.1941	1.01698	1.12853	1.65112	0.463865	-0.140475	0.182756	-0.926005	0.255927	0.0242934	0.174443	0.723446
Phatr3_EG01058	0	0	0	0	0	0	0	0	0	0	0	0	0	0	0	0	0	0.06	0	0	0	3.26	0	0	0	3.23	0	0	0	0	0	0	1	24.263	19.068	1	1	1	1	1	0	4.60071	4.25305	0	0	0	0	0
Phatr3_EG01060	193.33	168.92	222.01	168.42	134.16	139.74	231.62	216.85	170.94	163.26	198.32	219.57	187.18	220.03	182.63	114.6	195.18	187.48	193.12	133.98	82.06	88.95	187.61	152	237.5	198.28	78.34	56.29	143.9	221.94	40.95	122	3.59359	3.37067	0.362	1.097	1.07383	0.609189	0.500602	0.60979	1.84543	1.75304	-1.4652	0.133231	0.102762	-0.715039	-0.998264	-0.713616
Phatr3_EG01062	0	0	0	0	0	0	0	0	0	0	0	0	0	0	0.57	0	0	0	0	0	0	0	0	0	0	0	0	0	0	0	0	0	1	1	1	1	0.340069	1	1	1	0	0	0	0	-1.5561	0	0	0
Phatr3_EG01063	0	2.1	0	0	5.08	7.21	0	0	0	0	0	0	13.64	2.91	4.45	0	10.16	7.02	11.65	12.24	18.96	13.76	0	0	0	0	0	0	0	0	0	0	1	1	193.119	0.663	3.11256	1	84.6678	13.36	0	0	7.59335	-0.593846	1.6381	0	6.40374	3.73985
Phatr3_EG01064	1.43	1.52	1.72	0.97	2.27	1.23	0.24	1.64	2.78	1.99	1.38	0.8	1.49	1.86	0.56	1.52	0.36	0.21	0.12	0.8	0.21	0.51	0.43	1.74	1.27	1.21	0.68	0.4	0.24	0	0.19	0.2	0.973	2.528	0.261	0.593	1.33481	1.97231	1.29985	0.860304	-0.0388675	1.33786	-1.93914	-0.753342	0.416631	0.979888	0.378342	-0.217082
Phatr3_EG01065	0	0	0.34	0	0.4	0	0.16	0	0	0	0	0	0	0	0.09	0.09	0	0	0	0	0	0	0	0	0	0	0	0	0	0	0	0	1	1	1	1	0.171455	1	2.16517	0.0659596	0	0	0	0	-2.5441	0	1.11448	-3.92227
Phatr3_EG01066	81.05	73.34	55.84	47.82	92.6	91.47	68.33	68.95	100.48	88.59	86.49	66.33	109.03	104.83	80.54	78.16	87.95	88.87	135	135.95	167.97	154.46	151.88	183.24	99.95	87.26	138.34	122.71	54.69	54.23	180.78	171.4	0.489745	0.731401	0.818	0.580661	1.13365	1.07041	1.13883	1.14561	-1.0299	-0.451266	-0.290119	-0.784231	0.180974	0.0981618	0.187552	0.196112
Phatr3_EG01067	5686.45	3233.38	6679.12	6708.89	4743.25	3592.93	3299.25	3101.99	3720.5	3195.19	3802.43	2760.81	4457.11	4056.27	3908.46	3913.87	3352.85	4110.41	1.11	1.41	589.46	649.21	0	0	0	0	3.37	0	133.63	136.3	20.59	0	18.5825	0.42	939.491	5777.03	0.846	0.804225	1.0574	0.427	4.21587	-1.25309	9.87574	12.4961	-0.241525	-0.314328	0.0805173	-1.22649
Phatr3_EG01068	1.21	1.47	1.31	1.92	0.85	0.86	0.95	0.82	0.79	0.85	0.75	0.69	0.67	1.35	0.8	1.07	0.1	0.15	0.24	0.11	0	0	0	0.03	0	0	0	0	0	0	0	0	1	1	0.323	0.624	0.799235	0.991805	0.820531	0.638984	0	0	-1.62925	-0.68031	-0.323308	-0.011872	-0.285369	-0.646149
Phatr3_EG01069	20.61	18.1	10.78	8.8	19.46	17.06	11.28	12.21	20.79	20.52	17.44	15.55	18.58	19.65	14.01	12.95	22.19	19.25	19.33	21.42	25.36	25.83	24.58	21.9	17.08	18.53	17.97	16	10.68	8.71	16.92	16.53	1.135	1.016	0.964	1.07	1.13275	1.07917	1.12372	1.467	0.182265	0.0229649	-0.0532659	0.0970416	0.179828	0.109919	0.168282	0.553228
Phatr3_EG01070	7.41	7.76	1.64	1.36	5.96	3.27	0.97	1.31	4.43	4.05	1.08	2.09	2.22	1.32	1.07	2.42	0.72	1.13	1.4	2.99	0.35	0.74	0.38	0.9	1.84	1.04	1.03	0.89	0.25	0.18	1.32	0.81	0.392	1.224	0.674	0.375	0.85121	1.85857	3.219	2.70361	-1.34928	0.291146	-0.568919	-1.41579	-0.232412	0.894196	1.6866	1.43489
Phatr3_EG01071	0	0.19	0	0	2.06	1.26	0	0	1.57	4.74	0	0	3.14	3.32	0	0	0	0	1.42	6.55	1.59	1.1	6.26	8.07	0	0	1.91	1.89	0	0.63	5.56	6.21	0.086	0.000990397	0.161838	0.000389938	1421.27	1672	851.187	41.6595	-3.54199	-9.97971	-2.62738	-11.3245	10.473	10.7074	9.73333	5.38057
Phatr3_EG01072	3.04	4.52	4.17	4.19	5.49	2.33	2.2	4.01	3.66	3.34	3.42	3.67	2.54	1.78	3.84	3.07	2.79	2.05	1.06	1.6	2.17	3.09	1.83	1.02	3.28	3.41	1.15	2.31	1.61	1.35	1.94	1.48	1.359	1.98	1.54	1.629	0.519992	0.842033	1.05656	0.690261	0.442727	0.985296	0.623081	0.703961	-0.943438	-0.248051	0.0793757	-0.534786
Phatr3_EG01073	21.76	21.03	17.06	14.76	24.69	22.95	19.09	20.03	28.28	25.86	24.14	22.21	26.05	27.02	22.53	22.87	21.73	22.48	24.64	21.96	23.34	23.96	21.82	23.11	19.31	17.97	19.72	18.98	15.34	15.6	22.92	21.2	1.1145	0.981	0.907	0.839778	0.991343	1.01844	1.04161	1.05063	0.156392	-0.0282713	-0.141606	-0.251921	-0.0125445	0.0263642	0.0588181	0.0712506
Phatr3_EG01074	2.51	7.15	3.1	0	12.3	11.59	4.36	0.12	16.81	9.18	1.23	6.55	23.12	22.52	18.39	15.34	26.92	17.82	13.73	12.5	30.81	33.1	18.99	17.05	21.77	28.98	26.42	27.46	59.41	58.27	38.05	34.18	2.55244	0.958	1.417	1.64	0.7172	0.675853	1.21319	0.933584	1.35187	-0.0625387	0.503221	0.714067	-0.479553	-0.565219	0.278806	-0.0991484
Phatr3_EG01075	5.68	3.04	2.29	1.12	6.73	7.51	1.18	4.02	7.41	6.17	2.66	1.61	5.09	5.68	3.3	3.44	3.95	6.7	110.41	95.02	12.64	12.88	88.92	98.45	3.46	2.15	89.97	89.3	25.94	22.2	63.22	64.83	0.595583	0.0320281	0.115632	0.046022	1.34861	2.75338	2.33915	1.9256	-0.747626	-4.96452	-3.11238	-4.44153	0.431468	1.46121	1.22598	0.945311
Phatr3_EG01076	0	0	0	0	0	0	0	0	0	0	0	0	0	0	0	0	0	0.01	0	0	0	0.04	0	0	0	0	0	0	0.05	0	0	0	1	1	1	1	1	1	1	1	0	0	0	0	0	0	0	0
Phatr3_EG01077	56.37	49.22	47.86	47.33	50.32	43.57	42.03	47.02	59.69	35.73	46.13	36.13	49.17	55.21	43.53	45.34	52.03	52.21	39.7	23.47	37.06	33.73	18.98	19.29	40.89	38.01	27.61	26.73	16.15	15.29	28.87	32.94	0.799	1.489	1.497	1.502	0.965446	0.969771	0.874701	0.812385	-0.323274	0.574078	0.582006	0.587026	-0.0507324	-0.0442847	-0.193139	-0.299765
Phatr3_EG01078	44.64	40.86	27.96	26.05	63.05	61.68	47.21	49.53	84.31	83.02	51.54	53.76	79.04	77.63	45.23	45.12	40.51	40.56	106.73	95.9	53.17	50.51	139.96	140.92	17.63	17.49	55.36	53.95	58.85	59.99	49.74	52.73	1.77309	0.571674	0.42667	0.541764	1.168	1.10505	0.958681	0.981031	0.826265	-0.806735	-1.22881	-0.884264	0.223937	0.144107	-0.0608775	-0.0276299
Phatr3_EG01079	5.74	5.72	67.42	69.75	5.7	4.96	44.56	35.12	2.97	0	34.33	20.44	0	0	17.27	25.29	0	0	0	0	0	0	0	0	0	0	0	0	0	0	0	0	1	1	1	1	0.001	0.0462911	0.113	0.064	0	0	0	0	-10.5099	-4.43312	-3.14203	-3.96619
Phatr3_EG01081	0.12	0.33	0.91	0.49	0.46	0.93	1.04	0.75	1.62	1.93	0.77	0.9	1.13	1.34	0.54	0.86	0.59	1.25	1.68	1.39	1	0.81	1.49	1.15	2.69	2.18	0.61	1.13	0.57	0.34	1.79	1.11	0.501	2.835	0.569	0.543	1.46134	1.88125	0.655618	0.259043	-0.99791	1.50336	-0.813081	-0.881294	0.547293	0.911692	-0.609073	-1.94874
Phatr3_EG01083	0	0	0	0	0	0	0	0	0	0	0	0	0	0	0	0	0	0	0.23	0	0	0	2.3	0.01	3.37	1.41	0	0	7.1	6.61	2.66	0.87	6.06623	183.476	0.01	0.095	1	1	1	1	2.6008	7.51945	-6.6164	-3.39391	0	0	0	0
Phatr3_EG01084	0	0	0	0	0	0	0	0	0	0	0	0	0	0.16	0	0	0.17	0	0	0	0	0	0	0	0	0	0	0	0	0	0	0	1	1	1	4.306	2.52972	1	1	1	0	0	0	2.10625	1.33898	0	0	0
Phatr3_EG01085	0	0	0	0	0.33	0.88	0	0	4.73	6.71	0	0	0.46	0	0	0	0	0	29.94	28.64	0	0	42.84	43.41	0	0	3.57	5.36	0	0	0	0	1	0.00175911	0.000146097	0.000222813	25.4692	725.777	77.7768	1	0	-9.15094	-12.7408	-12.1319	4.67068	9.50338	6.28127	0
Phatr3_EG01086	41.62	37.52	18.15	18.96	51.44	45.26	25.91	32.41	51.32	37.21	24.84	24.78	41.12	39.25	32.75	34.31	13.71	18.33	133.78	124.98	15.61	18.08	73.9	85.04	19.92	9.38	68.36	59.98	145.12	149.03	56.81	42.57	4.66159	0.232271	0.177195	0.110802	0.997268	1.52037	1.39452	1.59903	2.22082	-2.10612	-2.49659	-3.17395	-0.0039475	0.604424	0.479769	0.677198
Phatr3_EG01087	0	0.09	0	0	0.12	0.12	0.22	0	0	0.11	0	0	0.44	0	0	0	0	0	0	0	0	0	0	0	0	0	0	0	0	0	0	0	1	1	1	1	7.63921	2.29562	0.88346	1.81083	0	0	0	0	2.93342	1.19888	-0.178762	0.856655
Phatr3_EG01088	40.72	53.55	22.87	12.52	61.38	63.32	47.5	51.05	68.49	69.62	46.59	58.81	42.18	49.72	27.54	39.77	39.26	42.63	8.3	6.16	33.86	31.46	5.96	5.82	23.44	26.34	7.74	7.97	30.31	28.13	10.58	9.3	4.66646	3.22863	4.714	4.98319	1.15725	1.13463	1.07906	2.09143	2.22233	1.69092	2.23695	2.31707	0.210706	0.182222	0.109781	1.06449
Phatr3_EG01090	34.02	33.14	29.88	28.87	33.31	31.2	29.03	29.88	35.07	34.09	35.44	32.46	36.93	37.4	36.21	34.52	28.09	28.63	21.89	24.21	26.07	26.64	26.66	27.83	20.95	18.63	25.85	26.42	15.8	16.05	28.64	29.24	1.46098	0.903275	1.24515	1.62323	0.844	0.852	0.921378	0.901368	0.546933	-0.146762	0.316323	0.698871	-0.244288	-0.23173	-0.118135	-0.149812
Phatr3_EG01091	13.28	14.11	7.6	4.72	15.52	14.35	5.78	8.34	18.73	13.84	9.65	5.95	10.16	13.64	4.98	6.5	7.85	7.73	11.85	10.96	8.03	8.72	8.21	8.33	10.32	9.43	12.2	11.47	14.75	12.64	14.11	13.27	1.59249	0.887	0.782927	0.604854	1.489	1.43022	1.486	1.688	0.671283	-0.173018	-0.35305	-0.725341	0.57477	0.516238	0.571417	0.755496
Phatr3_EG01093	0	0.18	0	0	0	0	0	0	0	0	0	0.1	0	0	0.12	0	0	0	0	0	0	0	0	0	0	0	0	0	0	0	0	0	1	1	1	1	0.340069	0.314253	1	3.36848	0	0	0	0	-1.5561	-1.67	0	1.7521
Phatr3_EG01094	2.12	0.72	1.57	1.65	0.98	1.77	0.58	1.16	1.27	1.01	1.82	1.16	1.22	0.95	1.1	0.86	0	0	0	0	0	0.11	0.06	0	0	0.06	0	0	0	0	0	0.05	0.688	3.072	1.698	1	0.931451	0.665858	1.35157	0.66717	-0.540243	1.61895	0.764167	0	-0.102449	-0.586714	0.434635	-0.583874
Phatr3_EG01095	164.71	130.48	394.77	409.38	130.47	130.33	282.03	273.41	101.53	87.46	215.89	190.75	105.6	101.87	242.04	241.26	117.66	129.01	57.07	51.93	102.05	102.95	56.55	61.47	57.64	55.27	49.6	48.07	112.59	112.66	79.76	74.2	6.39449	1.69392	2.47218	5.64428	0.363	0.404	0.401	0.284	2.67683	0.76037	1.30578	2.49679	-1.46006	-1.30613	-1.31802	-1.81464
Phatr3_EG01098	16.71	12.21	11.55	14.52	18.5	15.15	12.78	15.27	27.63	21.08	23.18	18.22	32.78	26.27	28.21	25.59	24.57	25.84	2.12	5.74	13.83	13.31	3.68	3.67	4.21	7.16	5.08	5.63	14.6	13.98	8.13	10.17	3.05842	1.089	3.27862	5.67662	0.974819	0.939973	0.965063	0.684985	1.61279	0.12351	1.71309	2.50503	-0.0367943	-0.0893081	-0.0513055	-0.545855
Phatr3_EG01099	126.65	204.43	48.24	30.17	127.34	158.52	119.46	110.23	124.66	164.81	36.08	117.91	64.2	78.71	0	0	103.78	87.29	133.97	113.43	384.99	344.59	276.15	209.16	2111.96	2102.05	1793.49	1950.64	924	770.04	2354.64	2247.77	0.583504	1.14719	1.276	0.68687	6551.57	1.61728	1.06103	3.313	-0.777185	0.198106	0.352055	-0.54189	12.6776	0.693572	0.0854667	1.72814
Phatr3_EG01100	0	0	0	0	0	0	0	0	0.2	0	0	0	0	0	0	0	0	0	0	0	0	0	0	0	0	0	0	0	0	0	0	0	1	1	1	1	1	2.27072	1	1	0	0	0	0	0	1.18315	0	0
Phatr3_EG01101	1.2	0.64	0.75	0.99	0.86	0.74	0.41	0.52	0.81	0.78	0.55	1.09	0.51	0.93	0.13	0.71	0.75	0.44	0.49	0	0.12	0.44	0.11	0.53	0.73	0.45	0.4	0.1	0.51	0.12	0.1	0.84	1.052	2.295	0.745	2.13	1.47355	0.856677	1.57268	0.831138	0.0726407	1.19826	-0.424985	1.09096	0.559292	-0.223176	0.653225	-0.266839
Phatr3_EG01103	0.62	0.24	0.89	1.11	0	0.29	2.48	0.28	0.87	0	0.68	0	0.82	0	0.62	0	0	0	0	0	0	0	0	0	0	0	0	0	0	0	0	0	1	1	1	1	0.926801	1.17084	0.0893621	0.303232	0	0	0	0	-0.109669	0.22754	-3.48419	-1.72151
Phatr3_EG01104	7.96	4.55	4.7	4.79	8.1	6.36	4.85	6.16	9.47	7.79	7.95	4.55	5.74	6.08	3.82	4.94	1.42	0.95	8.06	9.97	3.12	2.43	6.28	6.19	6.32	6.14	1.21	0.89	0	1.03	0	0.59	2.822	6.03086	0.377317	0.116488	1.13697	1.19889	1.11859	0.996241	1.49694	2.59236	-1.40615	-3.10175	0.185191	0.261705	0.161677	-0.00543336
Phatr3_EG01105	0	0.3	0	0	0	0	0	0	0	0.27	0	0.2	0	0	0	0	0.83	0.56	0	0	0.31	0	0	0	0	0	0	0	0	0.25	0	0	5.152	1	4.671	15.377	1	1.7253	1	3.36848	2.36526	0	2.22367	3.9427	0	0.786846	0	1.7521
Phatr3_EG01106	17.5	4.12	0	0	4.39	1.05	0	0	2.38	0	0	0	0	0	0	0	0	0	51.56	52.68	0	0	15.78	17.53	2.33	0	38	32.59	0	0	16.77	17.65	0.00145668	0.034	0.000715552	0.000237702	1	78.8697	176.09	568.927	-9.4231	-4.88178	-10.4487	-12.0386	0	6.3014	7.46017	9.1521
Phatr3_EG01107	22.74	58.54	27.13	20.77	32.9	46.51	30.04	35.48	26.51	38.58	31.15	36.56	13.39	20.32	18.59	22.38	59.32	50.35	36.19	44.33	51.99	62.86	58.74	29.83	48.26	55.95	43.02	53.66	99.95	95.26	48.97	53.4	3.01028	1.104	1.078	1.218	0.688886	0.826169	1.02378	1.31628	1.5899	0.142217	0.10836	0.284061	-0.537663	-0.275491	0.0339089	0.396468
Phatr3_EG01108	3.01	3.97	3.35	2.31	2.66	1.98	0.81	0	4.05	1.52	0	0.2	1.73	2.4	0.32	0.79	0	0	20.39	19.35	0	0.19	11.57	10.11	9.46	8.14	6.54	9.78	0	0	3.34	4.18	0.00454886	1.094	0.00813846	0.000424325	3.13168	26.0907	4.81768	0.956477	-7.78028	0.129503	-6.94103	-11.2025	1.64693	4.70547	2.26834	-0.0641985
Phatr3_EG01109	0.38	1.81	0.82	0.71	1.67	1.54	1.39	1.39	1.51	2.31	0.86	1.83	1.41	1.76	1.01	1.2	0.3	0.12	13.05	17.07	0.07	0.27	24.14	14.29	3.8	3.26	3.6	4.18	0.09	0.37	1.2	0.83	0.0577286	0.923	0.00779654	0.0125141	1.21511	1.23209	0.983212	1.3998	-4.11457	-0.114897	-7.00295	-6.3203	0.281086	0.301104	-0.0244254	0.485222
Phatr3_EG01110	4.93	5.89	3.52	17.95	4.53	0	8.23	0	9.49	24.17	12.17	0	0	0	0	0	6.63	0	0	0	0	6.81	0	5.39	6.52	0	0	0	0	0	0	12.53	0.342	3.129	0.886	2.187	1	2.12145	0.439026	0.326311	-1.54835	1.64576	-0.175408	1.12918	0	1.08505	-1.18762	-1.61568
Phatr3_EG01111	13.47	10.7	8.57	6.27	13.01	11.52	9	11.79	13.86	13.76	11.8	12.44	13.5	13.49	8.83	13.26	15.24	15.82	15.25	14.98	16.6	17.19	11.61	11.45	9.58	10.02	12.94	13.42	5.09	5.05	15.14	15.5	0.525164	0.758	1.255	0.911	1.03572	0.988917	1.00627	1.26526	-0.929159	-0.399245	0.327187	-0.134306	0.0506294	-0.0160782	0.0090245	0.339435
Phatr3_EG01112	0	0	0	0	0	0	0	0	0	0	0	0	0	0	0	0	0	0	0	0	0	0	0	1.03	0	0	0	0	0	0	0	0	1	1	0.323	1	1	1	1	1	0	0	-1.62925	0	0	0	0	0
Phatr3_EG01113	0	0	0	0	0	0	0	0	0	0	0	0	0	0	0	0	0	0	0	0	0	0	0	0.52	0	0	0	0	0	0	0	0	1	1	0.006	1	1	1	1	1	0	0	-7.31293	0	0	0	0	0
Phatr3_EG01115	0	0	0	0	0	0	0	0	0	0	0	0	0	0	0	0	0	0	0	0	0.57	0	0	0.55	0	0	0	1.95	0	0	0.48	0	0.708	0.083	0.876	1	1	1	1	1	-0.497582	-3.59853	-0.191162	0	0	0	0	0
Phatr3_EG01116	0	0	0	0.25	0	0	0	0	0	0	0	0	0.8	0	0.28	0.28	0.26	0	0	0	0	0	0	0	0	0	0	0	0	0	0	0	1	1	1	2.187	0.936598	1	1	0.245574	0	0	0	1.12918	-0.0944975	0	0	-2.02577
Phatr3_EG01118	12.69	9.23	9.16	8.85	15.39	14.75	11	11.9	13.64	8.06	9.43	10.04	16.78	14.22	9.15	11.53	11.41	12.99	5.87	5.81	6.87	7.87	4.91	3.91	7.91	5.34	6.01	6.37	6.12	5.35	9.68	12.72	0.808	1.092	1.412	1.865	1.26571	0.958182	1.11573	0.924156	-0.308401	0.127481	0.497466	0.89892	0.33995	-0.0616285	0.157992	-0.113792
Phatr3_EG01119	20.44	23.44	15.16	11.42	25.9	23.91	13.87	21.8	32.39	24.26	17.62	26.39	30.92	31.58	22.91	22.99	31.67	30.15	30.82	28.68	33.66	32.28	28.5	33.41	22.61	22.85	25.59	19.6	24.96	20.06	34.53	31.41	1.02	1.063	0.929	0.948	1.15151	1.10719	1.18597	1.35325	0.0291736	0.0886764	-0.105693	-0.0770993	0.203524	0.146908	0.246074	0.43643
Phatr3_EG01120	238.06	232.46	378.32	306.72	273.98	345.98	397.86	415.21	239.49	206.89	395.97	376.89	243.18	235.38	424.06	497.56	191.46	249.78	92.86	63.15	62.21	41.1	61.18	58.72	69.59	56.75	45.7	19.53	438.11	438.42	36.77	42.41	17.5152	1.97	0.643	2.65285	0.413	0.463	0.623	0.478	4.13054	0.977982	-0.637573	1.40754	-1.27647	-1.11247	-0.683575	-1.06459
Phatr3_EG01121	38.57	22.34	19.29	27.18	33.44	21.79	15.56	20.6	29.5	23.95	25.05	17.12	42.12	35.81	30.53	23.53	9.64	10.35	1.47	1.4	11.48	6.65	2.02	1.85	7.42	6.9	2.85	3.46	8.58	7.74	4.1	4.67	2.95849	2.30433	3.97025	6.28328	1.2112	1.09862	1.2954	0.992541	1.56486	1.20434	1.98923	2.65152	0.276438	0.135687	0.373394	-0.0108013
Phatr3_EG01122	0	0.22	0	0	0	0	0	0	0	0	0	0	0	0	0	0	0	0	0	0	0	0	0	0	0	0	0	0	0	0	0	0	1	1	1	1	1	1	1	1.81083	0	0	0	0	0	0	0	0.856655
Phatr3_EG01123	6.29	5.63	9.25	5.56	8.97	12.26	13.06	13.09	11.62	17.84	5.9	13.67	10.35	8.87	3.42	1.19	3.01	4.23	2.68	1.45	7.8	5.48	4.43	4.62	0	0	0	0	5.51	1.22	0	0	674.32	1	1.247	1.561	3.495	1.29734	0.691924	0.626118	9.39729	0	0.318155	0.642182	1.80523	0.375552	-0.531314	-0.675494
Phatr3_EG01124	0	0	0	1.83	0	0	0	0	0	0	0	0	0	0	0	0	0	0	0	0	0	0	0	0	0	0	0	0	0	0	0	0	1	1	1	1	1	1	1	0.245574	0	0	0	0	0	0	0	-2.02577
Phatr3_EG01125	55.44	59.22	35.28	35.87	67.76	66.58	52.19	57.43	71.75	70.5	70.1	65.83	55.25	60.04	48.21	53.23	56.75	54.05	22.03	23.86	37.3	36.92	14.69	15.44	16	15.78	17.88	15.51	117.86	114.12	19.16	20.54	9.49544	1.165	2.21511	2.37329	0.849	0.821	0.863	0.912239	3.24723	0.22024	1.14738	1.24689	-0.235772	-0.284857	-0.212177	-0.132516
Phatr3_EG01128	472.85	353.18	289.37	331.49	431.1	370.82	314.97	227.77	415.74	378.63	328.96	222.55	532.08	464.48	389.88	293.5	315.07	400.65	350.77	368.32	549.94	453.92	326.95	372.09	465.23	370.67	348.83	295.06	303.89	253.17	387.16	352.62	1.18	1.325	1.064	0.931	1.1462	1.1415	1.19326	0.892932	0.238952	0.406465	0.0900753	-0.10364	0.196856	0.190932	0.254912	-0.163377
Phatr3_EG01129	23.23	24.22	17.76	13.55	24.77	26.48	22.8	22.37	30.96	28.15	25.44	25.43	30.2	29.86	24.66	26.67	34.58	36.78	13.88	12.26	27.98	27.35	9.05	9.99	11.11	10.11	11.75	12.37	15.47	13.53	16.45	14.32	1.51286	0.898	2.47093	2.45466	1.04698	0.99043	0.955394	1.19538	0.597276	-0.155598	1.30505	1.29552	0.0662273	-0.0138732	-0.0658321	0.257468
Phatr3_EG01130	0	0	0	0	0	0	0	0	0	0	0	0	0	0	0	0	0	0	0	0	0	0.37	0	0	0	0	0	0	0	0	0	0	1	1	9.532	1	1	1	1	1	0	0	3.25271	0	0	0	0	0
Phatr3_EG01131	3.19	4.05	1.07	1.13	3.69	4.19	2.88	3.04	3.69	4.49	2.61	3.31	2.77	3.39	1.89	1.53	2.9	2.62	12.79	10.31	3.38	3.51	5.21	4.09	9.91	10.09	12.96	12.24	7.9	8.36	12.46	12.07	1.053	0.809	0.634	0.211826	1.50604	1.19042	1.13326	2.55927	0.075186	-0.306277	-0.657857	-2.23905	0.590765	0.251469	0.180479	1.35573
Phatr3_EG01132	0	0	0	0	0.78	0	0	0	0	0	0	0	0	0	0	0	0	0	2.52	4.32	0.27	0	0	0.26	0	0.37	0	0	0	0	0	0	1	1	1	0.05	1	1	2.39462	1	0	0	0	-4.31009	0	0	1.25979	0
Phatr3_EG01133	23.65	24.48	15.97	14.13	28	26.2	21.86	21.95	31.62	28.14	23.04	24.3	28.06	28.1	24.69	24.18	21.88	21.85	23.68	21.2	20.92	20.92	17.51	21.43	20.58	19.3	12.83	13.01	13.52	13.26	17.3	16.91	1.24668	1.52591	0.965	0.933	0.962602	1.09662	1.04269	1.23401	0.318095	0.60967	-0.0508091	-0.0995386	-0.054988	0.133067	0.0603133	0.303352
Phatr3_EG01134	0	0	1.93	1.9	2.44	0	0.56	1.93	0	0	3.52	1.36	0	3.37	2.79	1.2	0.7	0	0	0	0	0	0	0	0	0	0	0	0	0	0.87	0	0.103	1	1	10.749	0.718003	0.00790796	0.824973	0.00903802	-3.27609	0	0	3.42616	-0.477939	-6.98248	-0.277582	-6.78978
Phatr3_EG01135	181.21	134.4	299.35	332.05	190.98	170.34	306.25	307.27	175.34	137.82	304.81	266.05	214.78	202.54	416.23	425.02	133.49	151.37	18.07	14.99	61.09	72.56	16.44	14.28	11.32	13.45	16.57	15.37	113.57	108.34	39.3	40.26	4.40637	0.801	3.62969	7.73646	0.413	0.468	0.495	0.374	2.13959	-0.319485	1.85985	2.95167	-1.27496	-1.09583	-1.01449	-1.42057
Phatr3_EG01136	31.48	22.57	30.49	33.18	37.99	32	35.03	38.26	46.34	46.3	44.16	40.94	55.1	57.2	44.31	44.55	30.06	29.69	10.28	15.11	32.45	29.74	19.73	20.15	14.6	16.06	18.15	17.45	14.87	15.31	23.49	23.89	1.012	0.878	1.33918	2.08249	1.07029	0.948173	0.816	0.656496	0.016883	-0.187387	0.421353	1.05831	0.0979967	-0.0767785	-0.294166	-0.607142
Phatr3_EG01137	0.93	28.31	0	0	2.82	16.91	0	0	13.68	17.32	4.39	0	0	0	0	0	34.17	31.24	102.27	53.12	11.71	31.63	88.01	96.74	64.85	51.63	164.69	104.36	11.38	7.75	42.7	28.04	0.45	0.44	0.172	0.409	1	6.40115	22.0218	33.3364	-1.15337	-1.18559	-2.53553	-1.28897	0	2.67833	4.46086	5.05903
Phatr3_EG01138	0	0.65	0	0	0.88	0	0	0	0.26	0	0	0.24	0	0	0	0.31	0	0	0	0	0	0	0	0	0	0	0	0	0	0	0	0	1	1	1	1	0.344093	0.851505	7.08937	5.03467	0	0	0	0	-1.53913	-0.231913	2.82566	2.3319
Phatr3_EG01139	421.4	276.66	203.06	214.03	332.39	312.64	236.31	213.05	369.86	263.17	305.27	217.92	414.76	343.17	292.36	273.38	387.28	417.89	1083.42	1001.48	565.07	486.21	637.84	859.46	769.29	616.54	694.12	602	398.68	400.73	816.41	721.47	1.18463	0.968	0.825585	0.798947	0.879	0.836	0.915234	1.04298	0.244437	-0.0471219	-0.276512	-0.323828	-0.186025	-0.257686	-0.127788	0.0607108
Phatr3_EG01140	0	0	0	0	10.62	4.03	0	0	2.32	3.87	0	0.35	0.73	0	0	0	0	1.23	2.39	8.69	0	0	4.57	1.86	16	10.54	5.82	6.52	0	0	9.66	7.15	0.00483218	2.192	0.00591937	0.101	12.7335	16.6416	296.1	1	-7.69311	1.13198	-7.40034	-3.30175	3.67056	4.05673	8.20994	0
Phatr3_EG01142	51.98	45.39	22.65	32.39	55.53	46.06	43.39	43.88	66.34	59.7	58.11	61.43	56.45	66.88	59.26	58.92	50.11	47.66	13.69	12.18	24.88	20.79	11.41	16.23	0	4.95	6.01	5.94	16.69	13.4	7.65	9.96	2.70548	0.427	1.411	3.36366	0.879328	0.910999	0.989719	1.35313	1.43588	-1.22833	0.496934	1.75003	-0.185526	-0.134478	-0.0149095	0.436303
Phatr3_EG01143	0	0	0.13	0.07	0	0	0	0	0	0	0.13	0	0.08	0	0	0	0	0	0	0	0	0	0	0	0	0	0	0	0	0	0	0	1	1	1	1	2.54341	0.145046	1	0.0855075	0	0	0	0	1.34676	-2.78542	0	-3.54781
Phatr3_EG01144	16.56	13.07	50.41	38.03	11.61	15.25	10.92	16.29	10.43	10.15	22.7	16.59	11.26	11.78	14.14	20.63	6.49	6.3	7.53	5.27	7.1	6.41	6.53	7.64	6.07	8.42	8.96	5.33	5.38	3.09	6.17	7.8	0.968	1.044	0.786	0.892	0.55129	0.448274	0.837011	0.252	-0.0468041	0.0615311	-0.346611	-0.16553	-0.859115	-1.15755	-0.256681	-1.98983
Phatr3_EG01145	44.38	47.33	25.68	19.79	49.91	51.14	36.57	36.67	55.02	56.27	41.56	44.39	49.56	50.19	36.15	35.37	45.04	45.07	80.8	80.34	59.8	59.11	91.04	89.87	61.19	60.91	76.83	76.75	24.68	26.2	70.4	71.61	0.55363	0.91022	0.615788	0.549871	1.115	1.03479	1.08687	1.28837	-0.853006	-0.135713	-0.699494	-0.862834	0.156845	0.0493372	0.120173	0.365549
Phatr3_EG01146	14.21	11.77	10.49	8.77	14.53	12.11	9.31	10.64	15.28	13.37	12	9.69	13.38	13.04	11.7	12.37	12.32	13.47	8.4	8.58	10.27	8.9	6.39	5.56	10.61	10.17	8.52	6.68	4.99	4.85	8.62	9.79	0.848	1.39483	1.372	1.336	0.929569	1.15003	1.13891	1.04759	-0.237352	0.480091	0.456481	0.418279	-0.105367	0.201669	0.187654	0.0670763
Phatr3_EG01147	0.61	0.15	1.13	2.26	1.11	0.37	1.92	1.94	1.04	1.54	0.76	1.78	0.47	2.06	1.43	2.18	0	0	0	0.21	0	0	0	0	0	0	0	0.19	0	0	0	0	1	0.414	1	0.302	0.569269	0.861669	0.319582	0.158109	0	-1.27206	0	-1.7257	-0.812817	-0.214795	-1.64574	-2.66101
Phatr3_EG01148	0.41	0.15	1.4	1.04	0.12	0.12	0.42	0	0.52	0.26	0.28	0.15	0.08	0.29	0.77	0.2	0	0.05	0	0	0.1	0.13	0	0	0	0	0	0	0	0.3	0.15	0	3.408	1	30.687	6.773	0.319783	1.58277	0.494643	0.178421	1.76887	0	4.93954	2.75985	-1.64484	0.662451	-1.01554	-2.48664
Phatr3_EG01149	29.8	19.48	47.05	49.36	26.88	20.82	30.8	32.48	31.25	24.71	36.9	28.76	33.58	30.58	33.03	32.54	16.48	14.62	13.21	14.98	12.77	12.33	12.96	12.38	4.9	5.47	16.74	16.8	8.88	9.19	19.85	20.61	0.708776	0.319916	0.850124	0.976	0.977163	0.821343	0.832	0.872701	-0.496598	-1.64424	-0.234254	-0.0348999	-0.0333291	-0.283943	-0.264996	-0.19644
Phatr3_EG01150	0	0	0	0	0	0	0	0	0	0	0	0	0	0	0	4.78	0	0	0	0	0	0	0	0	0	0	0	0	0	0	0	0	1	1	1	1	0.344093	1	1	1	0	0	0	0	-1.53913	0	0	0
Phatr3_EG01151	0	0	0	0	0	0	0	0	0	0	0	0	0	0	0	0	0	0	0	0	0	0	0	0	2.06	0	0	0	0	0	0	0	1	9.426	1	1	1	1	1	1	0	3.2366	0	0	0	0	0	0
Phatr3_EG01152	0.93	0	1.45	0.07	1	0.89	0.64	2.28	1.01	0.93	0.8	0.7	0.35	1.44	1.76	2.01	1.58	2.03	0.94	0.92	1.3	2.73	0.59	0.58	1.6	0.96	0.12	1.41	2.49	0.66	0.07	0.8	6.417	1.695	2.61	1.787	0.422934	1.08711	0.560924	0.446429	2.68195	0.760887	1.38427	0.837374	-1.24149	0.1205	-0.834123	-1.1635
Phatr3_EG01154	0.67	0.65	0	0.82	0.39	0.19	0	0.53	0.17	0	0.57	0.16	0	0	0.8	0.38	0.37	0.38	0	0.19	0	0.37	0.53	0.32	0	0.18	0.66	0.34	0	0.2	0	0.51	0.615	0.189	0.347	3.281	0.0487525	0.160903	0.662929	1.48133	-0.70197	-2.40206	-1.5269	1.71424	-4.35838	-2.63574	-0.593074	0.566897
Phatr3_EG01156	0	0	0	0	0	0	0	0	0	0	0	0	0	0	0	0	0	1.21	0	0	0	0	0	0	0	0	0	0	0	0	0	0	1	1	1	2.245	1	1	1	1	0	0	0	1.1667	0	0	0	0
Phatr3_EG01157	16.88	10.66	10.64	8.84	12.85	11.49	7.81	8.61	15.03	12.67	11.6	7.34	15.79	14.38	9.5	9.58	5.7	6.4	6.59	6.28	10.93	10.31	4.25	5.01	8.42	8.04	7.39	5.9	8.77	9.75	10.93	9.62	1.43192	1.263	1.97103	0.832	1.341	1.27731	1.267	1.09538	0.517952	0.336732	0.978951	-0.265349	0.423078	0.353112	0.341277	0.131425
Phatr3_EG01158	6.28	3.63	23.02	26.99	5.07	4.17	6.01	5.62	5.85	3.91	5.91	4.27	2.21	3.63	6.13	3.91	0.06	0	0	0	0	0.06	0	0	0	0	0	0	0.14	0.13	0	0	20.761	1	2.377	2.187	0.491385	0.830951	0.673049	0.15	4.37578	0	1.24904	1.12918	-1.02507	-0.267164	-0.571216	-2.7331
Phatr3_EG01159	79.16	39.99	61.25	64.79	96.79	79.5	54.41	78.4	141.13	90.56	94.52	68.83	203.25	176.06	132.94	108.75	121.51	139.63	55.27	55.41	140.38	118.61	45.44	58.83	85.05	65.03	60.29	52.83	45.41	35.64	62.16	52.06	0.952	1.103	1.813	1.6414	1.16135	1.32942	1.398	1.17427	-0.0716273	0.141944	0.858379	0.714924	0.215806	0.4108	0.483331	0.231768
Phatr3_EG01160	10.74	13.8	34.14	29.51	14.05	11.98	22.04	22.05	15.18	19.51	18.44	16.37	15.05	12.9	13.66	13.43	0.12	0.03	0	0	0.11	0	0.04	0	0	0	0	0	0.43	0.57	0	0	108.65	1	2.497	8.71	0.871832	0.866461	0.502	0.301	6.76354	0	1.32027	3.12259	-0.197878	-0.206793	-0.994068	-1.7345
Phatr3_EG01161	0.64	0	0	0.67	0	0.88	0	0.11	0	0	0	0	0	0	0	0	0	0	0	0.6	0.09	0	0	0	0	0.28	0.24	0.69	0	2.1	0.28	0	15.256	0.278	2.351	0.062	1	1	7.24067	0.616182	3.93129	-1.84607	1.23331	-4.00208	0	0	2.85612	-0.698571
Phatr3_EG01162	29.05	39.03	18.9	14.85	36.68	40.31	27.46	25.66	34.3	36.25	29.44	31.25	32.71	32.4	30.25	29.74	39.23	40.01	18.33	13.47	21.33	23.18	12.93	10.58	22.15	21.67	14.36	16.76	25.04	22.49	24.78	22.88	1.58123	1.43463	1.61469	2.21416	0.916908	1.00819	1.23603	1.57584	0.661051	0.520683	0.69126	1.14676	-0.125151	0.0117727	0.305719	0.656123
Phatr3_EG01163	1.67	0.35	0.28	1.4	0	0.28	0.78	0.85	0.66	0.76	0.35	0.33	1.46	0.73	2.14	0.48	0	0	0	0	0	0.28	0	0	0	0	0	0	0	0	0	0	1	1	4.764	1	0.720806	1.81492	0.128593	0.828026	0	0	2.25206	0	-0.472318	0.859902	-2.95912	-0.272251
Phatr3_EG01164	71.71	71.62	24.91	23.69	62.96	59.18	30.54	28.76	52.08	55.37	23.98	22.55	42.94	44.45	18.83	17.94	41.4	43.33	134.79	141.23	84.61	84.06	122.89	137.96	110.65	119.08	128.05	120.67	29.26	28.7	138.45	142.33	0.327453	0.943	0.552329	0.272453	2.007	2.003	1.753	2.282	-1.61064	-0.085181	-0.8564	-1.87592	1.00476	1.00222	0.810222	1.19034
Phatr3_EG01165	0	0	0	0	0	0	0	0	0	0	0	0.01	0	0	0	0	0	0	0	0	0	0	0	0.08	0	0	0	0	0	0	0	0	1	1	0.323	1	1	1	1	1	0	0	-1.62925	0	0	0	0	0
Phatr3_EG01166	24.3	25.14	27.02	25.38	27.07	26.06	24.35	27.52	29.26	25.7	25.34	25.03	22.86	22.48	21.99	28.34	14.28	16.2	14.91	14.3	7.22	9.6	6.54	10.33	8.05	7.48	7.97	6.66	10.17	10.73	7.8	7.35	2.17546	1.085	0.845	0.93	0.756705	0.937717	0.866933	0.723055	1.12132	0.117699	-0.242166	-0.103959	-0.402198	-0.0927756	-0.206007	-0.467823
Phatr3_EG01167	4.56	0	0	0	0	0	0	0	0	0	0	0	0	0	0	0	0	0	0	0	0	0	3.95	0	0	0	0	0	0	0	0	0	1	1	0.309	1	1	1	1	2.0384	0	0	-1.69265	0	0	0	0	1.02743
Phatr3_EG01168	23.06	31.4	25.96	17.45	31.86	36.4	34.22	37.44	30.58	40.78	23.73	35.99	32.55	28.83	36.6	32.17	36.59	38.34	16.53	15.37	16.62	16.9	15.59	13.12	15.59	11.51	10.93	11.63	16.42	20.91	16.32	12.13	2.06774	1.237	0.956	2.11195	0.735968	1.01505	0.798486	0.955067	1.04805	0.306718	-0.0649271	1.07858	-0.442285	0.0215513	-0.324661	-0.0663263
Phatr3_EG01169	0.21	0	0	0.17	0.83	0.69	1.01	0.13	2.31	2.32	0.83	0.51	1.44	0	0.68	0	0.08	0	26.06	19.15	0	0	29.72	29.18	1.92	0.82	5.59	2.93	0	0.11	3.36	3.11	0.043	0.447	0.000675837	0.00258677	0.926555	2.32097	1.11032	0.360578	-4.53323	-1.16184	-10.531	-8.59463	-0.110052	1.21473	0.150979	-1.47162
Phatr3_EG01170	1.45	1.04	0	0	2.9	0.36	0.13	0	0	1.48	0	0	0	0	1.24	0.95	3.99	3.05	0	0	0	0.45	0	0	0	2.79	0	0	0.16	0	0	0	26.554	303.147	38.139	568.522	0.005	138.148	21.2311	181.274	4.73085	8.24387	5.25321	9.15107	-7.75577	7.11007	4.40811	7.50203
Phatr3_EG01171	48.75	46.32	36.77	27.33	53.04	57.33	49.63	43.24	63.41	60.58	52.77	55.54	64.23	71.19	49.27	58.96	74.42	79.38	44.74	34.18	73.83	60.61	30.57	34.74	40.51	35.53	35.88	33.18	39.84	28.65	52.07	35.37	1.338	1.216	1.75625	1.82596	1.09557	0.860437	0.869431	1.15759	0.419643	0.282112	0.812498	0.868654	0.131686	-0.216858	-0.201857	0.211126
Phatr3_EG01172	18.11	16.85	18.48	17.22	19.93	23.23	18.21	21.2	20	25.2	16.56	16.46	33.46	24.25	21.07	20.97	12.36	13.93	45.95	33.97	33.66	30.33	31.72	30.34	29.46	24.2	34.91	36.43	1.63	4	39.54	35.09	0.119886	0.767	0.868	0.294155	1.15172	1.17913	0.928005	0.746794	-3.06026	-0.383283	-0.204121	-1.76535	0.203786	0.237724	-0.107795	-0.421219
Phatr3_EG01174	272.57	229.01	167.15	167.51	252.52	209.42	164.05	164.42	259.24	204.41	176.41	124.13	252.18	242.92	186.69	211.65	238.02	256.53	477.46	472.73	269.83	307.87	443.19	481.37	327.5	291.18	379.63	345.77	216.23	208.5	401	415.74	0.705244	1.048	0.689304	0.525203	1.188	1.28107	1.318	1.482	-0.503807	0.0680341	-0.536788	-0.929053	0.248992	0.357351	0.397971	0.567344
Phatr3_EG01175	15.06	6.89	38.36	31.09	6.79	6.57	11.34	14.33	7.39	7.49	15.99	12.63	10.29	11.74	15.7	12.37	0	0	0	0	0	0	0	0	0	0	0	0	0	0.04	0	0	10.152	1	1	1	0.633118	0.442044	0.425	0.226	3.34376	0	0	0	-0.659454	-1.17774	-1.23547	-2.14742
Phatr3_EG01176	0	0.37	0	0.15	0	0	0	0	0	0	0.47	0.21	0	0	0	0	0.21	0	0	0	0	0	0.11	0	0	0	0.6	0	0	0	0	0	1	0.141	0.309	2.187	1	0.100478	1	1.20152	0	-2.82588	-1.69265	1.12918	0	-3.31505	0	0.264859
Phatr3_EG01177	24.51	21.28	30.88	21.14	24.12	28.18	27.66	23.49	35.58	22.45	28.29	18.41	45.96	32.32	26.3	31.13	15.66	19.04	8.26	5.85	23.7	26.66	1.55	5	12.21	20.43	10.89	16.5	42.75	42.94	14.39	15.07	4.60951	1.221	5.946	2.231	1.09543	1.01104	0.83684	0.628735	2.20461	0.287883	2.57197	1.15766	0.131501	0.015837	-0.256976	-0.669476
Phatr3_EG01178	4.33	3.17	14.64	12.16	4.54	4.57	4.12	5.91	4.05	3.9	5.25	4.93	4.67	3.93	4.41	4.85	0.04	0	0	0	0.03	0	0.03	0	0	0	0	0	0.13	0	0	0	47.806	1	0.826	8.601	0.787997	0.677882	0.777156	0.217	5.57912	0	-0.276217	3.10459	-0.343739	-0.560893	-0.363724	-2.20647
Phatr3_EG01179	2.83	1.96	1.05	1.52	2.3	1.88	0.61	1.06	1.51	1.54	0.33	0.38	1.22	1.81	0.68	0.39	0	0.15	2.55	2.48	0.39	0.39	1.6	2.23	0.81	0.91	1.38	1.31	0.17	0.03	1.17	1.27	0.132661	0.65	0.173285	0.0263414	2.19603	3.69963	2.12463	1.43868	-2.91418	-0.621017	-2.52878	-5.24652	1.1349	1.88738	1.08721	0.524746
Phatr3_EG01180	0	0	1.73	0	0	0	0	0	0	0	0	0	0	0	0	0	0	0	0	0	0	0	0	0	0	0	0	6.06	0.7	6.18	0	0	10.152	0.207	1	1	1	1	1	0.256446	3.34376	-2.27567	0	0	0	0	0	-1.96327
Phatr3_EG01181	47.11	44.04	27.56	24.07	51.24	49.67	36.79	35.55	56.03	50.65	43.2	42.36	55.2	52.65	37.02	45.38	39.01	41.94	54.13	52.85	32.12	32.29	38.05	44.25	29.1	27.47	50.29	46.03	14.04	12.23	38.08	39.06	0.9	0.497554	0.585991	0.996	0.913526	0.912186	0.949949	1.30749	-0.151889	-1.00708	-0.771048	-0.00525988	-0.130482	-0.132601	-0.0740776	0.386803
Phatr3_EG01183	0.12	0.07	1.14	2.01	0	0.05	0.88	0.75	0	0.42	0.34	0.35	0.37	0	0.51	0.01	0	0	0	0	0	0	0	0	0	0	0	0	0	0	0	0	1	1	1	1	0.648495	0.532243	0.0240567	0.042	0	0	0	0	-0.624833	-0.909843	-5.37742	-4.57646
Phatr3_EG01184	0	0.51	0	0	0.77	1.83	0	0	0	0	0	0.26	3.42	0	0	0	2.19	2.61	16.09	11.48	12.35	9.15	12.48	9.69	14.45	16.16	12.39	12.49	7.3	8.13	16.49	15.08	0.777	1.257	0.822	0.155232	160.463	0.0469894	145.72	23.3484	-0.364697	0.329415	-0.282523	-2.6875	7.3261	-4.41152	7.18705	4.54525
Phatr3_EG01185	32.4	20.59	35.96	43.6	30.01	25.16	31.71	34.26	35.53	25.92	39.29	38.79	32.7	30.3	39.16	36.16	13.83	14.51	3.39	5.19	8.34	8.97	1.48	1.89	1.93	2.4	3.8	2.88	17.81	26.27	4.12	3.75	8.83008	0.662	4.35422	2.94127	0.702	0.677099	0.709	0.503356	3.14243	-0.594159	2.12241	1.55644	-0.510549	-0.562561	-0.497125	-0.99035
Phatr3_EG01186	0	0	0	0	0	0	0	4.65	0	0	0	0	0	0	0	0	0	0	0	0	0	0	0	0	0	0	2.55	0	0	0	0	1.13	0.688	0.211	1	1	1	1	0.0654414	1	-0.540243	-2.24148	0	0	0	0	-3.93365	0
Phatr3_EG01188	46.77	51.41	35.69	31.61	63.31	64.89	61.52	61.11	73.15	76.14	69.25	77.11	75.4	74.42	62.76	68.65	75.66	77.02	31.81	29.22	50.18	46.78	26.74	28.96	21.94	22.29	30.12	29.82	60.36	58.82	33.78	36.03	2.70961	0.752347	1.48962	2.22088	0.964008	0.884625	0.891567	1.13438	1.43808	-0.410531	0.574943	1.15113	-0.0528823	-0.176863	-0.165584	0.181909
Phatr3_EG01190	2.39	0.66	1.77	2.47	0.68	0.32	0.82	1.04	0.55	0.63	0.53	0.39	1.15	0.69	1.64	0.74	0.27	0	0.16	0.15	0.57	0.28	0.17	0.14	0.3	0	0.39	0	0.49	0	0	0	15.923	0.78	2.594	0.793	0.63909	1.06871	0.410665	0.511282	3.99308	-0.359033	1.37543	-0.334368	-0.645909	0.0958752	-1.28397	-0.967808
Phatr3_EG01191	1.77	0.84	7.81	8.71	2.66	1.69	3.95	2.85	2.73	2.3	3.11	3	0.79	2.51	3.45	5.57	0	0.22	0	0	0	0	0	0	0	0	0.4	0	0	0	0	0	1	0.211	1	2.245	0.295551	0.707793	0.51461	0.111	0	-2.24148	0	1.1667	-1.75852	-0.4986	-0.958449	-3.16622
Phatr3_EG01192	4.06	5.18	0.51	2.57	2.84	3.85	3.95	3.18	5.17	5.66	4.45	2.77	5.04	3.5	2.4	2.8	1.53	0.73	1.86	2.17	0.36	0.36	0.88	1.01	1.14	0.9	0.5	1.34	0.41	0	0.8	1.89	0.24	1.132	0.316	0.501	1.36697	1.29068	0.789738	2.21623	-2.05895	0.178855	-1.66024	-0.998403	0.450978	0.368127	-0.340555	1.1481
Phatr3_EG01193	0.96	3.47	2.57	1.46	4.43	5.55	13.93	1.01	4.06	6.67	14.18	10.39	0	0	0	0	0	0	0.63	0	0	0	0	0	0	0	0	0	0	0	0.46	0	0.708	1	1	0.288	1	0.357747	0.547287	0.868525	-0.497582	0	0	-1.79414	0	-1.48299	-0.869631	-0.203361
Phatr3_EG01194	0	1.08	0	0	0	0	0	0	0.73	0	0.68	0	0	0	0	0	0	0	1.8	0	0	0	0	0	0	0	1.88	0	0	2.17	0	0	15.218	0.141	1	0.143	1	0.796038	1	3.36848	3.92771	-2.82588	0	-2.8071	0	-0.329091	0	1.7521
Phatr3_EG01196	0.2	0	0.9	0.68	0.39	0	0.38	1.03	0.5	0.17	0.45	1.08	1.06	0	2.87	2.9	0.84	1.27	0	0	0	0	0	0	0	0	0	0	0	3.05	0	0	91.229	1	1	30.972	0.165205	0.38886	0.261616	0.0731984	6.51142	0	0	4.95289	-2.59767	-1.36268	-1.93448	-3.77204
Phatr3_EG01197	21.14	6.71	13.22	12.43	17.27	10.89	10.38	2.94	10.53	10.32	12.35	15.27	24.54	7.34	5	10.55	9.73	7.14	3.62	0	0	0	2	5.67	16.74	0.35	1.45	0	0	6.34	0.41	7.03	1.453	13.927	0.046	4.693	1.56266	0.626545	1.69521	0.68889	0.538932	3.79979	-4.43018	2.23041	0.644002	-0.67451	0.761468	-0.537655
Phatr3_EG01199	0.5	0.86	0.11	0.39	0.66	0.73	0.33	0.23	0.06	0.18	0	0.31	0	0.35	0.13	0.18	0	0	0	0.18	0.04	0.09	0.04	0.04	0.1	0	0	0	0.05	0	0.08	0.06	0.652	6.281	0.867	0.156	0.796235	0.696872	2.76237	1.39238	-0.617666	2.6509	-0.205359	-2.68387	-0.328734	-0.521034	1.46591	0.477556
Phatr3_EG01200	28.11	18.73	20.9	26.79	23.95	19.67	19.45	19.42	27.03	26.68	27.77	22.62	30.3	30.18	33.24	27.85	19.87	21.16	138.63	133.89	14.2	13.33	261.96	238.22	23.32	23.09	44.32	49.76	15.05	14.62	24.25	25.91	0.826812	0.550133	0.0558553	0.138798	0.854158	0.906614	0.979759	0.831853	-0.274369	-0.862148	-4.16216	-2.84894	-0.227425	-0.14144	-0.0295009	-0.2656
Phatr3_EG01201	0	0.14	3.4	3.67	0	0	1.54	2.82	0.3	0.16	1.41	0.9	0.22	0	0.76	1.32	0	0	0	0	0	0	0	0	0	0	0	0	0	0	0	0	1	1	1	1	0.0852034	0.177306	0.0116563	0.0164509	0	0	0	0	-3.55295	-2.49569	-6.42275	-5.92569
Phatr3_EG01202	1.21	1.01	2.08	2.13	0.43	0.86	1.27	2.09	0.71	1.21	1.45	1.57	1.14	0.54	1.53	1.14	0	0.36	0.13	0.12	0	0	0	0	0	0	0	0	0	0	0	0	1	1	1	1.243	0.527037	0.563763	0.314846	0.405526	0	0	0	0.313851	-0.924024	-0.826839	-1.66728	-1.30213
Phatr3_EG01203	9.88	7.74	4.8	3.69	4.67	4.07	2.7	3.64	5.21	3.82	2.86	2.47	4.15	2.54	3.59	2.72	1.17	1.43	10.51	6.74	1.64	1.29	5.64	44.77	2.84	2.69	4	5.65	0.69	0.54	5.28	4.24	0.268943	0.572	0.0731274	0.168444	0.952788	1.18389	1.18591	1.23879	-1.89463	-0.806947	-3.77344	-2.56966	-0.0697725	0.243533	0.24599	0.30893
Phatr3_EG01204	95.19	68.39	224.37	258.85	83.11	72.42	124.72	131.86	84.05	74.85	133.36	116.19	88.15	88.42	138.14	140.84	39.91	39.08	32.78	31.75	31.09	30.04	26.53	25.77	24.47	25.63	30.74	29.52	21.01	23	29.15	29.81	1.18627	0.847749	1.002	1.086	0.536	0.554	0.517	0.261	0.246428	-0.238291	0.00260788	0.118553	-0.900537	-0.852354	-0.950955	-1.93794
Phatr3_EG01205	42.28	31.32	58.69	57.67	50.18	50.61	49.34	48.48	42.88	42.09	60.63	40.43	65.49	68.19	72.24	74.05	30.92	33.23	7.36	13.66	27.29	23.77	36.36	56.38	19.81	10.96	18.45	9.83	22.02	17.49	10.52	12.42	2.7119	1.111	0.460998	2.735	0.762324	0.721414	0.867808	0.475	1.4393	0.151631	-1.11717	1.45154	-0.391525	-0.4711	-0.204552	-1.07413
Phatr3_EG01206	177.02	131.14	134.52	98.28	147.06	149.4	118.44	116.57	187.83	144.14	114.44	99.94	199.77	148.12	151.51	159.75	145.64	166.05	86.22	120.61	141.11	141.97	51.25	67.83	104.5	95.06	64.06	62.22	177.1	139.75	85.7	109.68	1.5752	1.057	0.916	1.075	1.02966	1.0919	1.11711	1.07517	0.655535	0.080004	-0.125879	0.103695	0.0421624	0.12684	0.159766	0.104563
Phatr3_EG01207	0.07	0	0	0	0	0	0	0	0	0	6.02	0	0.12	0	1.53	0	0	0	0	0	0	0	0	0	0	0	0	0.14	0	4.15	0	0	5.152	0.414	1	1	0.927922	0.0361103	1	2.0384	2.36526	-1.27206	0	0	-0.107925	-4.79145	0	1.02743
Phatr3_EG01208	22.31	26.78	17.74	16.42	31.53	30.7	25.69	29.19	35.41	37.41	33.58	33.46	31.18	35.02	26.29	27.49	27.76	28.43	12.63	10.28	32.19	30.03	10.82	8.43	14.56	17.78	14.07	13.22	23.59	25.24	22.91	20.28	1.79298	1.212	2.75704	2.17924	1.04096	0.943679	0.967176	1.11954	0.84236	0.277189	1.46312	1.12382	0.0579106	-0.0836315	-0.04815	0.162911
Phatr3_EG01209	4.92	2.33	7.79	4.36	8.81	3.81	7.93	4.98	5.41	6.58	5.24	5.05	5.7	6.7	4.76	3.32	10.35	5.71	4.68	4.02	11.65	12.79	2.84	6.93	2.53	2.37	8.47	5.79	6.47	4.45	12.82	8.01	0.816	0.364	2.082	1.648	1.26385	0.986008	0.806013	0.441018	-0.293438	-1.45637	1.05764	0.720791	0.337826	-0.0203292	-0.311125	-1.18109
Phatr3_EG01210	0	0.26	0.67	1	0	0	0	0	0.66	0	0	0	0	0	0	0	0	0	0	0	0	0	0	0	0	0	0	0	0	0	0	0	1	1	1	1	1	4.5112	1	0.132508	0	0	0	0	0	2.17351	0	-2.91585
Phatr3_EG01211	0	0	0.46	0.74	0	0	0	0	1.13	0	0	0	0	0	0	0	0	0	0.64	0	0	0	2.29	0.52	0.91	0	0	0	1.7	0	0	1.02	2.631	31.443	0.00888792	0.041	1	33.8038	1	0.0167316	1.39567	4.97465	-6.81394	-4.61853	0	5.07911	0	-5.90128
Phatr3_EG01212	10.44	7.7	5.67	6.96	8.07	7.38	8.66	9.72	9	8.2	8.08	7.81	10.37	8.36	12.13	10.75	0.7	1.09	0.09	0	0.49	0.24	0.08	0.16	0.7	0.41	0	0	0.66	0.98	0.59	0.63	2.138	40.315	2.62	17.718	0.687423	0.933692	0.712945	1.09054	1.09624	5.33326	1.38957	4.14713	-0.54073	-0.0989807	-0.488138	0.125047
Phatr3_EG01213	0.22	0	0.59	0.41	0.67	0	0.38	0.42	0.19	0	0.61	0.17	1.01	0	0	0.22	0	0	0	0	0	0	0	0	0	0	0	0	0	0	0	0	1	1	1	1	3.76034	0.202389	0.652445	0.148315	0	0	0	0	1.91086	-2.30479	-0.616072	-2.75327
Phatr3_EG01215	0	0	0	0	0	0.28	0	0	0.41	0	0	0	0	0.65	0	0.48	0	0.87	0	0	0	0	0	0	0	0	0	0	0	0	0	0	1	1	1	9.034	1.40601	4.5112	2.44463	1	0	0	0	3.17542	0.491605	2.17351	1.28962	0
Phatr3_EG01216	10.67	9.54	11.77	12.28	5.94	5.73	5.39	5.82	6.79	4.96	5.26	3.09	7.88	5.02	5.82	7.61	0.09	0.23	0	0	0.04	0.02	0	0	0	0	0.04	0	0	0	0	0.13	0.688	0.42	4.717	6.667	0.767541	1.2324	0.807866	0.600011	-0.540243	-1.25309	2.23792	2.73694	-0.381684	0.301472	-0.307812	-0.736938
Phatr3_EG01217	1.12	0.35	3.9	5.22	1.04	2.62	2.1	3.81	1.33	1.96	2.14	2.61	1.46	1.7	2.12	3.74	0	0	0.26	0.12	0.11	0	0	0	0.24	0	0	0	0.11	0	0	0.11	1.902	6.281	2.351	0.098	0.457657	0.595388	0.523956	0.121937	0.927416	2.6509	1.23331	-3.35263	-1.12766	-0.748097	-0.932482	-3.03579
Phatr3_EG01218	0	0.12	0.77	0.77	0.15	0.15	0.14	0.28	0.14	0	0.61	0.39	0.56	0.55	0.16	0	0	0	0	0	0	0	0	0	0	0	0	0	0	0	0	0	1	1	1	1	5.55482	0.118152	0.591561	0.066972	0	0	0	0	2.47374	-3.08128	-0.757401	-3.9003
Phatr3_EG01219	22.64	34.81	15.94	10.97	32.96	36.57	24.74	24.64	33.72	38.66	24.29	30.07	25.82	27.39	18.42	20.49	29.94	28.81	25.98	29.34	25.66	26.46	22.11	19.42	17.15	17.95	25.41	25.54	10.82	10.25	24.42	25.45	0.677557	0.703594	1.076	0.94	1.16241	1.15742	1.203	1.68227	-0.561586	-0.507186	0.106148	-0.089552	0.217123	0.210917	0.26723	0.750408
Phatr3_EG01220	9.76	10.55	5.63	5.97	7.18	6.47	5.02	4.83	6.78	7.34	4.92	4.37	6.57	5.85	5.85	5.84	2.36	2.41	1.15	1.59	2.63	2.93	1.43	1.98	3.81	3.65	2.02	2.48	3.77	3.94	2.79	2.6	2.26286	1.687	1.41	1.547	0.897752	1.27946	1.25289	1.15869	1.17815	0.754107	0.495983	0.629455	-0.155612	0.355532	0.325257	0.212489
Phatr3_EG01221	25.62	11.1	20.84	4	27.21	28.21	17.65	26.92	26.52	31.42	27.53	21.88	15.16	25.07	19.02	15.75	23.18	12.22	21.38	11.67	18.66	25.08	11.79	27.88	41.19	17.6	30.52	26.49	6.66	11.87	31.49	24.13	0.663794	0.91	0.861	0.529997	1.22464	1.11853	1.19803	1.49839	-0.591193	-0.136412	-0.215541	-0.915943	0.292358	0.161603	0.260665	0.583413
Phatr3_EG01222	43.79	25.62	32.62	42.65	43.12	36.13	31.77	33.95	48.25	38.76	47.19	38.57	48.99	53.17	40.88	43.26	27.32	27.52	46.2	50.9	7.01	7.25	17.71	31.57	1.32	5.01	27.38	20.69	12.25	11.59	22.5	16.46	0.959	0.136098	0.23522	0.512617	0.998141	0.850057	1.00395	0.664055	-0.0604733	-2.87728	-2.08791	-0.964046	-0.00268476	-0.234369	0.00568633	-0.590626
Phatr3_EG01223	17.88	19.15	12.18	9.09	20.72	16.73	17.76	17.82	21.72	24.95	16.48	22.37	19.29	22.52	14.86	17.38	22.77	16.24	23.86	24.89	2.88	4.9	12.52	9.15	2.36	1.27	17.73	16.24	6.95	5.12	6.96	9.45	1.217	0.147459	0.432	0.769	1.045	1.02683	0.820836	1.1052	0.282978	-2.76162	-1.21245	-0.378751	0.063506	0.0381948	-0.284833	0.144301
Phatr3_EG01224	0	0	0	0	0	0	0	0.1	0.7	0	0	0	0	0	0	0	0	0	0	0	0	0.45	0	0	0	0	0	0	0.01	0	0	0	1	1	9.532	1	1	15.7779	0.32639	1	0	0	3.25271	0	0	3.97983	-1.61533	0
Phatr3_EG01225	12.1	9.77	9.2	7.92	13.16	9.95	7.59	7.36	13.46	11.4	9.42	8.25	13.66	13.79	9.76	7.09	3.23	3.45	10.7	12.26	6.43	5.8	6.48	7.95	6.25	4.88	7.31	6.61	1.28	1.72	8.11	7.86	0.272736	0.794	0.656	0.266319	1.45663	1.23669	1.3328	1.03768	-1.87442	-0.33262	-0.607591	-1.90877	0.542631	0.30648	0.41446	0.0533665
Phatr3_EG01226	22.56	17.14	14.98	14.64	16.96	14.22	11.68	12.82	17.95	13.96	15.93	14.16	15.32	16.29	14.75	13.52	16.58	14.66	5.17	2.63	19.02	19.09	3.01	3.04	3.78	3.26	3.95	4.17	2.85	2.6	4.51	3.68	1.13	1.226	5.55393	5.29041	0.914162	0.812523	0.938784	0.977104	0.176269	0.294512	2.47351	2.40338	-0.129479	-0.299519	-0.0911341	-0.033416
Phatr3_EG01227	20.78	16.52	26.2	20.94	13.3	18.37	20.12	17.31	17.33	19.72	24.38	19.13	19.65	24.54	33.11	26.75	17.23	23.26	12.96	11.02	15.66	13.34	10.33	14.35	22.62	24.99	7.68	10.19	29.22	19.87	20.25	21.72	1.85092	2.70865	0.979	1.502	0.616685	0.731301	0.713796	0.599574	0.888239	1.43757	-0.0303942	0.587003	-0.697394	-0.451462	-0.486416	-0.73799
Phatr3_EG01228	14.38	13.58	22.49	26.08	15.81	14.2	23.37	23.15	15.38	14.25	18.43	18.09	15.21	16.02	18.97	19.35	8.48	8.93	48.96	41.97	8.01	7.9	45.56	48.77	6.94	6.34	9.63	9.81	3.52	3.37	7.06	6.26	0.877	0.963	0.556469	0.582078	0.677	0.696	0.538	0.439	-0.189745	-0.0536552	-0.845628	-0.780716	-0.562993	-0.522486	-0.894407	-1.18886
Phatr3_EG01229	13.15	9.18	12.5	14.47	16.06	9.87	11.91	8.55	19.76	13.38	20.49	14.32	25.87	21.26	21.92	23.5	11.11	8.71	1.5	1.92	10.45	8.55	3.28	2.95	12.97	13.58	3.78	3.63	3.64	2.63	3.99	4.45	1.171	3.67063	2.523	5.20664	0.86188	0.8102	1.05843	0.614201	0.227662	1.87603	1.33507	2.38035	-0.21444	-0.303651	0.0819255	-0.703217
Phatr3_EG01230	5.24	5.94	2.31	1.35	5.28	5.13	3.77	5.41	6.51	7.16	5.32	3.1	6.71	3.83	4.02	4.16	9.7	8.45	8.08	4.79	8.21	10.94	7.53	8.29	9.93	7.19	5.84	5.75	2.82	3.16	5.86	4.85	0.888	1.507	1.029	1.255	1.08646	1.40883	0.959005	2.38476	-0.171296	0.591297	0.0411074	0.328083	0.119634	0.494502	-0.06039	1.25384
Phatr3_EG01231	0	0	0	0.16	0	0	0	0	0	0	0.22	0	0	0	0	0	0	0	0	0	0	0	0	0	0	0	0	0	0	0	0	0	1	1	1	1	1	0.293786	1	0.245574	0	0	0	0	0	-1.76716	0	-2.02577
Phatr3_EG01232	0	1.82	1.86	0	0	0	0	0	0	0	0	0	0	0.95	0	0	0	0	0	0	0	0	0	0	0	0	0	0	0	0	0	0	1	1	1	1	2.52972	1	1	0.644202	0	0	0	0	1.33898	0	0	-0.634414
Phatr3_EG01233	3.53	3.8	1.23	2.04	5.03	2.17	0.98	1.66	3.36	3.54	1.36	0.75	1.35	2.99	0	1.57	0	0	0	0	0	0	0	0	0	0	0	0	0	0	0	0	1	1	1	1	2.34956	2.88306	2.20081	1.54348	0	0	0	0	1.23239	1.5276	1.13804	0.626184
Phatr3_EG01234	4.83	5.39	4.35	2.39	5.56	7.43	3.72	4.07	6.85	7.43	3.24	2.5	3.95	4.09	1.23	1.7	0.17	0.18	0.5	0.41	0.04	0.13	0.17	0.42	0.05	0.09	0.16	0.37	0	0.14	0.28	0.04	0.716	0.26	0.253	0.34	2.33347	2.16107	1.41633	1.19372	-0.482127	-1.94445	-1.98352	-1.55452	1.22248	1.11174	0.502158	0.255467
Phatr3_EG01235	0.89	0.56	1.44	0.71	0.85	1.26	0.56	1.02	1.08	0.77	0.34	0.61	0.8	0.62	0.22	0.39	0	0	0	0	0	0	0	0	0	0	0	0	0	0	0	0	1	1	1	1	2.07916	1.65557	1.13604	0.510206	0	0	0	0	1.056	0.727327	0.184015	-0.970849
Phatr3_EG01236	0	0	0	1.09	0	0	0	0	0	0	0	0	0	2.22	1.67	0.84	0	0	0	0	0	0	0	0	0	0	0	0	0	0	0	0	1	1	1	1	0.735984	1	1	0.00933633	0	0	0	0	-0.442254	0	0	-6.74293
Phatr3_EG01237	0	0	0	0	0	0.16	0	0.08	0	0	0	0	0	0	0	0	0	0	0	0	0	0	0	0	0	0	0	0	0	0	0	0	1	1	1	1	1	1	1.8078	1	0	0	0	0	0	0	0.854238	0
Phatr3_EG01242	2.66	0.79	3.69	2.7	5.22	3.44	5.5	4.88	12.8	10.18	6.59	5.98	15.56	5.96	6.9	3.89	0.73	1.56	0.9	1.2	1.97	1.55	2.67	3.15	2.02	3.47	1.06	0.72	1.33	0.42	0.7	1.1	1.534	3.173	0.49	0.986	1.62989	1.52413	0.68987	0.380741	0.617688	1.66566	-1.03039	-0.0197393	0.704776	0.60799	-0.535603	-1.39312
Phatr3_EG01244	0	0	0.27	0	0	0	0	0	0	0.12	0	0	0.16	0	0	0	0	0	0	0	0	0	0	0	0	0	0	0	0	0	0	0	1	1	1	1	2.54341	2.29562	1	0.131664	0	0	0	0	1.34676	1.19888	0	-2.92506
Phatr3_EG01245	43.2	78.38	53.55	58.75	44.5	51.69	36.91	38.79	26.94	31.28	39.05	31.81	23.54	27.76	38.68	38.15	4.24	5.27	0.35	0.16	2.1	1.47	0.47	0.84	0.79	1.57	0	1.05	0.93	0.82	0.66	0.68	2.104	2.369	2.351	43.3736	0.776	0.914181	1.55	2.415	1.07282	1.24449	1.23336	5.43875	-0.366515	-0.129448	0.632576	1.27227
Phatr3_EG01247	0	0	0	0.49	0	0	0	0	0	0	0	0	0	0	0	0	0	0	0	0	0	0	0	0	0	0	0	0	0	0	0	0	1	1	1	1	1	1	1	0.245574	0	0	0	0	0	0	0	-2.02577
Phatr3_EG01248	10.55	6.21	9.15	8.96	9.24	7.29	4.03	8.42	10.01	8.07	9.73	6.9	12.47	10.2	6	5.6	6.89	4.46	6.91	6.13	8	5.31	3.84	5.49	8.73	4.48	6.72	5.37	5.56	4.41	9.43	8.47	0.878	1.143	1.163	0.787	1.62008	0.912884	1.10261	0.680328	-0.187584	0.192888	0.218318	-0.344666	0.696069	-0.131497	0.140927	-0.555697
Phatr3_EG01249	1.9	1	0.36	0.29	0	1.08	0	0.42	1.29	0	1.58	0.58	0.76	0.63	0.31	0.83	0.06	0.05	0	0	0.08	0.27	0	0	17.56	14.07	1.27	0	0.08	0.13	5.37	3.66	0.0378703	25.749	56.903	19.786	1.02794	0.514525	2.26965	3.4417	-4.72279	4.68646	5.83044	4.3064	0.0397556	-0.958687	1.18247	1.78312
Phatr3_EG01250	1.79	1.96	2.18	1.87	1.97	1.18	1.31	0.85	1.24	1.42	1.05	0.45	0.47	1.24	0.63	0.75	0.05	0.26	0.25	0.53	0.23	0.13	0.22	0.52	0.34	0.85	0.43	0.32	0.26	0.37	0.61	0.58	0.825	1.605	0.391	0.345	1.02377	1.57414	1.24053	0.717471	-0.277495	0.68221	-1.35392	-1.53701	0.0338849	0.654561	0.310961	-0.479009
Phatr3_EG01251	3.03	2.38	2.33	1.79	1.76	1.49	1	1.2	1.13	1.1	1.83	1.09	2.08	1.84	2.05	2.21	0.15	0.18	0.2	0.18	0.1	0.08	0.07	0.13	0.14	0.07	0.05	0.06	0.18	0.04	0.05	0.11	2.251	1.9	0.788	0.787	0.781968	0.667723	1.26354	1.02195	1.17054	0.925652	-0.343142	-0.344984	-0.354818	-0.582679	0.337474	0.0313239
Phatr3_EG01252	7.36	4.85	8.07	8.11	7.58	6.13	4.35	5.47	8.14	6.61	4.53	3.73	5.97	5.55	3.99	4.47	0.21	0.33	0.27	0.26	0.13	0.16	0.27	0.32	0.12	0.1	0.48	0.32	0.21	0.16	0.19	0.14	1.613	0.275	0.377	0.918	1.13158	1.53274	1.19011	0.5954	0.689352	-1.86359	-1.40912	-0.122855	0.178343	0.61611	0.251098	-0.748068
Phatr3_EG01253	10.55	6.21	9.15	8.96	9.24	7.29	4.03	8.42	10.01	8.07	9.73	6.9	12.47	10.2	6	5.6	6.89	4.46	6.91	6.13	8	5.31	3.84	5.49	8.73	4.48	6.72	5.37	5.56	4.41	9.43	8.47	0.878	1.143	1.163	0.787	1.62008	0.912884	1.10261	0.680328	-0.187584	0.192888	0.218318	-0.344666	0.696069	-0.131497	0.140927	-0.555697
Phatr3_EG01254	0	1	1.2	0.29	2.21	1.08	1.3	1.01	1.29	2.86	0	0.58	0.76	0.63	0.31	0	0.06	0.05	1.42	1.84	0.08	0	1.64	1.79	10.92	15.75	0	1.08	0.08	0	0	1.27	0.107	24.736	0.0217937	0.03562	3.64489	6.12723	1.21028	0.544675	-3.22947	4.62851	-5.51995	-4.81117	1.86588	2.61524	0.27534	-0.876532
Phatr3_EG01255	4.81	4.38	3.08	3.73	5.04	4.75	2.7	3.51	7.36	5.64	4.27	3.81	9.21	7.55	3.26	3.84	4.33	4.46	3.42	4.83	4.22	3.8	2.84	3.2	1.13	1.16	3.48	3.35	3.26	3.45	3.54	3.5	1.395	0.342274	1.204	0.928	1.823	1.44299	1.53155	1.22733	0.480308	-1.54678	0.267398	-0.108472	0.86621	0.52906	0.614995	0.295526
Phatr3_EG01256	6.55	5.75	3.44	2.43	6.59	6.12	4.12	4.26	10.46	8.76	6.86	5.41	7.03	6.96	4.38	5.87	4.16	5	7.07	6.7	3.95	5.49	4.5	5.5	4.07	6.31	3.13	3.46	1.55	2.2	4.33	3.54	0.742	1.614	0.8	0.59	1.14187	1.35352	1.28347	1.58775	-0.430191	0.690368	-0.321344	-0.762419	0.1914	0.436715	0.360046	0.666982
Phatr3_EG01257	6.95	5.74	10.72	9.18	7.61	6.59	6.22	6.18	9.11	7.82	5.96	5.6	6.88	7.57	5.88	6.22	0.55	0.48	0.25	0.25	0.28	0.23	0.25	0.3	0.26	0.15	0.51	0.28	0.18	0.16	0.31	0.33	1.09	0.536	0.948	2.298	0.840928	1.02615	0.830804	0.413	0.124411	-0.89991	-0.0777652	1.20047	-0.249946	0.037236	-0.26742	-1.27499
Phatr3_EG01258	1.59	1.39	1.96	1.46	2.4	2.13	1.07	1.33	2.95	2.24	1.21	0.97	1.94	1.59	0.81	0.75	0.06	0.02	0.1	0	0	0	0.01	0	0	0	0.02	0	0	0.01	0	0.08	0.461	0.141	0.309	1.168	1.987	2.216	1.56903	0.706768	-1.11761	-2.82588	-1.69265	0.224144	0.990598	1.14814	0.649877	-0.500691
Phatr3_EG01259	2.94	1.66	2.1	1.68	3.69	2.65	1.64	2.26	3.99	2.57	0.96	0.81	2.38	2.56	0.6	0.9	0.05	0	0	0.03	0	0.03	0.03	0.05	0	0.07	0	0.03	0.02	0.06	0.09	0.03	1.092	2.206	0.176	1.239	2.776	3.198	1.38916	0.939744	0.127206	1.14164	-2.50953	0.308773	1.47317	1.67713	0.474218	-0.0896596
Phatr3_EG01260	7.19	6.92	5.37	5.45	6.28	3.58	4.07	3.56	6.27	3.67	1.31	2.2	3.9	4.86	4.24	3.09	0.05	0.07	0.02	0.02	0.05	0.15	0.07	0.05	0.04	0.03	0	0.09	0	0	0.05	0.08	0.035	0.294	0.914	3.072	1.31998	1.27296	0.874687	0.323	-4.84044	-1.76516	-0.129961	1.61938	0.400517	0.348192	-0.193161	-1.63148
Phatr3_EG01261	3.23	3.5	4.23	4.13	4.18	3.53	2.58	2.68	3.92	2.82	2.98	2.48	3	2.53	2.26	3.27	0.21	0.38	0.41	0.59	0.19	0.13	0.18	0.42	0.31	0.28	0.48	0.44	0	0.06	0.2	0.26	0.221	0.669	0.461	0.523	0.844391	1.06389	1.24621	0.629849	-2.18021	-0.580413	-1.11814	-0.935902	-0.244016	0.0893492	0.317543	-0.666923
Phatr3_EG01262	0.46	0.56	0.55	0.76	0.41	0.23	0.29	0.46	0.66	0.38	0.67	0.57	0.89	0.4	0.64	0.65	0.05	0.08	1.57	1.08	0.56	0.02	0.36	0.18	1.28	0.52	0.47	2.54	0.57	0.6	0.38	0.53	0.901	1.955	0.32	1.099	0.84605	0.737931	0.734053	0.606067	-0.150683	0.967037	-1.64592	0.13607	-0.241186	-0.438442	-0.446044	-0.722451
Phatr3_EG01263	0	1.13	0	0	0	0	0	0.1	0	0	0	0	2.46	0	0	0	0	0	0	0	0	0	0	0	0	0	0	0	0	0	0	0	1	1	1	1	2.54341	1	1	1.81083	0	0	0	0	1.34676	0	0	0.856655
Phatr3_EG01264	0	0	0.12	0.35	0	0	0.1	0	0	0.15	0	0.1	0	0	0.12	0	0	0	0	0.24	0	0	0	0	0	0	0	0	0	0	0	0	1	1	1	0.156	0.340069	0.860853	0.32519	0.0620029	0	0	0	-2.68387	-1.5561	-0.216161	-1.62065	-4.01152
Phatr3_EG01265	7.64	3.65	5.16	4.46	2.57	1.92	5.61	5.2	5.39	0.68	3.96	3.25	5.91	5.12	14.8	7.7	1.3	0	0	0	0	0	0	0	0	0	1.22	0	0	0	0	0	1	0.211	1	4.306	0.398244	0.65208	0.294712	0.822598	0	-2.24148	0	2.10625	-1.32828	-0.616878	-1.76262	-0.281741
Phatr3_EG01266	44.67	32.52	40.02	31.93	42.88	39.81	18.29	20.32	37.05	31.91	14.74	11.54	21.41	22.91	11.57	10.37	0.4	0.5	0.73	0.34	0.45	0.46	0.37	0.28	0.67	0.4	0.62	0.34	0.35	0.26	0.65	0.62	0.724	1.122	1.276	1.055	1.522	2.01	1.719	0.809909	-0.466009	0.165724	0.351117	0.0772421	0.606249	1.00705	0.781253	-0.304168
Phatr3_EG01267	0.48	0.89	1.59	2.51	1.03	2.24	1.11	1.49	2.41	2.96	2.92	1.53	3.08	2.33	3.62	3.78	0	1	6.4	6.42	0.91	0.44	7.53	10.31	0.68	1.34	2.35	2.22	0.93	1.04	0.64	1.31	1.586	0.457	0.0640425	0.068	0.617327	1.048	1.06285	0.255149	0.665048	-1.13014	-3.96483	-3.87396	-0.695893	0.0676389	0.0879404	-1.97059
Phatr3_EG01268	28.64	18.06	23.33	24.31	22.23	16.63	15.42	18.39	27.63	24.34	24.49	16.43	45.54	41.81	31.57	29.42	6.21	5.65	1.83	7.56	27.19	18.09	19.98	25.23	9.31	10.32	18.27	16.51	0	0	52.18	51.8	9.9228e-05	0.576097	0.861	1.118	1.212	1.10838	0.980728	0.756968	-13.2989	-0.795615	-0.21545	0.160965	0.277868	0.148454	-0.0280756	-0.401696
Phatr3_EG01269	0	0	0	0	0	0	0	0	0	0	0	0	0	0	0	0	0	0	0	0.84	0	0	0	0	0	0	0	0	0	0	0	0	1	1	1	0.302	1	1	1	1	0	0	0	-1.7257	0	0	0	0
Phatr3_EG01270	3.32	4.15	6.85	6.08	5.29	6.28	4.96	4.88	5.22	4.62	4.93	5.21	5.21	5.28	4.79	5.71	0.26	0.27	0.36	0.51	0.18	0.04	0.22	0.34	0.19	0.25	0.15	0.25	0.03	0.05	0.2	0.17	0.316	1.191	0.327	0.522	0.843653	0.809906	0.975705	0.441	-1.65991	0.251626	-1.61336	-0.938173	-0.245279	-0.304174	-0.0354826	-1.18217
Phatr3_EG01271	5.61	3.8	5.16	5.33	4.6	4.56	5.36	4.83	4.75	4.15	5.69	4.76	5.15	5.28	6.71	5.85	5.93	6.23	1.87	1.7	4.88	4.62	1.8	2.37	3.65	4.01	2.93	2.31	2.07	2.52	2.91	3.57	1.126	1.4901	1.96527	3.01757	0.702	0.742707	0.768706	0.693548	0.171718	0.575409	0.974727	1.59339	-0.509871	-0.429134	-0.379497	-0.527931
Phatr3_EG01272	0.46	0.74	0	0.08	0	0	0	0	0	0	0	0	0	0	0	0	0	0	0	0	0	0	0	0	0	0	0	0	0	0	0	0	1	1	1	1	1	1	1	10.9836	0	0	0	0	0	0	0	3.45728
Phatr3_EG01273	0	0.21	0	5.44	0	0	0	0	0	0	0	0	0	0	0	0	0	0	0	0	0	0	0	0	0	0	0	0	0	0	0	0	1	1	1	1	1	1	1	0.0311743	0	0	0	0	0	0	0	-5.0035
Phatr3_EG01274	0	0	0.24	0	0	0	0.45	0.21	0	0	0.22	0	0	0.8	0	0.49	0	0	0	0	0	0	0	0	0	0	0	0	0	0	0	0	1	1	1	1	1.40601	0.293786	0.108559	0.256446	0	0	0	0	0.491605	-1.76716	-3.20345	-1.96327
Phatr3_EG01275	735.27	796.03	240	155.94	809.11	915.21	381.42	338.82	629.95	632	362.24	343.9	546.76	581.02	321.5	345.3	475.78	445.37	14380.9	12507.1	343.25	344.93	4184.38	3883.01	1043.89	934.5	4655.6	4493.92	592.71	599.09	1769.16	1647.69	0.547589	0.221667	0.0690934	0.0310881	1.39	1.501	1.99	2.88	-0.868835	-2.17353	-3.85531	-5.00749	0.475327	0.586389	0.992743	1.5259
Phatr3_EG01276	6.02	0	0	0	0	3.4	7.12	2.21	0	1.53	0	3.16	0	0	0	0	0	0	0	0	0	0	0.56	0	0	0.21	0	0	0	0	0	0	1	3.072	0.153	1	1	0.41068	0.31082	33.6132	0	1.61895	-2.70467	0	0	-1.28391	-1.68585	5.07095
Phatr3_EG01277	0	0	0	0	0	0	2.22	0	0	0	0	0	0	0	0	0	0	0	0	0	0	0	0	0	0	0	0	0	0	0	0	0	1	1	1	1	1	1	0.32519	1	0	0	0	0	0	0	-1.62065	0
Phatr3_EG01278	292.53	252.86	141.1	164.28	226.63	248.14	156.04	130.13	157.69	147.5	192.2	155.49	138.36	126.83	302.96	289.79	361.79	349.27	7948.82	7281.29	85.03	57.03	1348.13	1654.82	568.54	433.76	2196.59	2277.37	3302.7	3303.38	1200.51	1153.63	4.40101	0.228671	0.0357248	0.0435011	0.356	0.707105	1.34842	1.23086	2.13784	-2.12866	-4.80693	-4.52281	-1.49093	-0.500004	0.43127	0.299667
Phatr3_EG01279	6.63	4.18	1.28	4.35	8.71	8.17	1.48	3.34	11.8	6.88	1.47	1.35	1.9	3.12	0.85	0.08	0.08	0	10.17	8.32	2.31	0.63	6.87	7.85	11.52	7.87	2.44	4.91	0	0	6.48	7.04	0.0022069	2.66803	0.169419	0.00429919	4.52195	5.769	2.976	1.45341	-8.82376	1.41578	-2.56133	-7.86172	2.17695	2.52843	1.57358	0.539439
Phatr3_EG01280	66.76	74.83	67.69	55.65	66.16	72.17	77.03	74.19	67.87	70.99	73.91	73.71	73.42	63.83	62.86	69.29	79.51	81.7	21.23	18.96	46.38	44.75	12.43	11.5	23.97	22.47	16.61	21.95	75.05	68.05	19.66	20.79	5.61455	1.226	3.24274	3.56649	0.876706	0.814959	0.779	0.890974	2.48917	0.294428	1.69722	1.83451	-0.189836	-0.295201	-0.360426	-0.166545
Phatr3_EG01281	12.18	8.43	12.33	12.67	12.22	10.71	10.67	10.38	16.44	13.03	13.03	12.24	16.77	16.4	11.2	12.35	10.91	11.78	29.24	26.28	5.4	4.58	62.31	64.89	28.87	24.04	11.91	12.37	5.42	5.76	7.49	8.27	1.126	2.21903	0.0669148	0.362992	1.18963	1.01005	0.927339	0.632654	0.171444	1.14993	-3.90153	-1.46199	0.250507	0.0144265	-0.108831	-0.660512
Phatr3_EG01282	9.68	7.89	5.42	2.3	18.25	18.03	7.21	6.82	22.64	13.97	13.61	12.42	33.16	20.05	12	13.36	41.81	41.05	31.64	25.91	38.64	41.91	28.82	33.92	18.18	14.1	20.04	19.87	12.12	16.17	23.11	24.61	0.941	0.825	1.086	1.284	1.7627	1.20694	2.191	1.75248	-0.0882862	-0.277989	0.118842	0.361099	0.817788	0.271352	1.13134	0.8094
Phatr3_EG01283	22.01	15.42	14.42	17.17	28.08	24.88	17.49	21.17	34.75	36.16	20.45	18.19	39.07	40.27	18.5	20.61	5.1	5.63	65.24	68.95	14.58	13.56	104.88	119.55	20.91	21.5	35.77	34.4	6.19	8.77	26.9	22.67	0.47705	0.618865	0.104479	0.0716436	1.696	1.56979	1.15299	0.88349	-1.06779	-0.692304	-3.25871	-3.80302	0.762441	0.650567	0.205378	-0.178714
Phatr3_EG01284	686.11	1232.53	186.78	86.7	637.82	705.85	215.52	217.02	223.79	278.06	122.65	182.32	85.13	104.88	86.17	113.17	4.19	5.62	0	0	0.04	0.02	0	0	0	0	0	0	0	0	0	0.01	1	1	7.052	1036.72	0.807884	1.4277	2.654	5.564	0	0	2.81799	10.0178	-0.30778	0.51369	1.40817	2.47612
Phatr3_EG01285	0	1.19	0	5.32	0	0	1.59	0	0	0.47	0	0	3.62	1.54	0	1.56	0	0	78.97	109.09	0	0	172.3	213.99	19.62	13.59	14	23.36	0.33	3.82	0.01	2.78	2.506	0.907	0.000142405	0.000309528	2.9487	6.90332	0.0324897	0.171186	1.32556	-0.140075	-12.7777	-11.6576	1.56008	2.78729	-4.94387	-2.54636
Phatr3_EG01286	135.38	192.15	80.9	61.25	117.57	131.84	86.99	85.33	100.63	110.85	61.38	68.31	67.64	74.05	41.47	41.2	96.6	99.24	412.19	427.14	213.5	197.37	409.81	336.46	1113.03	1125.58	1008.67	1107.6	328.99	284.75	1153.7	1139.25	0.476507	1.045	0.475762	0.277248	1.214	1.25236	1.255	1.885	-1.06943	0.0635107	-1.07169	-1.85075	0.279826	0.324646	0.327965	0.914689
Phatr3_EG01287	61.33	52.65	73.26	84.07	59.8	58.01	70.16	72.88	62.2	60.73	75.92	68.14	65.46	62.85	69.22	70.16	23.21	22.31	24.44	22.24	10.77	8.33	19.61	23.7	0.16	0.03	0.17	0.06	0.21	0.55	7.7	4.64	0.19885	0.854	0.414258	1.04	0.754	0.711	0.667	0.505	-2.33025	-0.228404	-1.2714	0.057229	-0.407618	-0.491939	-0.584221	-0.986487
Phatr3_EG01288	0	0	2.42	0	0	0	0	0	0	0	0	0	0	0	0	0	0	0	0	0	0	0	0	0	0	0	0	0	0	0	0	0	1	1	1	1	1	1	1	0.0878875	0	0	0	0	0	0	0	-3.5082
Phatr3_EG01290	21.38	23.75	7.14	11.18	31.39	21.89	10.79	10.58	21.46	18.97	10.15	9.95	12.34	19.19	6.71	5.14	14.46	16.14	172.02	158.9	37.13	42.49	245.37	242.93	56.34	61.18	76.73	78.61	9.64	12.79	68.4	65.97	0.262597	0.777	0.133976	0.0832548	2.18212	1.71419	2.07592	1.82239	-1.92908	-0.363651	-2.89996	-3.58632	1.12573	0.777529	1.05375	0.86583
Phatr3_EG01291	42.98	39.85	23.6	9.01	75.51	63.29	68.96	62.49	97.19	97.91	86.83	78.99	98.49	97.83	62.75	80.47	47.49	41.18	8.5	5.01	50.77	50.05	0.81	4.54	25.01	21.33	2.25	2.95	0	0	9.99	9.39	0.00374075	9.00017	16.2319	5.87609	1.1493	1.01253	0.891571	1.96415	-8.06246	3.16995	4.02076	2.55486	0.200761	0.0179622	-0.165578	0.973905
Phatr3_EG01292	0	0	0	0	0	0	0	0	0	0	0	0	0.21	0	0	0	0	0	0	0	0	0	0	0	0	0	0	0	0	0	0	0	1	1	1	1	17.8278	1	1	1	0	0	0	0	4.15606	0	0	0
Phatr3_EG01295	0.69	0.8	0	0.12	0.29	0.89	0	0.32	0.32	0	0	0.11	0	0	0	0	4.82	8.62	0	0.12	2.42	5.51	0	0.2	0.17	0	0	0.14	0	0.46	3.31	3.09	0.110861	1.523	23.833	65.918	1	2.35178	3.14363	8.49124	-3.17318	0.606818	4.57489	6.0426	0	1.23375	1.65243	3.08598
Phatr3_EG01296	25.42	18.61	38.38	44.04	30.91	27.2	38.85	42.36	45.71	42.94	64.65	52.52	57.25	58.81	70.38	66.07	30.44	29.57	26.34	36.75	22.86	24	28.24	30.53	23.11	26.36	43.35	41.3	22.77	20.24	34.95	36.49	0.956	0.596193	0.685754	0.842	0.72	0.66	0.611	0.413	-0.0650001	-0.746148	-0.544237	-0.247454	-0.473504	-0.600039	-0.709942	-1.27595
Phatr3_EG01298	12.71	16.28	20.59	7.35	14.49	17.48	15.89	23.8	12.4	10.92	13.4	10.14	26.08	24.46	18.53	22.28	15.58	11.63	8.31	8.39	11.9	13.7	12.71	14.47	10.34	10.19	4.07	5.73	4.44	12.65	13.97	15.59	0.916	2.164	0.776	1.479	1.02179	0.840503	0.679104	0.796706	-0.126801	1.11386	-0.366602	0.564628	0.0310988	-0.250675	-0.558296	-0.327881
Phatr3_EG01299	0	0	0	0	0	0	0	0	0	0	0	0	0	0	0	0.07	0	0	0	0	0	0	0.3	0	0	0	0	0	0	0	0	0	1	1	0.077	1	0.344093	1	1	1	0	0	-3.70728	0	-1.53913	0	0	0
Phatr3_EG01301	8.52	7.47	18.48	24.67	8.58	6.19	12.57	12.83	8.86	7.6	12.46	12.39	11.84	8.84	13.79	13.99	0.36	0.94	242.07	209.71	0.28	0.13	418.69	321.41	50.23	44.73	55.02	57.79	7.51	8.79	9.72	9.04	2.15206	1.215	0.0023451	0.0124876	0.619	0.548	0.475	0.236	1.10572	0.280959	-8.73614	-6.32336	-0.691043	-0.86754	-1.07493	-2.08343
Phatr3_EG01302	0.79	0	0.48	0.24	0	0	0	0	0	0	0	0	0	0	0.26	0	0	0.27	0	0	0	0	0	0	0	0	0	0	0	0	0	0	1	1	1	2.245	0.340069	1	1	0.775581	0	0	0	1.1667	-1.5561	0	0	-0.36665
Phatr3_EG01304	92.65	60.93	126.17	110.72	71.16	63.71	105.29	95.44	53.65	56.15	89.78	75.78	71.49	76.41	139.01	137.25	126.88	130.07	118.98	109.43	81.97	81.78	81.38	95.65	68.12	71.03	82.01	70.44	138.11	136.18	98.58	97.09	2.14673	0.610158	0.80911	1.118	0.701	0.756	0.793	0.782317	1.10214	-0.712744	-0.305592	0.161147	-0.513114	-0.402939	-0.335018	-0.354175
Phatr3_EG01305	21.9	28.23	15.32	6.69	36.99	17.07	32.14	14.84	25.3	33.03	14.9	39.86	40.73	19.64	29.23	8.78	32.32	41.66	13.88	22.83	24.16	23.59	11.62	10.88	22.6	27.74	17.7	20.77	30.33	16.04	18.58	16.57	2.038	1.354	1.577	1.87	1.24654	0.852362	0.91113	1.63942	1.02726	0.437009	0.657039	0.903087	0.317928	-0.230462	-0.134271	0.713189
Phatr3_EG01307	1.25	4.11	0	0	6.47	4.01	2.52	0.42	3.6	7.08	1.89	0	0.94	1.86	0	0	3.46	0.03	7.74	7.85	3.98	6.06	5.79	6.52	7.49	6.09	2.2	2.17	0	0	0	0.56	0.098	3.15568	0.689	0.201	68.2929	4.91629	3.03152	127.349	-3.35825	1.65795	-0.538393	-2.31825	6.09366	2.29757	1.60004	6.99265
Phatr3_EG01308	0.95	0	0	0.01	0	0	0	0	0.92	0	0	0	0.89	0	0	0	0	0	2.38	4.17	0.27	0	0	9.04	0	0	0	2.29	0	0	0	0	1	0.103	0.021	0.034	2.54341	4.5112	1	4.16663	0	-3.27644	-5.58536	-4.895	1.34676	2.17351	0	2.05888
Phatr3_EG01309	0	0	0	0	0	0	0	0	0	0	0	0	0	0	0	0	0	0.89	0.78	0	0	0	0	0	0	0	0	0	0	0	0	0	1	1	1	0.798	1	1	1	1	0	0	0	-0.324793	0	0	0	0
Phatr3_EG01310	0	0	0	0	0	0	0	0	0	0	0	0	0	0	0	0	0	0	0	0	0	0	0	0	0	0	0	0	4.47	5.95	0	0	387.808	1	1	1	1	1	1	1	8.5992	0	0	0	0	0	0	0
Phatr3_EG01311	0.32	0.2	0.3	0.12	0.06	0.06	0.07	0.09	0.32	0.17	0.07	0.16	0.18	0.2	0.06	0.23	0	0	0	0	0	0	0	0	0	0	0.02	0	0.02	0	0	0	5.28	0.42	1	1	1.08121	1.85941	0.591142	0.920942	2.40042	-1.25309	0	0	0.11265	0.894844	-0.758424	-0.118818
Phatr3_EG01312	6.11	8.64	5.54	6.34	8.1	9.54	6.46	6.74	7.23	8.05	6.76	9.04	4.6	7.16	5.71	6.66	11.97	10.22	11.13	10.75	6.66	9.31	12.7	9.62	7.37	6.37	7.74	9.86	6.87	7.67	6.28	4.88	2.0692	0.794	0.613	0.899	0.805851	0.840854	1.14343	0.970546	1.04907	-0.333185	-0.705887	-0.153524	-0.311414	-0.250073	0.193365	-0.0431316
Phatr3_EG01313	17.48	16.88	10.65	10.04	12.15	11.82	8.67	8.19	10.34	9.49	7.89	7.3	9.84	8.85	8.16	7.91	4.12	3.65	31.96	30.39	7.01	6.58	26.74	29.38	25.36	21.89	27.09	26.69	9.72	9.41	31.05	29.46	0.499078	0.912	0.201467	0.113316	0.973041	1.13037	1.216	1.28	-1.00266	-0.132178	-2.31138	-3.14158	-0.039427	0.176794	0.281582	0.356216
Phatr3_EG01314	1.58	2.47	0	0	2.67	0.87	0.08	0	3.81	2.05	0.47	0.38	1.85	3.83	0	0	10.2	11.79	2.35	3.92	14.37	14.26	5.24	6.65	7.31	8.61	5.64	3.95	0	0.85	12.27	10.1	0.058	1.7414	2.07331	3.17219	695.586	5.965	35.722	457.392	-4.11041	0.800247	1.05193	1.66548	9.44209	2.57657	5.15875	8.83729
Phatr3_EG01315	0	0	0	0	0	0	0	0	0	0	0	0	0	0	0	0	0	0	23.43	23.76	0	0	13.14	18.25	23.22	20.02	6.7	7.77	0	0	0	0	1	3.03934	0.000242492	0.000165865	1	1	1	1	0	1.60376	-12.0098	-12.5577	0	0	0	0
Phatr3_EG01316	60.07	49.2	59.54	62.92	58.22	54.84	67.71	67.91	54.68	53.75	65.07	58.31	58.03	56.13	62.76	62.05	36.59	40.41	15.76	16.78	25.68	22.47	14.82	14.82	8.31	8.31	14.03	13.51	17.82	20.34	15.55	14.69	2.00642	0.614201	1.39136	2.09705	0.774	0.765	0.712	0.69	1.00462	-0.703217	0.476498	1.06836	-0.369356	-0.387139	-0.490919	-0.534644
Phatr3_EG01317	0	0	0	4.59	0	0	0	0	0	0	0	0	0	0	1.57	0	0	0	0	0	0	0	0	0	0	0	0	0	0	0	0	0	1	1	1	1	0.340069	1	1	0.0607829	0	0	0	0	-1.5561	0	0	-4.04019
Phatr3_EG01319	25.98	15.1	10.44	13.21	15.65	14.09	7.6	7.84	12.29	12.96	6.79	4.78	12.18	12.51	6.72	7.03	3.71	3.08	15.52	17.77	0.55	0.47	6.22	10.32	3.26	3.98	5.27	3.84	0.25	0.35	6.59	5.55	0.102165	0.826	0.0581187	0.194818	1.57185	1.71411	1.66035	1.2857	-3.29103	-0.275838	-4.10485	-2.3598	0.652468	0.777456	0.731483	0.362557
Phatr3_EG01320	27.69	19.8	33.67	40.49	26.58	23.69	29.51	29.51	29.95	25.74	39.88	30.89	38.08	35.89	46.5	43.86	22.7	25.44	12.23	11.51	16.92	17.48	7.65	9.39	12.53	11.96	11.59	9.02	14.52	12.86	16.59	15.8	1.34082	1.212	1.73447	1.79702	0.692	0.684977	0.727	0.493	0.423111	0.276816	0.794494	0.845606	-0.530661	-0.545874	-0.460448	-1.02064
Phatr3_EG01321	53.49	54.23	39.14	30.8	58.47	60.11	50.22	50.67	55.81	60.84	42.92	47.31	39.91	43.02	31.48	36.36	58.15	54.05	27.09	24.77	49.28	52.5	18.39	21.01	31.75	30.47	30.54	30.23	31.62	32.86	36.55	37.3	1.38359	1.045	2.19291	1.92746	1.02904	1.1155	0.998279	1.18788	0.468412	0.0640286	1.13284	0.9467	0.0413009	0.157687	-0.00248437	0.24839
Phatr3_EG01322	28.19	40.15	30.57	43.33	55.97	41.85	60.25	57.22	44.13	88.2	63.09	67.56	26.69	32.09	37.77	39.22	23.7	30.48	44.51	39.41	25.07	36.07	52.87	42.31	3.01	5.86	19.74	43.31	6.54	1.56	11.17	11.15	0.568	0.144	0.482	0.606	0.604786	0.817394	0.673303	0.640819	-0.815264	-2.79757	-1.05431	-0.723644	-0.725505	-0.290896	-0.570673	-0.64201
Phatr3_EG01323	1.72	0.61	2.05	2.28	0.31	0.91	1.48	0.52	1.27	1.18	3.05	0.76	1.65	1	1.59	2.11	0.32	0.4	0.08	0.45	0.13	0.17	0.32	0.1	0.08	0.19	0.17	0.09	0.1	0.07	0.23	0.05	2.68	0.523	0.615	1.094	0.820064	0.594745	0.508991	0.326146	1.42232	-0.93377	-0.701388	0.129723	-0.286192	-0.749657	-0.974289	-1.61641
Phatr3_EG01324	0	0	0	0	0	0	0	0	0	0	0	0	0	0	0	0	0.32	1.02	0	0	0	5.78	0	0	0	0	0	0	0	0	0	0	1	1	26.22	6.667	1	1	1	1	0	0	4.71257	2.73694	0	0	0	0
Phatr3_EG01325	42.8	36.59	51.28	54.55	40.06	40.13	42	44.77	57.85	57.66	60.56	54.54	67.69	59.1	46.13	47.55	101.69	102.14	10	12.09	148.44	151.86	22.9	29.62	113.05	115.98	31.29	30.8	39.86	39.98	39.84	34.59	1.69704	3.76874	4.85371	8.19195	1.1382	0.866597	0.783841	0.572	0.76302	1.91408	2.27909	3.03421	0.186749	-0.206566	-0.351367	-0.805102
Phatr3_EG01326	98.05	74.79	43.16	44.03	89.47	66.06	48.04	44.56	100.99	69.6	51.83	41.28	97.89	96.13	59.8	54.71	49.77	66.75	349.34	310.61	71.55	71.43	193.37	254.3	130.07	117.69	199.74	207.07	30.79	31.04	144.47	157.33	0.321996	0.624114	0.258801	0.159841	1.38956	1.53261	1.39061	1.44073	-1.63488	-0.680118	-1.95009	-2.64529	0.474624	0.615991	0.475722	0.526796
Phatr3_EG01328	0	1.71	1.17	0	0	0	1.03	0	1.22	0	0	0	0	1.78	0	0	0	0	0	0	0	0	0	0	0	0	0	0	0	0	0	0	1	1	1	1	2.52972	2.27072	0.32519	1.25474	0	0	0	0	1.33898	1.18315	-1.62065	0.327384
Phatr3_EG01329	13.73	27.99	5.83	0	19.1	27.24	12.82	17.59	25.32	22.8	11.99	17.32	11.59	14.44	2.7	8.05	18.09	20.73	40.02	41.99	12.3	13.92	31.3	24.02	28.3	19.91	26.58	28.54	15.36	13.98	25.03	24.25	0.937	0.894	0.390708	0.424916	2.0152	1.3917	1.28398	5.61456	-0.094447	-0.162246	-1.35584	-1.23475	1.01092	0.476853	0.360621	2.48917
Phatr3_EG01330	0	0	5.98	5.75	0	0	0	0	0	0	0	0	0.74	1.7	1.79	1.71	0	0	0	0	0	0	0	0	0	0	0	0	0	0	9.7	4.52	0.00182006	1	1	1	0.589879	1	1	0.001	-9.1018	0	0	0	-0.761508	0	0	-10.1507
Phatr3_EG01331	0	7.8	0	0	0.19	8.54	1.19	1.64	0	2.01	0	5.4	0	0	0	0	22.5	19.35	51.32	55.25	37.6	37.64	70.63	57.1	83.01	104.67	90.29	110.28	36.97	40.45	58.89	64.77	0.993	0.955	0.500086	0.349396	1	0.322727	2.66254	294.719	-0.0103107	-0.066248	-0.999752	-1.51706	0	-1.63161	1.4128	8.2032
Phatr3_EG01332	0	7.99	0	0	2.31	11.89	0	0	2.75	9.66	0	0	0	0	0	0	0	6.64	12.39	6.74	3.61	9.17	7.16	4.47	0	0	5.23	6.06	0	1.33	8.85	9.38	0.12	0.0030932	0.922	0.305	1	362.072	402.936	191.497	-3.0613	-8.33668	-0.117836	-1.71384	0	8.50013	8.65441	7.58118
Phatr3_EG01333	165.6	153.46	114.85	93.24	166.58	169.73	123.84	118.91	198.33	174.41	130.87	117.22	186.8	185.8	128.08	120.31	192.85	195.29	150.82	144.29	270.1	260.38	158.93	187.95	179.94	167.1	141.68	146.99	98.24	97.2	149.2	148.21	1.04	1.22696	1.29454	1.173	1.259	1.29448	1.174	1.17623	0.0565788	0.29509	0.372439	0.229769	0.332186	0.372371	0.23164	0.234172
Phatr3_EG01334	56.6	58.27	28.29	22.58	54.84	53.06	28.43	33.85	52.65	51.76	30.84	30.62	54	52.03	29.02	32.85	20.79	20.94	159.7	148.33	36.32	31.51	137.43	148.06	86.14	76.74	101.11	99.3	18.28	15.96	115.62	111.18	0.246146	0.827	0.206754	0.124029	1.33059	1.38308	1.423	1.55273	-2.02241	-0.27415	-2.27401	-3.01125	0.412068	0.467888	0.509235	0.634811
Phatr3_EG01335	0.47	0	0	0	0	0	0	0.4	0	0.39	1.69	0	0	0	0	0	0.45	0	0	0	0	0	0	0	0	0	0	0	0	0	0	0	1	1	1	2.187	1	0.198126	0.32639	2.0384	0	0	0	1.12918	0	-2.33551	-1.61533	1.02743
Phatr3_EG01336	44.88	38.48	28.53	26.02	57.82	56.54	43.14	36.15	50.32	48.99	39.43	40.04	49.1	54.12	37.1	38.94	23.32	26.21	26.93	26.18	25.26	21.14	19.21	24.24	17.63	11.98	14.89	14.61	12.54	14.81	24.05	22.21	0.932	1.026	0.901	0.831	1.13859	1.07441	1.21903	1.16233	-0.101537	0.037008	-0.150015	-0.267055	0.187244	0.103549	0.285733	0.21702
Phatr3_EG01338	1	0	0	3.76	0	1.75	0	0	0	0	0	0	0	0	3.92	0	1.13	0.31	0	0	0	0	0	0	0	0	0	0	0	0	0	0	1	1	1	2.187	0.0847861	1	4.90864	0.143922	0	0	0	1.12918	-3.56003	0	2.29532	-2.79664
Phatr3_EG01339	0	0	0	0	0	0	0	0	0	0	0	0.13	0	0	0	0	0	0	0	0	0	0	0	0	0	0	0	0	0	0	0	0	1	1	1	1	1	0.163732	1	1	0	0	0	0	0	-2.61059	0	0
Phatr3_EG01340	166.71	191.16	113.98	91.72	186.98	215.08	123.29	125.94	232.22	212.51	109.37	114.62	167.6	180.52	71.47	72.57	72.25	73.13	105.48	102.13	40.86	43.62	40.75	34.6	195.18	164.38	93.53	86.41	36.11	30.4	170.06	161.91	0.317539	2.03572	0.956	0.621663	2.041	1.72	1.376	1.35396	-1.655	1.02554	-0.065224	-0.685796	1.02931	0.782565	0.460377	0.437184
Phatr3_EG01341	0.74	0.16	0.96	0.24	0.5	1.15	0.33	0	0.22	0.64	0.29	0.4	0	0	0.2	0	0	0	0	0	0	0	0	0	0	0	0	0	0	0	0	0	1	1	1	1	0.340069	1.14121	3.11866	0.594101	0	0	0	0	-1.5561	0.190558	1.64093	-0.751221
Phatr3_EG01342	20.13	10.27	15.94	18.92	16.21	7.3	26.55	13.83	2.44	2.25	16.48	13.51	10.54	12.85	19.85	31.26	2.94	1.53	0	0	0	0	0	0	0	0	0	0	0	0	0	0	1	1	1	6.56	0.36312	0.123647	0.464238	0.570393	0	0	0	2.7137	-1.46148	-3.0157	-1.10706	-0.809972
Phatr3_EG01343	10.9	11.02	11.49	8.46	10.68	11.69	9.19	8.56	10.35	10.08	7.92	9.02	9.75	9.52	6.93	7.22	8.01	8.25	7.3	8.05	7.81	6.58	5.32	4.91	3.32	3.09	7.49	7.38	3.52	3.56	7.47	7.7	0.741	0.438777	1.205	0.938	1.15415	1.04709	1.07683	0.858647	-0.433383	-1.18844	0.268516	-0.0923325	0.206834	0.0663789	0.106785	-0.219863
Phatr3_EG01344	0	0.21	0.04	0.11	0.11	0.24	0.07	0.26	0.26	0.46	0.33	0	0.17	0	0	0.09	0	0	0	0	0	0	0	0	0	0	0	0	0	0	0	0	1	1	1	1	1.89375	1.97711	0.893505	1.05732	0	0	0	0	0.92125	0.983395	-0.162452	0.080406
Phatr3_EG01345	53.71	39.08	42.19	27.41	55.66	49.14	26.03	26.53	52.22	45.39	24.71	19.19	34.41	35.59	19.26	19.86	2.7	2.42	1.41	1.62	2.59	2.38	0.96	1.14	3.13	2.72	2.26	2.07	2.13	2.03	2.78	3.01	1.141	1.37125	2.04044	1.50279	1.415	1.755	1.564	1.07697	0.190472	0.455493	1.02888	0.587642	0.500451	0.811423	0.645558	0.106978
Phatr3_EG01346	2.04	1.24	1.15	0.78	1.82	1.72	0.56	1.35	2.38	1.45	0.87	0.55	2.13	1.45	0.44	0.91	0	0	0	0	0	0	0	0	0.04	0	0	0	0	0	0	0	1	3.129	1	1	2.24072	2.33841	1.57664	1.30845	0	1.64576	0	0	1.16397	1.22553	0.656851	0.387862
Phatr3_EG01347	140.7	103.18	91.24	96.16	140.69	130.12	80.11	78.52	130.29	102.81	93.38	82.41	149.22	121.7	101.7	112.82	134.01	116.46	113.5	123.21	142.05	139.19	85.41	94.09	146.77	108.76	98.46	106.05	96.29	119.4	105.06	107.5	1.59343	1.279	1.237	0.969	1.02307	1.09461	1.40299	0.924107	0.67214	0.354679	0.307424	-0.0456382	0.03291	0.130414	0.488501	-0.113868
Phatr3_EG01348	47.97	14.93	70.79	84.28	26.97	14.17	37.38	35.31	32.67	21.01	50.23	34.84	64.51	44.04	75.54	60.4	30.66	29.92	0	0.31	24.72	28.9	1.17	8.67	11.55	2.26	10.91	8.43	25.85	19.59	27.14	22.29	1.442	0.725	4.636	152.298	0.664018	0.537043	0.474	0.297353	0.528165	-0.46439	2.21279	7.25075	-0.590705	-0.896889	-1.07613	-1.74975
Phatr3_EG01349	0.41	0.33	0.3	0	0.07	0.44	0.35	0.4	0.63	0.24	0.21	0	0.32	0.08	0.1	0.58	0	0.07	0	0	0	0	0	0	0	0	0	0	0	0	0	0	1	1	1	2.245	0.523684	3.9493	0.553064	2.15801	0	0	0	1.1667	-0.933232	1.9816	-0.854482	1.1097
Phatr3_EG01350	49.49	59.62	44.51	41.01	60.28	60.69	52.21	54.63	69.11	67.81	55.48	60.66	70.04	70.34	51.26	54.84	64.83	72.05	58.16	49.01	60.53	53.81	52.08	45.08	58.01	50.4	51.45	45.57	38.9	42.67	52.72	62.2	1.125	1.14	0.996	1.137	1.11381	1.01687	0.961577	0.985438	0.170503	0.188948	-0.00524474	0.18517	0.155508	0.0241388	-0.0565263	-0.0211628
Phatr3_EG01352	46.88	36.02	45.69	45.15	59.71	53.09	57.96	59.02	76.94	60.9	82.37	57.62	82.26	79.89	75.1	83.49	21	28.54	0	0	13.8	14.55	0	0	0	0	0	0	0	0	0	0	1	1	1009.76	1658.25	0.861497	0.85206	0.819333	0.698232	0	0	9.9798	10.6954	-0.215082	-0.230973	-0.287478	-0.518222
Phatr3_EG01353	0.3	0.29	0.2	0.37	0.32	0.4	0.25	0.18	0.59	0.44	0.35	0.4	0.5	0.21	0.19	0.13	0.06	0.02	0.76	0.84	0.01	0.06	0.37	0.64	0	0.03	0.58	0.2	0.05	0	0.15	0.12	0.292	0.0397795	0.0637604	0.0404129	1.86417	1.18092	1.43107	0.784997	-1.77553	-4.65183	-3.9712	-4.62904	0.898532	0.239916	0.517097	-0.349241
Phatr3_EG01354	6.64	5.08	18.61	17.66	7.47	6.93	8.16	8.7	10.35	8.09	9.42	7.89	14.19	9.26	9.67	10.86	0.86	0.96	0.37	0.34	0.1	0.06	0.09	0.15	0.12	0.07	0.23	0.43	0.13	0.15	0.21	0.02	1.948	0.315	0.658	0.793	0.847093	0.925937	0.62	0.259	0.962091	-1.66669	-0.604447	-0.334717	-0.239407	-0.111013	-0.690022	-1.94724
Phatr3_EG01355	0.29	1.11	0.98	1.37	1.3	1.27	0.94	0.76	1.26	2	0.79	0.4	0.7	1.01	0.68	0.98	0	0	0.41	0.26	0	0	0	0	0.19	0	0	0	0	0	0	0.09	0.688	3.129	1	0.074	1.18881	1.99215	1.16143	0.53817	-0.540243	1.64576	0	-3.74665	0.249522	0.994324	0.215907	-0.893866
Phatr3_EG01356	0	0	0	0.41	0	0	0	0	0	0	0	0	0	0	0	0	0	0	0	0	0	0	0	0	0	0	0	0	0	0	0	0	1	1	1	1	1	1	1	0.121782	0	0	0	0	0	0	0	-3.03762
Phatr3_EG01358	0	0	0	0	0	0	0	0	0	0	0	0	0	0	0	0	0	0	0	0	0	0	0	0.31	0	0	0	0	0	0	0	0	1	1	0.323	1	1	1	1	1	0	0	-1.62925	0	0	0	0	0
Phatr3_EG01359	20.07	16.86	23.25	22.37	20	18.37	21.04	25.32	21.6	22.01	28.04	23.83	25.24	23.49	23.24	25.72	9.39	9.7	13.53	12.65	7.48	8.09	12.74	12.72	6.97	7.06	7.84	7.8	7.05	7.21	6.47	7.06	1.67442	0.913	0.52637	0.645263	0.839	0.76	0.716	0.638	0.743657	-0.130589	-0.925851	-0.632042	-0.2525	-0.395079	-0.481094	-0.649043
Phatr3_EG01360	0	0	0	0	0	0	0	0	0	0	0	0	0	0	0	0	0	0	40.9	32.24	0	0	42.8	60.12	0	0	2.3	0	0	0	0	0	1	0.008	0.00013866	0.000201518	1	1	1	1	0	-6.99455	-12.8162	-12.2768	0	0	0	0
Phatr3_EG01361	0	0	0	0	0.23	0	0.56	0	0	0	0	0	0	0	0	0	0	0	0	0	0	0	0	0	0	0	0	0	0	0	0	0	1	1	1	1	1	1	0.439026	1	0	0	0	0	0	0	-1.18762	0
Phatr3_EG01362	25.44	20.67	16.62	15.69	24.41	21.64	21.67	22.89	28.45	23.81	23.97	20.7	32.79	37.35	31.74	26.32	22.01	26.03	31.15	30.49	25.47	24.76	27.1	27.9	36	30.54	27.04	21.76	21.36	18.67	29.06	27.15	1.125	1.393	0.77	0.695	1.01137	1.0061	0.874092	1.08501	0.169979	0.477826	-0.377681	-0.525512	0.0163046	0.00876897	-0.194144	0.117709
Phatr3_EG01363	0	0	0	0	0	0	0	0	0	0	0	0.37	0	0	0	0	0	0	0	0	0	0	0	0	0	0	0	0	0	0	0	0	1	1	1	1	1	0.163732	1	1	0	0	0	0	0	-2.61059	0	0
Phatr3_EG01364	1.69	8.17	0	0	11.94	11.06	0.71	3.56	16.77	16.9	0	5.32	9.68	9.27	0	0	7.04	4.29	65.15	70.07	8.7	12.57	116.15	127.41	19.67	22.58	26.33	25.88	0	0	13.1	21.85	0.000988159	0.826	0.0746415	0.0748205	770.348	5.38146	4.589	389.669	-9.98297	-0.276307	-3.74388	-3.74042	9.58937	2.428	2.19811	8.6061
Phatr3_EG01365	24.75	18.1	8.49	12.88	23.87	20.13	8.92	9.3	26.02	23.35	14.9	11.63	25.12	22.8	17.07	18.15	22.6	20.7	31.26	30.55	13.1	11.9	15.7	16.11	10.26	8.91	10.97	11.92	0	0	5.43	3.46	0.00349938	0.855	0.671	0.623082	1.14843	1.61589	2.053	1.53085	-8.15869	-0.226095	-0.576463	-0.682505	0.199665	0.692332	1.0377	0.614337
Phatr3_EG01366	0	0	0	0	0	0	0	0	0.53	0	0	0	0	0	0	0	0.47	1.88	0	0	1.85	0	0	2.72	1.1	0	0	0	0	0	0.29	3.29	0.046	12.571	0.523	22.373	1	6.76465	1	1	-4.45243	3.65201	-0.936263	4.48368	0	2.75801	0	0
Phatr3_EG01367	29.51	34.41	10.22	2.49	35.61	35.93	11.95	11.99	28.77	25.54	8.28	8.26	22.35	21.37	5.22	2.46	41.2	41.26	30.98	34.28	50.4	51.95	27.99	28.63	24.07	25.52	39.42	40.46	24.62	27.39	38.24	41.08	1.039	0.63457	1.5343	1.123	4.761	2.841	2.54	3.95878	0.0548742	-0.656149	0.617583	0.167792	2.25141	1.50627	1.34503	1.98506
Phatr3_EG01368	8.23	4.86	0.22	3.62	9.77	9.48	2.6	2.62	14.25	14.36	9.12	8.88	17.39	15.7	9.51	7.66	0	0.57	1.21	2.31	0	0	0.3	0.61	0	0	0	0	0	0	0	0	1	1	0.00703528	0.142	1.631	1.38254	3.147	2.55	0	0	-7.15118	-2.82093	0.705323	0.467326	1.65381	1.3505
Phatr3_EG01369	5.99	3.25	8.49	12.16	5.6	4.5	4.91	4.18	4.35	2.13	3.65	3.14	4.66	3.59	7.15	6.06	0.34	0.62	0	0.2	0.01	0	0.03	0.07	0.07	0	0.03	0.03	0	0	0.05	0.03	0.236	1.155	0.108	4.244	0.527	0.826789	0.946943	0.341	-2.08207	0.207895	-3.21379	2.08527	-0.924178	-0.274409	-0.0786501	-1.55062
Phatr3_EG01370	506.84	347.26	360.35	378.61	423.68	444.1	264.87	275.94	284.05	305.6	212.09	189.11	297.08	277.34	259.9	266.9	159.97	150.59	0	0	18.44	41.09	0	0	0.28	5.17	0	5.09	0	2.77	0	0	10.152	1.103	97.1245	506.393	0.861517	1.16951	1.30665	0.775731	3.34376	0.141187	6.60176	8.98411	-0.215049	0.225907	0.385872	-0.366373
Phatr3_EG01371	22.94	5.52	8.4	13.5	1.76	7.84	11.52	7.06	16.12	6.77	11.65	6.32	20.99	12.98	14.89	22.2	3.7	2.72	0	0	2.58	0	0	0	0.91	0	0	0	8.54	2.96	0	1.48	12.628	6.281	11.67	28.495	0.735533	1.05593	0.43798	0.888066	3.6585	2.6509	3.54475	4.83263	-0.443138	0.078521	-1.19106	-0.171261
Phatr3_EG01372	0	0	0	0	0	0.2	0	0	0	0	0	0	1.17	0	0	0	0	0	0	0	0	0	0	0.68	0	0	0	1.89	0	0	0	0	1	0.018	0.042	1	28.0163	1	4.90864	1	0	-5.80059	-4.58612	0	4.80819	0	2.29532	0
Phatr3_EG01373	50.38	42.01	58.13	59.03	54.86	42.28	52.07	53.81	46.39	35.68	43.9	42.16	49.47	41.27	54.02	51.08	34	35.06	10.47	11.66	29.88	28.66	7.06	8.88	15.23	14.18	10.24	7.33	25.5	24.12	15.19	17.75	2.94124	2.55457	5.89213	5.29881	0.562	0.612	0.552	0.44	1.55642	1.35308	2.55879	2.40567	-0.830739	-0.709486	-0.856623	-1.18435
Phatr3_EG01374	307.88	264.51	217.3	207.67	304.9	266	224.71	199.01	329.52	291.32	228.52	206.62	388.36	366.24	268.92	259.12	271.48	279.16	137.47	119.38	217.58	211.23	103.63	107.94	250.49	223.32	125.46	136.67	166.97	161.83	146.09	142.54	1.79482	1.84963	1.6795	1.92943	1.186	1.21308	1.12849	1.00801	0.843843	0.887238	0.748028	0.948176	0.246192	0.278672	0.174398	0.0115101
Phatr3_EG01375	5.49	8.47	4.88	1.08	8.81	10.5	9.6	7.28	12.19	12.15	6.85	11.79	9.76	8.86	6.54	9.51	34.48	35.81	12.92	15.45	35.53	32.91	12.88	14.33	17.79	16.85	21.06	20.59	20.11	18.85	24.36	24.24	1.27299	0.847	2.15187	2.19985	0.98432	1.12742	0.976135	1.87172	0.348219	-0.239465	1.10559	1.1374	-0.0228002	0.173019	-0.0348478	0.904365
Phatr3_EG01376	21.32	16.94	48.55	36.83	20.91	21.01	26.22	31.7	24.99	20.76	21.61	17.36	29.57	20.77	23.93	25.82	8.8	15.81	47.83	58.31	11.77	18.23	44.69	43.52	32.54	34.68	3.57	11.84	0	0	5.13	1.8	0.042	4.39477	0.273052	0.208907	0.823694	0.980486	0.59696	0.325	-4.57611	2.13579	-1.87275	-2.25907	-0.279819	-0.028431	-0.744293	-1.62358
Phatr3_EG01377	52.67	25.74	34.48	43.94	44.72	22.69	18.35	32.66	41.2	34.27	39.82	28.34	57.14	63.92	47.05	42.93	34.04	42.6	0	0.78	59.98	50.9	2.88	6.07	19.13	13.03	10.88	15.87	56.41	57.25	50.94	42.13	1.93016	1.226	10.4534	81.3117	1.12632	0.952	1.11332	0.746598	0.948723	0.293923	3.38589	6.34539	0.171615	-0.0709668	0.154862	-0.421597
Phatr3_EG01378	1.02	2.07	5.14	4.03	1.2	1.82	1.89	1.68	1	0.92	1.84	1.63	1.42	4.91	5.09	2.39	2.11	0.49	1.02	0	0.19	0.18	0	0	0.59	0	0	0.07	0.34	0	0.34	1.08	0.426	9.426	4.717	2.169	0.720124	0.488037	0.711575	0.257881	-1.23276	3.2366	2.23792	1.11704	-0.473683	-1.03494	-0.490912	-1.95522
Phatr3_EG01379	2.07	0	6.76	8.72	0	0	0	0	0	0	0	0	0	0	0	0	0	0	58.85	54.37	0	0	187.03	235.18	28.39	19.05	19.43	14.35	0	0	2.07	6.83	0.0101801	1.44	0.000101889	0.000399675	1	1	1	0.0936744	-6.6181	0.52582	-13.2607	-11.2889	0	0	0	-3.4162
Phatr3_EG01380	204.76	145.25	178.28	179.55	193.06	168.57	204.96	178.26	200.28	160.95	256.32	197.52	286.8	260.77	350.12	328.82	223.17	259.36	203.33	186.37	273.79	294.13	217.16	239.36	181.81	136.9	196.65	192.89	101.12	95.88	272.85	232.76	0.610466	0.837	0.964	1.145	0.646	0.649614	0.770201	0.680761	-0.712017	-0.256606	-0.0524676	0.195428	-0.629282	-0.622346	-0.376692	-0.55478
Phatr3_EG01381	11.68	9.27	12.08	8.42	12.84	11.07	16.08	15.25	29.24	18.09	20.81	18.25	26.53	24.85	19.68	19.27	18.31	22.4	1.58	4.18	21.86	22.03	0.93	0	4.6	4.7	2.88	0	0	0	7.91	8.62	0.004557	3.278	40.1249	6.28131	1.10741	1.0397	0.652089	0.786718	-7.7777	1.71268	5.32643	2.65106	0.147189	0.0561691	-0.616858	-0.346081
Phatr3_EG01382	4.77	4.33	5.5	4.14	5.52	5.32	3.77	4.26	5.63	5.6	4.03	3.35	4.21	3.62	3.27	3.63	0.36	0.27	0.03	0.08	0.06	0.03	0.06	0.03	0.01	0	0.03	0.01	0.01	0.1	0.06	0.02	1.903	0.289	0.856	5.39	0.958958	1.32049	1.17446	0.744561	0.928297	-1.78999	-0.225015	2.43029	-0.0604607	0.401068	0.231994	-0.425538
Phatr3_EG01383	490.13	378.84	244.65	214.3	249.41	207.84	93.71	92.28	75.78	70.24	88.19	61.1	72.97	65.82	106.6	103.97	0.1	0.15	0	0	0.03	0.01	0	0	0	0	0	0	0	0.04	0	0	5.152	1	4.717	33.122	0.601	0.920672	2.126	1.493	2.36526	0	2.23792	5.04972	-0.733942	-0.11924	1.08846	0.578452
Phatr3_EG01385	9.05	9.27	0	0	9.02	8.41	2.73	1.47	13.03	10.55	2.7	0.73	8.81	9.11	0.11	0.99	2.21	6.53	0	0	3.66	1.79	0	0	0	0	0	0	0	0	1.12	0.48	0.024	1	223.262	334.571	13.697	6.029	3.529	651.028	-5.40094	0	7.80259	8.38617	3.77575	2.59203	1.81918	9.34658
Phatr3_EG01387	0	8.11	9.35	0.53	0	0	0	0	0	0	0	0	0.9	0	0	3.39	0	0	5.24	1.12	0	0	0	6.66	6.54	12.2	2.98	1.22	8.5	2.14	3.86	2.14	3.1	3.977	0.055	0.073	0.315347	1	1	0.636561	1.63221	1.99169	-4.17161	-3.77832	-1.66499	0	0	-0.651629
Phatr3_EG01389	63.91	34.21	28.05	40.77	56.63	47.57	48.17	35.96	67.4	55.3	46.63	42.41	106.89	97.82	69.76	70.21	50.98	67.36	59.68	51.4	47.98	54.97	71.43	64.59	35.98	47.54	52.47	35.13	28.48	29.42	68.74	66.27	0.673	0.974	0.574	0.994	1.16188	1.10605	1.0027	0.951797	-0.571753	-0.0382889	-0.79979	-0.0088208	0.216461	0.145418	0.0038936	-0.0712747
Phatr3_EG01390	12.02	12.42	16.38	23.94	15.41	21.5	21.66	20.95	15.57	28.05	18	29.87	12.59	20.89	14.13	12.82	27.2	29.44	0	0	8.39	10.27	0	0	0	1.33	1.86	0	60.2	61.23	0	0.33	601.549	0.753	795.685	2259.81	1.04833	0.788971	0.738528	0.46473	9.23254	-0.408499	9.63605	11.142	0.0680944	-0.341956	-0.437275	-1.10554
Phatr3_EG01391	37.74	33.35	29.5	27.59	38.35	32.34	17.1	16.33	34.94	29.21	14.55	10.25	23.05	25.18	15.92	14.04	0	0.04	0	0.07	0	0	0	0	0	0.12	0	0.27	0	0	0	0.14	0.228	0.441	1	0.837	1.35587	2.245	1.798	0.95943	-2.13447	-1.17992	0	-0.256375	0.439223	1.16675	0.846449	-0.0597511
Phatr3_EG01392	0	0	0	0	0	0	0	0	0	0	0	0.16	0	0	0	0	0	0	0	0	0	0	0.24	0	0	0	0	0	0	0	0	0	1	1	0.153	1	1	0.163732	1	1	0	0	-2.70467	0	0	-2.61059	0	0
Phatr3_EG01393	27	18.53	20.39	18.32	27.17	22.78	15.15	15.46	24.77	19.26	15.58	7.99	24.64	22.62	14.76	11.09	1.43	4.15	5.52	2.43	24.68	26.84	22.13	34.06	44.69	36.49	21.83	20.35	17.46	15.53	30.15	27.41	0.909	1.96302	0.783	0.614	1.53854	1.62195	1.38437	0.901201	-0.137699	0.973077	-0.353725	-0.703521	0.62156	0.697727	0.469226	-0.150079
Phatr3_EG01394	217.82	160.73	130.9	100.22	161.33	166.06	116.16	110.45	167.8	137.42	127.01	104.45	182.94	179.04	131.84	124.92	118.78	130.29	160.16	170.16	185.29	170.42	132.56	154.7	276.28	189.87	138.85	129.49	135.28	140.45	205.47	194.64	1.076	1.7695	1.001	0.670391	1.16397	1.09898	1.21078	1.1921	0.105826	0.823343	0.00107467	-0.576924	0.219056	0.13616	0.275935	0.25351
Phatr3_EG01395	49.62	35.25	81.31	93.14	39.09	35.91	55.59	57.04	37.25	33.54	48.7	43.22	41.71	40.54	51.99	50.32	26.55	27.37	32.7	30.74	22.09	21.54	28.88	30.86	18.86	18.02	33.01	32.78	22.71	22.64	34.41	33.28	1.064	0.571856	0.628898	0.752225	0.682	0.672	0.569	0.377	0.0901495	-0.806275	-0.669102	-0.410764	-0.551795	-0.573352	-0.812261	-1.40823
Phatr3_EG01396	17.67	16.27	12.92	9.27	19.06	18.26	13.46	15.2	21.55	19.73	17.66	16.9	20.81	20.2	17.14	17.26	23.78	22.82	9.47	11.84	22.26	24.39	8.87	10.15	17.9	20.86	14.29	13.93	8.99	8.49	13.07	12.54	0.947	1.136	1.65696	1.28273	1.03295	0.951939	0.987085	0.977467	-0.078905	0.184097	0.728536	0.359212	0.046768	-0.0710583	-0.0187544	-0.0328802
Phatr3_EG01397	14.35	13.25	13.34	7.16	16.22	15.26	6.97	8.71	15.4	15.45	6.33	6.17	8.98	9.77	4.22	4.49	0.78	0.66	0.76	0.66	0.54	0.54	0.41	0.6	0.48	0.48	0.49	0.39	0.31	0.35	0.51	0.56	0.993	1.099	0.928	0.903	1.651	1.898	1.734	1.02471	-0.0103434	0.135836	-0.108094	-0.147488	0.723572	0.924391	0.793765	0.0352185
Phatr3_EG01398	65.19	45.94	46.5	57.32	65.22	56.06	48.97	58.18	74.98	62.89	66.4	54.86	95.34	89.64	80.8	79.89	77.13	87	32.47	35.27	99.97	95.59	37.91	42.79	48.65	45.19	40.73	38.48	48.03	54.43	67.5	62.07	1.253	1.209	2.05215	2.15504	0.967019	0.98045	0.959868	0.811951	0.324874	0.273603	1.03713	1.10771	-0.048384	-0.0284846	-0.0590925	-0.300536
Phatr3_EG01399	0.4	0.54	1.24	0	0	0.58	0.63	1.51	1.05	0.35	0	1.54	0	0.95	0.47	0	0	0.31	0	0	0	0	0	0.07	0.35	0.6	0.21	0	0	0	0	0	1	5.33	0.323	9.034	1.57219	0.762384	0.232455	0.623914	0	2.41415	-1.62925	3.17542	0.652776	-0.39141	-2.10498	-0.68058
Phatr3_EG01400	20.15	16.96	15.05	14.73	22.98	21.18	16.92	16.49	21.5	21.01	17.62	13.08	18.54	19.14	13.35	10.32	3.96	3.57	15.78	13.71	3.72	3.92	16.21	20.55	5.93	5.82	4.18	3.28	0.86	0.49	4.07	4.08	0.104329	1.61103	0.179151	0.226811	1.403	1.25292	1.25703	1.2717	-3.26078	0.68798	-2.48076	-2.14044	0.488089	0.325297	0.330016	0.346753
Phatr3_EG01401	3.72	4.2	0	0	3.68	2.06	0	0	2.51	3.63	0	0	0	0	0	0	0	0	39.22	39.31	0	0	30.36	33.81	6.06	7.71	19.8	21.52	0	0	14.54	15.05	0.0011077	0.339508	0.000242862	0.00020555	1	315	287.524	323.788	-9.81822	-1.55848	-12.0076	-12.2482	0	8.29921	8.16754	8.3389
Phatr3_EG01402	16.37	9.24	26.32	21.85	27.67	20.1	27.25	32.44	39.11	30.9	46.44	41.37	41.96	42.84	46.65	49.01	17.55	15.43	0.88	1.69	9.28	8.01	0.53	0.86	1.73	1.3	0.84	1.11	4.16	4.32	0.81	0.93	7.75068	1.575	10.7791	11.2026	0.768	0.819257	1.00647	0.536191	2.95432	0.65494	3.43016	3.48576	-0.38143	-0.287611	0.00930052	-0.899181
Phatr3_EG01403	2422.35	1977.08	1813.93	1356.14	1995.4	1882.07	911	885.71	1258.46	1223.65	809.3	696.99	1117.59	1079.64	738.88	798.49	1835.13	1973.33	42.86	58.58	270.93	265.08	20.26	11.01	89.98	52.21	55.65	53.11	144.55	150.31	50.86	53.97	4.40865	1.333	13.0691	34.4618	1.14571	1.34236	1.761	0.974867	2.14034	0.414365	3.70809	5.10692	0.196241	0.424768	0.81636	-0.0367229
Phatr3_EG01404	8.37	11.97	0	0	14.52	18.01	5.61	4.89	22.56	18.27	9.86	7.17	18.26	19.03	12.84	9.97	36.57	39.25	34.04	34.91	36.53	41.09	34.1	35.3	23.49	15.94	36.32	31.32	26.01	27.15	39.39	35.29	1.128	0.593332	0.953	0.977	1.3743	2.07719	2.64	706.257	0.173178	-0.753089	-0.0697632	-0.0338185	0.458692	1.05463	1.40075	9.46405
Phatr3_EG01405	0.4	0.51	0	0.13	0	0.36	0	0	0.28	0.15	0.61	0.18	0.27	0.16	0.42	0.59	0.46	0.08	0	0.12	0.15	0.35	0.26	0	0	0	0	0	0	0	0.55	0	0.072	1	1.68	3.711	0.374193	0.497621	14.743	5.21313	-3.79029	0	0.748426	1.89186	-1.41815	-1.00688	3.88196	2.38215
Phatr3_EG01406	0.04	0.26	0.14	0.11	0.14	0.15	0	0	0.19	0.34	0.16	0.24	0.14	0	0.09	0.08	0	0	0	0	0	0	0	0	0	0	0	0	0	0	0	0	1	1	1	1	0.702445	1.16256	19.2749	0.952802	0	0	0	0	-0.509543	0.217305	4.26865	-0.069752
Phatr3_EG01407	0	10.93	4.42	0	5.14	0	0	0	2.45	0	2.47	0	0	6.28	5.74	0	3.8	0	0	0	0	0	0	0	0	0	0	0	0	0	0	0	1	1	1	2.187	0.917811	0.796038	4.72908	2.23663	0	0	0	1.12918	-0.123731	-0.329091	2.24156	1.16133
Phatr3_EG01409	20.31	13.45	7.45	4.22	20.86	19.91	1.26	6.66	23.12	18.87	12.3	13.14	26.42	19.99	11.67	13.9	9.8	8.77	33.64	33.69	0.97	1.05	27.63	34.09	16.04	14.96	34.96	41.25	35.94	34.58	37.97	38.25	1.46596	0.413934	0.0279342	0.245634	1.53089	1.42091	4.39263	2.22646	0.551844	-1.27253	-5.16182	-2.02542	0.614373	0.506814	2.13508	1.15475
Phatr3_EG01410	81.2	78.47	60.52	60	109.13	104.44	89.38	86	123.23	117.75	128.11	114.87	155.55	152.31	148.04	153.23	253.38	264.48	104.09	103.92	116.26	115	63.33	67.68	19.4	16.97	94.01	100.99	252.24	243.01	90.83	90.33	4.20261	0.428122	1.36031	2.19268	0.711	0.768	0.823	0.794414	2.07129	-1.22391	0.443931	1.1327	-0.492996	-0.380243	-0.280748	-0.332036
Phatr3_EG01411	40.83	32.05	45.87	39.74	44.58	42.66	38.3	37.62	47.82	41.28	47.7	39.36	55.23	54.68	48.11	47.48	35.84	34.78	17.73	12.74	23.88	23.79	10.87	14.44	8.83	6.73	9.39	10.65	7.12	6.92	10.24	10.95	1.045	0.793	1.565	2.08623	0.955749	0.872094	0.964497	0.637723	0.0634806	-0.334262	0.646546	1.0609	-0.0652965	-0.197445	-0.0521511	-0.648998
Phatr3_EG01412	262.24	200.38	205.13	194.59	227.73	202.1	165.07	172.74	234.92	191.27	173.57	140.89	166.38	174.01	134	139.29	185.58	205.35	230.19	234.03	180.26	169.96	151.37	188.34	179.6	166.7	125	128.76	182.53	171.42	152.98	139.25	1.92319	1.32096	0.792479	0.664279	1.05618	1.15023	1.05963	0.922529	0.9435	0.401592	-0.335555	-0.590139	0.0788515	0.201928	0.0835617	-0.116334
Phatr3_EG01414	0	0	0	0	0	0	0	0	0	0	0	0	0	0	0	0	0	0	0	0	0	0	2.48	3.54	0	0	3.55	3.59	0	2.43	3.28	0	1.221	0.00870674	0.0082392	1	1	1	1	1	0.288462	-6.84365	-6.92328	0	0	0	0	0
Phatr3_EG01415	9.8	1.57	5.87	4.83	5.69	6.67	0	2.1	5.56	6.19	1.08	1.9	1.59	2.91	2.57	6.45	1.32	2.76	3.38	2.88	2.98	1.43	1.32	0	0	0	1.25	2.58	0	0	1.19	0	0.708	0.139	2.534	0.612	0.400718	3.12148	4.89823	0.670597	-0.497582	-2.84947	1.34153	-0.709284	-1.31934	1.64223	2.29226	-0.576481
Phatr3_EG01416	42.15	22.31	30.22	22.53	85.32	65.16	41.46	47.03	75.39	25.36	32.98	30.19	53.96	25.64	50.6	22.82	48.77	34.67	125.89	79.06	18.99	27.4	64.19	62.15	97.97	119.07	61.43	41.73	185.63	214.05	103.17	93.98	3.17845	2.147	0.278	0.385	0.848287	1.23024	1.37834	0.807304	1.66832	1.10226	-1.84523	-1.37561	-0.237375	0.298945	0.462927	-0.308816
Phatr3_EG01417	21.86	22.58	22.61	19.93	24.88	26.11	22.56	23.72	26.83	29.71	28.78	28.25	29.17	30.63	28.02	28.78	18.38	18.36	21.25	31.16	16.29	15.34	25	27.93	21.87	23.12	29.24	27.85	11.55	11.41	28.78	30.53	0.836242	0.778122	0.667414	0.704854	0.957635	0.905201	0.963362	0.959968	-0.258008	-0.361932	-0.583347	-0.504604	-0.0624519	-0.14369	-0.05385	-0.0589415
Phatr3_EG01419	0	0	0	0	0	0	0	0	0	0	0	0	0	0	0	0	0	0	0	0	6.1	5.8	0	0	0	0	0	0	0	1.53	5.8	2.74	0.282	1	570.658	1	1	1	1	1	-1.82528	0	9.15648	0	0	0	0	0
Phatr3_EG01420	77.24	81.26	149.59	134.39	65.35	75.25	118.06	113.6	69.21	74.66	105.84	106.07	83.45	91.81	124.73	130.65	50.97	73.86	43.79	47.05	69.95	67.24	32.37	40.57	54.23	44.21	62.18	56.1	86.42	73.68	91.32	92.18	1.37726	0.85	1.58449	1.225	0.575	0.583	0.513	0.426	0.461798	-0.234835	0.66402	0.292781	-0.799536	-0.778994	-0.961814	-1.23007
Phatr3_EG01421	5281.67	4989.52	7517.14	7401.33	5219.75	5229.88	6567.65	6279.68	4097.23	3801.16	5672.2	4755.52	3814.52	3467.83	5623.67	5271.82	3211.41	3379.96	1244.14	1038.3	1864.57	1904.09	587.32	553.27	124.15	102.6	389.41	383.72	807.36	742.29	97.14	91.71	12.9129	0.300997	2.38285	2.71422	0.518	0.572	0.667	0.452	3.69074	-1.73218	1.25269	1.44054	-0.950106	-0.806933	-0.583696	-1.1462
Phatr3_EG01422	13.86	12.65	20.62	19.94	16.55	21.66	21.75	17.96	27.02	21.78	22.93	21.75	32.18	28.77	26.06	34.07	20.2	14.44	10.65	12.67	10.28	9.41	3.02	7.44	4.47	2.25	6.18	3.7	6.16	5.23	10.74	8.92	0.737	0.646	1.142	1.004	1.281	1.30043	1.239	0.939489	-0.440001	-0.629465	0.19125	0.00564946	0.357238	0.378994	0.309531	-0.0900523
Phatr3_EG01423	233.33	239.99	139.57	152.79	189.76	166.7	105.4	161.54	166.08	171.32	162.24	128.41	278.02	282.45	209.55	253.06	162.55	167.58	285.29	242.38	192.42	190.18	210.11	237.27	52.33	39.68	272.21	274.81	1030.32	1007.25	261.92	262.22	6.10526	0.171985	0.636	0.587	0.958678	0.928055	1.0887	1.10688	2.61005	-2.53964	-0.653655	-0.769766	-0.0608814	-0.107718	0.122602	0.146503
Phatr3_EG01424	37.37	35.95	27.65	28.39	36.55	26.93	26.8	29.35	31.79	26.65	28	23.79	32.52	26.94	24.21	23.54	54.83	47.13	116.47	99.36	106.42	105.67	96.8	107	173.12	169.82	71.13	75.36	75.84	80.3	80	80.52	1.53901	2.39008	0.88	0.421892	1.04539	0.972232	0.955349	0.998675	0.622003	1.25706	-0.185035	-1.24506	0.0640405	-0.0406276	-0.0659006	-0.00191291
Phatr3_EG01425	6.7	6.27	2.85	2.63	7.75	6.78	3.7	2.95	7.79	5.06	4.01	3.4	6	7.61	3.17	3.71	1.27	0.5	16.92	15.37	1.45	0.73	8.96	9.18	19.72	21.4	8.09	7.68	0	0.13	3.93	5.46	0.0228642	2.66785	0.100595	0.0492916	1.65727	1.48577	1.84242	1.79886	-5.45077	1.41568	-3.31336	-4.34252	0.728805	0.571214	0.881598	0.84708
Phatr3_EG01426	0	5.18	1.06	0.95	3.86	2.88	4.9	6.73	5.12	4.14	3.84	4.87	5.28	3.11	1.57	5.06	0	7.84	3.04	4.72	2.42	0.12	4.75	3.1	6.52	0.43	2.74	0	3.2	1.22	0	2.5	2.63	2.528	0.214	0.901	1.01089	0.930264	0.442305	2.30378	1.39513	1.338	-2.22561	-0.150809	0.0156281	-0.104287	-1.17689	1.204
Phatr3_EG01427	0	0	2.76	5.69	0	0	0	0	0	0	0	0	0	0	4.46	0	0	0	0	0	0	0	0	0	0	0	0	0	0	0	0	0	1	1	1	1	0.0211894	1	1	0.00733458	0	0	0	0	-5.56051	0	0	-7.09107
Phatr3_EG01428	0.46	10.85	0	0.21	0	0.3	1.12	0	0	7.67	7.28	0	0.22	0	0	0	4.31	5.34	0.36	0	0	3.92	0.9	1.46	2.8	0.11	0	3.97	0	0	0	0	1	0.761	1.773	33.122	7.63921	1.4042	2.25221	6.63402	0	-0.393929	0.8265	5.04972	2.93342	0.489749	1.17134	2.72988
Phatr3_EG01429	10.6	30.66	0.17	0.16	8.59	8.77	0.28	0.2	4.36	9.08	0.22	0.07	4.67	7.83	0.22	0.24	8.86	17.17	80	62.3	203.03	208.2	202.02	187.41	29.87	32.79	152.25	137.74	240.93	271.32	278.58	274.69	1.60202	0.263978	0.911	0.174949	23.538	41.229	30.134	103.495	0.679893	-1.92151	-0.133702	-2.515	4.55691	5.3656	4.91333	6.69342
Phatr3_EG01430	92.67	252.85	78.81	0	106.11	141.34	56.63	65.27	76.06	72.41	33.7	29.09	9.25	40.98	7.58	12.06	3.44	0	0	0	0	0	0	0	0	0	0	0.74	0	0	0	0	1	0.103	1	34.373	2.13637	2.006	1.701	3.50001	0	-3.27644	0	5.1032	1.09516	1.00442	0.766059	1.80736
Phatr3_EG01431	0.56	0.21	1.9	1.14	0.48	1.5	0.69	0.23	0.96	0.45	1.02	0.27	0.44	1.46	3.41	2.14	0	0	0	0	0	0	0	0	0	0	0	0	0	0	0	0	1	1	1	1	0.264854	0.968387	1.78676	0.165184	0	0	0	0	-1.91673	-0.0463442	0.837346	-2.59786
Phatr3_EG01432	0	0	0	0	0	0	0	0	0	0	0	0	0	0	0	0	0	0	0	4.72	0	0	0	0	0	0	0	0	0	0	0	0	1	1	1	0.302	1	1	1	1	0	0	0	-1.7257	0	0	0	0
Phatr3_EG01433	90.22	52.19	63.04	85.45	76.93	69.69	71.88	79.18	92.6	73.98	106.14	80.93	152.57	129.26	159.16	131.17	74.23	91.09	46.14	47.01	91.92	84.18	45.55	56.93	27.28	23.61	31.68	31.86	174.81	161.53	64.13	57.65	4.35614	0.819	1.439	1.58545	0.80951	0.762387	0.818214	0.714096	2.12305	-0.287611	0.525412	0.664896	-0.30488	-0.391404	-0.28945	-0.485811
Phatr3_EG01435	903.47	716.99	354.44	290.11	521.74	445.75	166.33	172.39	301.88	250.14	173.41	136.22	194.83	190.33	133.26	137.94	4.3	4.48	0	0	0.06	0.12	0	0	0.04	0.06	0	0.02	0.05	0	0.02	0	7.875	3.926	28.401	1246.9	1.192	1.54	2.411	1.918	2.97728	1.97302	4.82789	10.2841	0.252834	0.62289	1.26942	0.93932
Phatr3_EG01436	107.4	39.25	153.58	182.18	95.51	54.19	109.84	127.77	116.1	97.46	148.75	128.03	195.9	176.22	200.88	200.14	83.76	50.79	9.25	0	39.84	34.27	6.55	0	0	0	0	0	47.77	61.43	23.57	25.39	3.50946	1	8.429	13.861	0.746278	0.631858	0.513	0.298	1.81125	0	3.0753	3.793	-0.422215	-0.662328	-0.962068	-1.74874
Phatr3_EG01438	0	0	0	0	0	0	0	0	0	0	0	0	3.62	0	0	0	0	0	0	0	0	0	0	0	0	0	0	0	0	0	0	0	1	1	1	1	2.54341	1	1	1	0	0	0	0	1.34676	0	0	0
Phatr3_EG01439	2.25	0	5.12	5.1	0	0	1.86	0	2.1	0	1.93	0	0	0	5.04	0	0	0	0	0	0	0	0	0	0	0	0	0	0	0	0	0	1	1	1	1	0.169653	0.796038	0.32519	0.122166	0	0	0	0	-2.55934	-0.329091	-1.62065	-3.03309
Phatr3_EG01440	106.13	37.66	347.6	575.28	70.36	51.59	152.27	203.59	59.77	52.37	171.89	133.52	84.33	75.82	186.25	160.93	0	0	0	0	0	0	0	0	0	0	0	0	0	0	0	0	1	1	1	1	0.379	0.31	0.285	0.111	0	0	0	0	-1.39802	-1.68954	-1.80863	-3.16986
Phatr3_EG01441	94.26	53.36	23.52	28.83	34.02	24.81	5.96	5.7	13.22	11.61	4.43	4.23	7.38	6.76	6.4	5.66	0.11	0.32	0.12	0.08	0	0	0.11	0.05	0.1	0	0.02	0.06	0	0	0.03	0.1	0.063	1.314	0.04	1.92	1.15989	2.474	5.119	2.466	-3.98824	0.393976	-4.64861	0.941304	0.213983	1.30687	2.35582	1.30188
Phatr3_EG01442	0	0	0	0	0	0	0	0	0	0	0	0	0	0	0	0	0	0	15.92	14.74	0	0	4.33	8	0	0	19.39	14.24	0	0	19.97	19.66	0.000752387	0.000527332	0.00115828	0.000478538	1	1	1	1	-10.3762	-10.889	-9.7538	-11.0291	0	0	0	0
Phatr3_EG01444	0	3.95	2.39	0	0	0	5.38	0	0	8.07	5.48	0	0	0	3.84	3.79	0	0	0	0	0	0	0	0	0	0	0	0	0	0	0	0	1	1	1	1	0.171455	1.19484	0.162482	1.25474	0	0	0	0	-2.5441	0.256815	-2.62165	0.327384
Phatr3_EG01447	206.03	146.69	239.73	263.08	132.74	120.23	188.88	171.62	121.2	99.48	137.94	129.8	110.4	106.89	117.75	120.82	73.76	101.87	5.17	5.61	196.37	199.55	9.88	11.37	49.88	38.39	10.87	13.11	41.63	34.82	5.23	10.91	7.52186	3.74969	15.6288	14.5221	0.762	0.706319	0.592	0.528	2.91109	1.90677	3.96614	3.86018	-0.392741	-0.501609	-0.756417	-0.921295
Phatr3_EG01448	0	0	0	0	0	0	0	0	0	0	0	0	0	0	0	0	0	0	3.49	7.21	0	0	0.58	0	6.11	7.47	0	1.14	0	0	0	0	1	11.867	0.015	0.00086432	1	1	1	1	0	3.56889	-6.03129	-10.1761	0	0	0	0
Phatr3_EG01449	149.53	191.3	78.41	42.13	164.79	206.05	103.07	96.21	191.59	142.01	92.39	77.08	131.01	109.39	74.81	50.78	200.5	192.35	69.46	66.57	127.73	165.73	19.83	24.81	286.12	304.69	56.13	58.41	33.76	39.59	109.66	96.2	0.558107	5.28217	5.21059	2.65329	1.54983	1.62397	1.534	2.08397	-0.841387	2.40113	2.38145	1.40778	0.632112	0.699528	0.617271	1.05934
Phatr3_EG01451	74.42	59.35	36.13	22.01	64.44	59.55	25.61	23.97	68.56	56.35	34	30.56	58.7	51.62	25.29	16.62	24.36	26.56	6.32	9.46	20.8	18.98	5.1	0.25	0.21	0.35	25.38	29.3	49.54	45.5	62.1	58.3	1.87457	0.055795	4.74959	3.50131	2.111	1.27821	2.68	2.683	0.906558	-4.16372	2.2478	1.80789	1.07768	0.35413	1.42213	1.42393
Phatr3_EG01452	1.13	1.67	1.14	1.3	3.85	2.96	2.53	2.68	5.93	3.01	3.81	2.44	2.6	5.25	3.12	3.3	1.29	1.35	0.18	0.88	0.94	0	0.73	0.33	0.19	0	0	0.16	0	0.57	0.9	0.87	0.52	1.142	0.76	2.192	1.02146	1.23965	1.09906	0.887249	-0.943421	0.191406	-0.396719	1.1324	0.0306263	0.309928	0.136272	-0.172589
Phatr3_EG01454	0.22	0.16	0.78	0.29	0.4	0.41	1.03	0.84	0.37	0.19	0.35	0.24	1.16	0.17	0.67	0.45	0.13	0	0	0	0	0	0	0.07	0	0	0	0.13	0	0	0	0	1	0.207	0.323	4.306	0.995784	0.828984	0.366646	0.281472	0	-2.27567	-1.62925	2.10625	-0.00609583	-0.270584	-1.44754	-1.82894
Phatr3_EG01455	83.07	62.24	40.92	35.31	67.48	61.45	39.27	33.49	75.4	60.49	52.41	45.32	84.16	85.52	67.19	70.99	87.87	97.85	396.55	347.97	167.94	160.22	319.38	384.59	156.52	148.16	324.22	312.35	225.07	206.06	302.82	314.14	1.102	0.490184	0.387174	0.223938	1.02174	1.18347	1.487	1.42665	0.139511	-1.0286	-1.36895	-2.15883	0.0310315	0.243025	0.572327	0.512629
Phatr3_EG01456	59.93	47.86	30.07	31.91	56.44	51.87	30.56	28.89	40.59	38.41	37.55	31.61	40.47	51.2	45.17	41.33	45.05	45.46	34.48	33.74	38.89	33.31	19.3	23.41	40.79	36.92	26.57	24.29	27.36	28.5	43.13	45.17	1.52906	0.967	2.54818	2.45361	0.727	0.786333	0.806	0.688	0.612642	-0.0478146	1.34947	1.2949	-0.459186	-0.346787	-0.31199	-0.538613
Phatr3_EG01458	49.19	41.05	15.74	19.42	44.77	46.09	29.72	30.25	46.98	42.18	38.42	27.23	46.11	42.95	33.2	32.42	36.03	32.57	42.15	56.1	43.67	35.39	27.48	37.93	57.31	56.79	33.78	30.94	9.94	10.62	48.98	44.51	0.374562	1.77196	1.128	0.691	1.08779	1.09974	1.14528	1.48974	-1.41672	0.825346	0.174391	-0.533388	0.121395	0.137161	0.195703	0.575062
Phatr3_EG01459	63.47	60.63	26.18	16.81	68.65	67.18	47.69	37.6	70.94	66.49	48.42	46.46	61.93	61.67	37.88	31.81	47.66	41.8	138.15	118.98	63.86	64.38	78.61	91	127.11	109.82	89.88	86.61	21.89	18.51	86.14	86.31	0.368428	1.37232	0.633266	0.312066	1.479	1.23942	1.34075	2.208	-1.44055	0.456617	-0.659115	-1.68008	0.564605	0.309666	0.423037	1.1427
Phatr3_EG01460	14.89	13.98	9.52	9.5	18.91	18.52	10.82	9.27	19.05	17.33	14.01	10.11	20.15	19.21	12.57	10.19	9.72	10.76	13.78	12.85	12.11	12.13	5.85	10.49	10.12	10.77	10.33	9.34	0.47	2.01	7.1	9.8	0.233794	1.086	1.258	0.686	1.44765	1.30138	1.57592	1.15772	-2.09669	0.119548	0.330982	-0.543567	0.533709	0.380041	0.656196	0.211282
Phatr3_EG01461	25.79	28.5	11.26	8.84	27.71	24.67	13.5	13.46	31.97	23.13	16.73	14.17	29.59	29.39	18.89	17.19	12.71	12.77	177.16	159.57	10.43	9.32	31.98	44.86	4.99	4.83	92.37	88.24	13.66	12.22	58.41	57.04	0.783126	0.352236	0.798051	0.539151	0.96973	0.959172	0.894796	0.951132	-0.352684	-1.50539	-0.325448	-0.89124	-0.0443445	-0.060138	-0.160369	-0.0722823
Phatr3_EG01462	0.34	0	3.22	0.4	0.81	3.94	3.61	4.3	4.9	2.35	8.2	6.11	6.01	5.87	5.73	6.24	7.07	5.49	0	0	0.75	1.38	0	0	0	0	0	0	5.71	4.4	0	0	1539.63	1	167.983	926.605	0.838492	0.437855	0.517675	0.0682576	10.5884	0	7.39217	9.85581	-0.254131	-1.19147	-0.949882	-3.87287
Phatr3_EG01463	14.64	12.21	10.61	9.53	13.86	12.25	8.29	8.52	12.8	11.92	10.11	10.12	11.61	12.93	10.77	10.8	11.4	13.7	11.93	14.26	12.69	12.08	8.11	9.9	16.59	14.04	9.62	7.96	10.12	10.45	11.13	11.72	1.26288	1.83778	1.161	0.821	0.972019	1.16347	1.425	1.07421	0.336723	0.877961	0.21593	-0.284621	-0.0409438	0.218431	0.510862	0.103274
Phatr3_EG01464	57.99	53.72	62.12	64.54	68.56	62.58	74.01	70.28	71.56	74.63	80.58	80.18	77.75	75.33	77.06	74.21	64.41	66.16	20.9	22	46.61	44.69	24.68	26.68	19.49	22.97	25.76	24.59	19.7	19.63	27.94	29.2	1.23802	0.898	1.29874	1.97122	0.823	0.773	0.73	0.682	0.308036	-0.15556	0.377113	0.979089	-0.280205	-0.372172	-0.454095	-0.552599
Phatr3_EG01465	1.38	0.92	1.82	1.53	2.57	2.38	2.84	2.15	3.86	4.08	3.07	2.77	3.93	3.68	3.95	2.98	0.55	0.31	1.39	1.51	0.3	0.2	1.89	2.56	0.47	0.62	0.35	0.57	0.24	0.15	0.34	0.49	0.734	1.208	0.0975751	0.266	0.926003	1.18114	0.846057	0.52928	-0.446485	0.272803	-3.35734	-1.9102	-0.110911	0.240175	-0.241173	-0.917896
Phatr3_EG01466	0.68	0.47	0	0.21	0.71	0.58	0.57	0	1.15	0.7	0.1	0	1.54	0.53	0.38	1.03	1.58	2.08	6.82	6.78	28.14	27.83	11.18	10.6	0.84	1.36	6.08	5.86	17.55	13.74	23.36	20.75	1.122	0.19287	2.18182	0.23746	1.28476	25.4813	1.95934	4.01237	0.165645	-2.3743	1.12553	-2.07424	0.361494	4.67137	0.970365	2.00446
Phatr3_EG01467	1.79	11.67	0	0	8.41	9.84	3.13	4.11	4.88	10.74	0	9.94	0	0	0	0	30.21	19.38	7.67	19.34	3.26	7.03	10.63	8.67	23.08	27.38	18.02	18.54	4	3.75	14.65	14.19	0.427142	1.40738	0.457664	1.629	1	1.34993	2.156	3615.45	-1.22721	0.493007	-1.12764	0.70367	0	0.432888	1.10866	11.82
Phatr3_EG01468	23.22	36.33	0	0	30.09	39.24	0	0	33.2	35.68	12.92	1.23	19.17	24.16	0.97	0	0	0	0	0	0	0	0	0	0	0	0	0	0	0	0	0	1	1	1	1	37.2835	4.26705	2120.6	1500.76	0	0	0	0	5.22047	2.09324	11.0503	10.5515
Phatr3_EG01469	0	0	0	0	0	0	0	0	0	1.1	0	0	0	0	0	0	0	0	0	0	0	0	0	0	0	0	0	0	0	0	0	0	1	1	1	1	1	18.416	1	1	0	0	0	0	0	4.20289	0	0
Phatr3_EG01470	17.14	13.33	7.52	12.39	16.43	13.38	13.78	3.18	10.78	17.34	10.05	3.8	34.06	18.91	12.28	17.42	12.63	19.45	23.87	29.6	46.16	49.59	20.05	19.88	9.08	3.94	28.17	19.69	36.63	23.07	19.17	21.71	2.299	0.286	1.862	0.55	1.43316	1.74019	1.42463	1.04618	1.20113	-1.80547	0.897128	-0.862047	0.519195	0.799246	0.510589	0.0651372
Phatr3_EG01471	1.5	2.95	0	0	2.94	5.82	0.23	1.06	0.34	2.77	0	0	0	2.8	0	0	18.82	23.29	18.31	19.05	13.72	15.47	9.77	13.2	15.74	17.14	14.94	11.78	0	0	0	0	1	1.258	1.083	0.999	95.7714	128.638	5.89073	148.365	0	0.330685	0.115396	-0.000826059	6.58152	7.00718	2.55845	7.21301
Phatr3_EG01472	0	0	0.25	0.38	0	0	0.23	0	0.11	0.23	0.25	0.21	0	0.45	0.27	0	0	0	0	0	0	0	0	0	0	0	0	0	0	0	0	0	1	1	1	1	1.37649	0.629408	0.162482	0.0502017	0	0	0	0	0.460998	-0.667932	-2.62165	-4.31612
Phatr3_EG01473	39.95	38.8	38.04	23.41	40.05	35.37	29.67	29.36	50.44	38.14	39.92	35.12	47.91	41.93	43.31	44.99	30.11	40.92	31.18	24.24	37.14	50	20.18	20.8	40.23	26.97	26.86	21.95	32.15	21.89	38.42	33.17	1.165	1.53241	1.3751	1.156	1.00906	1.01505	1.06267	1.09829	0.219976	0.615807	0.459538	0.209688	0.0130137	0.0215568	0.0876941	0.135265
Phatr3_EG01474	0	0	0.22	0.22	0	0	0.1	0.41	0.3	0	0.33	0.37	0	0.79	0.24	0.6	0	0	0	0	0	0	0	0	0	0	0	0	0	0	0	0	1	1	1	1	0.798717	0.358387	0.0653491	0.0632705	0	0	0	0	-0.324244	-1.48041	-3.93569	-3.98232
Phatr3_EG01475	0	0	0	0	0	0	0	0	0	0	0	0	0	0	0	0	0	0	11.94	4.64	0	0	0	1.49	0	0	0	0	0	0	0	0	1	1	0.009	0.00084313	1	1	1	1	0	0	-6.75504	-10.212	0	0	0	0
Phatr3_EG01476	88.19	58.48	70.64	73.13	81.17	61.55	52.3	53.76	77.58	67.45	71.76	58.82	93.05	87.04	90.08	84.74	105.7	109.3	32.45	57.48	83.38	71.01	38.62	48.87	81.58	85.79	66.5	64.57	41.54	37.5	87.8	84.58	0.820035	1.24399	1.71624	2.32634	0.845	0.891807	1.07248	0.793914	-0.286242	0.314971	0.779255	1.21806	-0.243513	-0.165196	0.100955	-0.332946
Phatr3_EG01477	2.78	0	1.91	0.82	0.83	0	0	0	0.86	0	0	0	3.36	2.36	0.19	0	0	0	32.3	31.75	7.89	3.1	27.08	29.12	0	0	24.46	25.03	0	0	10.42	9.88	0.000865843	0.000210624	0.167104	0.000134832	23.714	81.1231	77.8968	0.778166	-10.1736	-12.213	-2.58119	-12.8565	4.5677	6.34204	6.28349	-0.36185
Phatr3_EG01478	0	0	0	0	1.58	0.96	0	0	5.77	5.95	0	1.91	0	0	0	0	0.13	3.18	1.32	4.12	0	1.09	0	0.27	0	0	0	0.97	0	0	0	0	1	0.026	3.878	0.531	1	5.20825	98.2608	1	0	-5.277	1.95525	-0.912219	0	2.3808	6.61854	0
Phatr3_EG01479	10.76	9.88	2.07	0	9.24	6.3	2.13	3.04	8.01	6.65	4.36	4.12	2.43	4.34	0.85	1.94	9.86	10.15	0	0	3.41	5.26	0	0	5.89	3.22	0	0	1.24	0.81	0	0.06	45.1779	1759.54	1356.91	2899.22	2.06603	1.50121	2.564	7.85357	5.49755	10.781	10.4061	11.5014	1.04686	0.586128	1.35852	2.97335
Phatr3_EG01481	34.18	22.94	58.34	61.56	26.52	20.99	34.63	31.93	25.68	21.98	35.97	30.51	30.43	26.38	32.64	31.16	23.13	24.97	22.85	23.63	39.1	34.36	25.37	27.36	33.44	32.19	25.33	26.03	14.62	14.32	20.42	22.31	1.074	1.30286	1.188	0.919	0.751	0.621	0.607	0.365	0.103077	0.381687	0.248957	-0.122132	-0.412937	-0.686403	-0.720321	-1.45402
Phatr3_EG01482	175.94	167.6	275	318.75	207.61	264.87	310.64	263.84	305.83	271.76	274.12	209.21	375.11	286.65	226.72	362.59	137.11	183.4	103.05	74.18	163.65	110.62	45.3	92.85	141.99	69.17	75.28	45.56	109.49	132.4	124.82	61.03	2.008	1.785	1.414	1.702	0.871144	0.910389	0.670192	0.380978	1.00601	0.836301	0.499689	0.76756	-0.199016	-0.135445	-0.577354	-1.39222
Phatr3_EG01483	0.66	0.69	4.7	16.82	0.77	0.44	0.25	0.32	0.35	0.43	0.13	0.08	0.39	0.5	0.72	0	1.39	1.06	0.89	0.83	0.69	0.81	0.85	0.47	0.33	0.5	0.28	0.39	0.22	0.45	0.38	0.97	0.798	1.297	0.959	1.265	1.0317	3.41405	1.80265	0.069	-0.325553	0.375311	-0.060109	0.338867	0.0450186	1.77148	0.850117	-3.864
Phatr3_EG01484	0.2	0.52	0	0	0	0	0	0	0	0.15	0	0	0	0	0	0	0	0	0.11	0.11	0.09	0	0	0	0	0	0	0.31	0	0	0.15	0	0.708	0.207	2.351	0.149	1	2.29562	1	8.78423	-0.497582	-2.27567	1.23331	-2.74656	0	1.19888	0	3.13492
Phatr3_EG01485	1.48	2	1.99	0	1.45	2.19	1.17	2.22	1.9	2.35	0.52	0.79	0	3.17	0.74	0.26	0.46	0.35	2.24	2.77	0.27	0.24	2.21	2.64	0.28	0	0.49	0.7	0	0	0	0	1	0.238	0.0906536	0.147492	2.64347	2.80946	0.920665	1.4133	0	-2.07291	-3.46349	-2.76129	1.40243	1.49029	-0.119252	0.49907
Phatr3_EG01486	114.35	104.12	95.76	85.9	120.46	115.78	97.4	100.93	134.92	113.28	105.44	101.54	141.94	144.16	112.33	128.85	139.31	135.98	67.09	73.87	103.08	104.5	47.24	62.75	134.23	120.47	72.5	75.73	102.3	103.35	107.78	105.75	1.52059	1.7559	1.58459	1.74663	0.991963	1.02596	1.00464	0.912187	0.604627	0.81221	0.664112	0.804575	-0.0116422	0.0369712	0.00667391	-0.132598
Phatr3_EG01487	63.21	29.26	82.57	101.68	47.26	37.86	51.53	57.29	58.99	43.76	78.56	50.56	73.31	65.86	85.9	81.69	51.01	57.88	4.5	10.55	30.39	25.71	5.04	8.66	24.56	21.58	11.46	9.19	51.89	44	25.13	25.86	2.98392	2.27615	3.5325	6.39944	0.702	0.693135	0.667	0.384	1.57721	1.1866	1.82069	2.67794	-0.509485	-0.528792	-0.58418	-1.38066
Phatr3_EG01488	22.29	29.87	13.44	17.13	30.38	33.93	23.14	21.33	27.71	30.32	12.12	9.09	18.34	18.04	3.62	0.89	1.63	3.48	83.81	79.15	10.2	12.96	40.04	46.25	29.07	24.76	38.15	33.57	0	0	15.26	13.01	0.0028926	0.766	0.226294	0.0278533	14.726	2.421	1.22541	2.28967	-8.43342	-0.383645	-2.14373	-5.16601	3.88033	1.27542	0.29327	1.19514
Phatr3_EG01489	72.65	93.75	43.44	38.8	69.72	87.98	60.71	62.11	63.5	91.05	52.69	69.24	36.73	44.37	24.8	29.3	29.52	24.82	0	0	0.37	0	0	0	0	0	0	0	22.65	28.01	0	0	2785.14	1	4.671	1393.14	1.27412	1.06633	1.12276	1.48124	11.4435	0	2.22367	10.4441	0.3495	0.092658	0.167047	0.566805
Phatr3_EG01491	55.2	50.54	38.58	34.39	62.2	58.51	48.22	45.76	74.66	60.8	61.13	45.96	79.81	76.85	66.42	58.32	41.91	36.44	42.27	38.88	29.82	29.52	35.9	45.91	20.05	18.4	25.32	22.6	1.75	2.13	23.45	22.09	0.180926	0.794427	0.638111	0.803	1.10865	1.11531	1.10945	1.3373	-2.46653	-0.332013	-0.64812	-0.315649	0.148809	0.157439	0.149842	0.419324
Phatr3_EG01492	32.85	30.03	25.44	23.4	28.75	25.48	25.5	27.74	29.4	29.61	35.3	34.26	30.92	31.36	36.52	37.17	58.45	49.24	41.5	85.34	64.77	59.59	100.82	100.58	139.67	158.48	118	114.1	62.27	60.31	129.82	129.07	0.752997	1.31067	0.53034	0.752	0.717	0.739	0.869738	1.00215	-0.409285	0.3903	-0.915011	-0.410548	-0.480577	-0.43593	-0.201347	0.00309475
Phatr3_EG01494	2.63	9.3	7.13	1.96	11.44	15.41	14.67	17.95	12.51	13.27	15.84	20.3	5.67	9.35	16.61	14.94	19.89	14.08	12.21	15.89	0	0	24.42	29.39	0	0	10.44	8.42	0	0	0	0	1	0.00122002	0.000341905	1.077	0.4	0.614979	0.702174	1.05205	0	-9.67888	-11.5141	0.106472	-1.32142	-0.70139	-0.510099	0.073208
Phatr3_EG01495	0	0	25.69	38.57	0	0	13.44	4.8	2.75	0	25.17	6.08	49.54	23.69	68.17	58.95	0	0	0	0	0	0	0	0	0	0	0	0	0	0	0	0	1	1	1	1	0.474	0.0741746	0.004	0.001	0	0	0	0	-1.07785	-3.75293	-8.02874	-10.1393
Phatr3_EG01496	8.45	8.11	8.78	11.41	7.95	5.97	6.15	6.41	6.05	5.71	7.1	5.82	6.81	6.78	6.12	5.75	2.92	2.74	12.43	15.37	2.87	3.1	9.59	9.56	20.66	20.94	11.44	12.77	0.71	0.67	11.61	13.85	0.0857105	1.75227	0.265499	0.180822	0.964571	0.789185	0.941894	0.629101	-3.54438	0.809223	-1.91322	-2.46736	-0.0520411	-0.341564	-0.0863637	-0.668637
Phatr3_EG01497	5.08	5.38	4.77	4.58	9	6.68	5.45	5.86	10.18	10.75	8.11	7.6	9.81	11.25	6.78	7.08	5.68	6.33	3.07	2.67	4.57	4.64	2.33	2.23	2.87	3.14	2.47	1.66	3.84	3.23	3.03	2.87	1.36905	1.362	1.479	1.83176	1.286	1.09441	1.12798	0.874806	0.453176	0.445986	0.564417	0.873229	0.362497	0.130158	0.17374	-0.192965
Phatr3_EG01498	109.97	83.86	110.97	121.06	84.06	76.15	81.8	94.48	87.4	62.25	93.22	71.12	91.54	71.71	85.89	87.99	25.31	28.98	19.23	12.18	12.11	10.25	9.15	17.98	22.99	17.58	10.06	16.15	8.97	9.93	16.27	16.59	0.906	1.582	0.681	1.561	0.776547	0.770924	0.760125	0.617678	-0.142494	0.662019	-0.554177	0.642016	-0.364854	-0.37534	-0.395691	-0.695072
Phatr3_EG01499	5.11	4.14	0	8.2	13.26	4.34	0	0	2.22	4.84	0	0	3.97	9.65	3.1	0	0	0	8.31	7.97	4.47	2.66	2.01	1.44	6.76	0	0	0	0	0	1.54	1.72	0.044	88.048	1.67	0.00459372	3.68182	82.3465	200.385	0.794912	-4.5104	6.46022	0.739454	-7.76612	1.88042	6.36364	7.64663	-0.331132
Phatr3_EG01500	28.64	21.03	15.63	14.61	32.2	25.73	21.03	20.02	34.2	29.05	26.38	26.58	38.19	34.01	27.49	30.56	42.21	48.49	26.42	25.64	42.37	37.17	18.44	25.05	29.33	25.8	28.45	31.3	14.49	16.01	30.82	33.22	0.756	0.941	1.55	1.55155	1.04434	1.02626	1.19464	1.24915	-0.404317	-0.0881554	0.63228	0.633706	0.0625885	0.0373956	0.25658	0.32095
Phatr3_EG01501	3.07	3.06	0	0	2.49	0	0.38	0	1.21	2.01	1.52	1.29	1.77	0.36	0	0.31	9.22	8.55	0	0	3.6	3.15	0	0	2.46	1.86	0	0	0	0	0	0	1	343.421	428.99	1058.49	5.66815	0.992142	5.50576	333.478	0	8.42384	8.7448	10.0478	2.50288	-0.0113816	2.46094	8.38145
Phatr3_EG01502	50.58	36.47	33.34	38.94	43.41	37.65	30.14	32.51	45.74	36.67	33.62	25.54	36.12	35.27	28.35	26.41	37.65	35.69	23.43	21.58	28.26	24.82	22.61	27.7	17.05	21.02	23.49	22.98	5.22	6.69	27.21	27.91	0.34374	0.836	0.905	1.44527	1.10256	1.21204	1.10371	0.927489	-1.54061	-0.258089	-0.143574	0.531343	0.140858	0.27744	0.14236	-0.108598
Phatr3_EG01503	0.14	0	1.61	2.1	1.11	0.57	3.99	1.95	0.92	1.36	4.51	1.06	1.74	1.45	1.14	0.64	0.71	0.68	0	0.07	0.02	0.07	0.19	0.22	0.09	0	0.17	0	0	0	0	0	1	0.106	0.109	18.101	1.50405	0.337136	0.236527	0.0294877	0	-3.24062	-3.20005	4.17803	0.588854	-1.5686	-2.07992	-5.08374
Phatr3_EG01504	0	0	0	0	0	0	0	0	0	0	0	0	0	0	0	0	0	0	6.17	9.64	0	0	0	0	0	0	0	0	0	0	0	2.32	0.171	1	1	0.013	1	1	1	1	-2.5501	0	0	-6.31545	0	0	0	0
Phatr3_EG01505	19.72	11.22	10.25	21.71	24.49	19.16	9.75	13.52	27.85	21.28	23.22	19.92	33.93	30.85	25.25	28.25	20.37	21.04	1.87	3.33	7.75	8.2	0.93	4.07	10.46	10.74	2.53	3.29	9.81	9.82	7.88	6.75	2.13413	3.73334	2.701	7.03543	1.01588	0.978859	1.58727	0.723124	1.09365	1.90047	1.43342	2.81464	0.0227281	-0.0308274	0.666545	-0.467685
Phatr3_EG01506	0	0	0	0	0.24	0	0	0	0.33	0	0	0	0	0.15	0	0	0	0	0	0	0	0	0	0	0	0	0	0	0	0	0	0	1	1	1	1	2.52972	6.76465	4.72908	1	0	0	0	0	1.33898	2.75801	2.24156	0
Phatr3_EG01507	53.05	28.33	15.2	31.01	80.94	82.19	43.07	34.12	98.64	90.14	32.04	34.5	52.22	47.25	16.79	41.31	41.31	30.6	63.08	39.99	38.61	39.12	41.11	44.19	45	23.76	52.35	25.86	45.27	47.35	49.96	45.4	1.519	0.894	0.672	0.671	1.35006	2.25848	1.7112	1.13799	0.603181	-0.16186	-0.572512	-0.576008	0.433027	1.17535	0.77501	0.186488
Phatr3_EG01508	9.48	10.21	7.33	7.23	11.4	10.42	8.64	9.21	10.69	10.46	8.73	8.39	9.71	10.08	7.97	7.9	61.69	55.98	25.49	31.1	65.79	65.13	30.39	28.7	28.96	28.53	49.53	46.8	27.07	27.89	28.09	30.23	1.49701	0.608145	1.9012	1.84215	1.05636	1.07586	1.04468	1.05388	0.582085	-0.717513	0.926909	0.881389	0.0791043	0.105494	0.063056	0.0757044
Phatr3_EG01509	23.94	25.05	14.99	10.35	30.76	27.83	18.96	15.44	32.24	28.92	16.4	16.62	24.05	22.93	16.4	15.3	10.38	8.22	34.08	30.06	17.95	17.35	13.15	19.74	23.58	21.39	20.54	15.38	5.54	6.64	17.38	15.07	0.350213	1.29819	1.26996	0.405048	1.328	1.38	1.287	1.38404	-1.5137	0.376499	0.344786	-1.30384	0.40964	0.464843	0.364549	0.46889
Phatr3_EG01510	0	0	0	0	0	0	0.35	0	0.74	0	2.1	3.15	0	0	0	0	0	0.62	0	0	3.51	1.08	4.1	0	0	0	2.97	0	1.81	0	0	0	74.371	0.015	0.919	11.296	1	0.113541	0.108312	1	6.21666	-6.04733	-0.12232	3.49768	0	-3.13871	-3.20674	0
Phatr3_EG01511	0	0.44	0.67	0	0.64	0	0.21	0.52	0.7	0	0.45	0.61	0.67	0.33	0.36	0.36	0	0	0	0	0	0	0	0.11	0.12	0	0	0	0.13	0	0.21	0	0.997	3.129	0.323	1	1.2443	0.587054	0.746398	0.534675	-0.00383651	1.64576	-1.62925	0	0.315331	-0.768434	-0.421984	-0.903267
Phatr3_EG01512	23.96	17.34	16.84	21.02	21.17	16.74	5.69	8.23	18.73	11.65	13.2	5.63	20.45	20.7	11.09	10.01	15.79	18.63	23.23	26.15	28.35	28.09	17.17	22.05	14.58	14.81	20.96	23.07	1.61	0.25	23.25	24.38	0.0615861	0.679957	1.236	0.61698	1.648	1.40688	2.324	0.83854	-4.02125	-0.556484	0.305329	-0.696704	0.720855	0.492504	1.21654	-0.254049
Phatr3_EG01513	0	3.4	0	0	0.53	5.33	0.13	0.11	2.68	3.09	0	3.2	0	0	0	0	3.2	2.95	0	0	0	0.03	0	0	4.53	5.15	0	0	0	0	0	0	1	783.255	2.377	371.861	1	1.53091	21.101	193.162	0	9.61334	1.24904	8.53862	0	0.614388	4.39924	7.59367
Phatr3_EG01516	35.75	38.35	40.41	47.2	48.11	40.35	48.88	42.66	49.99	47.5	46.4	38.29	47.63	47.94	62.16	44.04	9.88	7.71	28.21	34.88	10.68	11.49	23.47	24.99	26.87	23.17	21.67	19.11	3.05	1.63	16.75	18.2	0.203872	1.257	0.381347	0.251101	0.74956	0.987612	0.813075	0.640083	-2.29427	0.329619	-1.39082	-1.99366	-0.415884	-0.0179831	-0.298539	-0.643668
Phatr3_EG01517	23.92	20.44	18.03	12.91	26.66	24.78	21.36	22.72	30.45	24.88	28.5	21.39	31.72	32.54	22.15	25.09	22.02	26.54	22.32	25.09	21.22	19.35	13.79	17.82	9.13	8.26	12.31	11.06	9.37	7.95	14.93	14.54	0.928	0.76	1.081	0.913	1.14	0.953265	0.985923	1.09433	-0.107939	-0.39616	0.112142	-0.130754	0.189039	-0.0690506	-0.0204534	0.130044
Phatr3_EG01519	40.16	37.2	35.14	28	40.36	44.21	35.86	35.42	42.1	37.58	29.97	29.73	35.24	32.87	31.55	32.52	51.46	53.63	51.99	47.95	51.62	54.74	38.78	40.64	30.58	27.77	37.62	31.76	21.96	20.36	45.95	41.69	0.758846	0.853	1.153	0.941	0.907993	1.13414	1.01201	0.926864	-0.398121	-0.229712	0.205002	-0.0882546	-0.139247	0.181598	0.0172275	-0.109571
Phatr3_EG01520	27.44	29.06	27.05	22.91	35.59	36.85	38.45	35.09	42.79	43.92	41.6	45	39.94	41.19	34.83	36.6	46.99	49.02	13.62	11.93	21.77	24.21	10.17	10.14	11.71	12.03	12.02	10	8.24	7.77	16.15	15.72	0.846122	1.159	1.217	1.78708	0.979743	0.918563	0.86	0.835508	-0.241062	0.212324	0.283156	0.837601	-0.0295241	-0.122549	-0.217622	-0.259275
Phatr3_EG01522	3	1.83	2.78	1.88	3.04	1.5	0.28	1.28	2.26	2.17	0.92	2.15	1.13	0.68	0.76	0.29	0	0	0	0	0	0	0	0	0	0	0	0	0	0	0	0	1	1	1	1	1.50872	1.21442	2.29418	0.793619	0	0	0	0	0.593329	0.280267	1.19798	-0.333481
Phatr3_EG01523	75.79	62.52	29.81	26.23	59.33	57.69	31.25	31.95	57.87	52.57	39.4	29.91	51.3	58.23	32.1	36.36	88.63	91.27	129.32	119.28	182.31	177.52	93.58	109.9	154.94	130.51	91.99	95.3	56.81	58.08	124.45	123.37	0.622559	1.47272	1.43107	0.648188	1.648	1.693	1.802	1.899	-0.683717	0.558481	0.517096	-0.625515	0.721105	0.759309	0.849662	0.925214
Phatr3_EG01524	7.35	5.96	13.63	11.81	6.12	6.11	9.22	12.51	10.83	11.12	14.54	13.27	10.54	12.08	14.31	14.24	1.41	2.32	246.3	218.59	1.39	3.22	483.49	456.16	44.36	42.21	93.02	84.72	22.31	19.92	45.31	46.78	0.725568	0.497369	0.00415875	0.00711402	0.665544	0.680906	0.477	0.39986	-0.462817	-1.00761	-7.90963	-7.13512	-0.587393	-0.554473	-1.06659	-1.32243
Phatr3_EG01525	93.18	63.35	69.16	77.68	86.99	79.36	81.5	77.11	104.3	97.06	104.22	82.49	118.43	107.77	110.35	96.36	100.86	109.12	44.88	41.18	75.59	68.4	34.78	46.58	83.49	75.17	33.38	34.99	36.06	43.31	47.96	56.26	1.203	2.36656	1.485	2.18312	0.912725	0.925228	0.884202	0.7996	0.266954	1.24279	0.570582	1.12639	-0.131748	-0.112119	-0.177552	-0.322649
Phatr3_EG01526	59.35	55.45	35.43	31.95	59.08	55.89	40.33	42.25	64.03	60.14	52.02	50.12	56.89	59.75	50.67	50.85	64.66	62.2	29.76	34.35	23.03	21.61	27.86	29.21	32.63	35.07	23.66	22.68	17.26	15.63	22.42	24.69	1.099	1.33019	0.76507	1.55482	0.924	0.962734	1.05687	1.08332	0.136364	0.411627	-0.386336	0.63675	-0.113617	-0.0547901	0.0798004	0.115464
Phatr3_EG01527	19.37	19.36	13.93	8.49	25.35	25.66	17.88	16.39	29.19	28.28	24.68	21.34	28.57	25.98	18.49	20.93	43.88	45.11	24.62	25.87	47.71	45.86	24.14	26.02	28.11	29.75	15.86	15.37	2.32	1.82	11.73	12.53	0.27067	1.88985	1.59784	1.5629	1.17102	1.08585	1.269	1.34995	-1.88539	0.918269	0.676123	0.644223	0.227763	0.118824	0.34422	0.432904
Phatr3_EG01528	5.25	9.63	0.98	3.74	7.23	5.66	11.39	3.73	23.13	5.41	13.71	3.94	8.3	2.81	4.29	5.22	6.48	10.73	4.7	1.98	1.3	2.35	6.58	2.53	3.25	3.08	1.4	0	0	0.94	2.04	1.47	0.948	4.561	0.286	2.686	0.933572	1.20572	0.662352	2.27169	-0.077629	2.18944	-1.80819	1.42571	-0.099167	0.269896	-0.59433	1.18376
Phatr3_EG01529	10.6	8.69	9.45	7.17	16.38	14.42	6.59	4.54	17.33	16.33	2.36	2.76	6.62	14.34	5.44	1.83	0	0	365.35	307.55	0	0	165.69	163.67	0	0	352.84	376.74	6.56	19.78	225	179	0.102632	0.000508294	0.000854283	0.000480336	2.3142	5.29766	2.24197	0.806579	-3.28444	-10.942	-10.193	-11.0237	1.21051	2.40535	1.16477	-0.310113
Phatr3_EG01532	0	0	0	0	0	0	0	0	0	0	0	0	0	0	0	0	0.83	0	0	0	0	0	0	0	0	0	0	0	0	0	0	0	1	1	1	2.187	1	1	1	1	0	0	0	1.12918	0	0	0	0
Phatr3_EG01533	26.41	30.48	17.11	14.3	34.5	32.13	28.21	24.69	33.33	37.82	28.29	33.26	29.38	33.14	26.3	27.92	46.58	46.26	17.83	16.7	33.63	34.95	11.35	11.64	28.51	30.36	25.28	23.37	32.44	31.51	34.64	36.69	1.48537	1.25893	2.57532	2.46762	0.95175	0.976932	1.07003	1.43959	0.570824	0.332197	1.36475	1.30312	-0.0713462	-0.0336695	0.0976575	0.525657
Phatr3_EG01535	0.26	0.23	0	0.19	0	0.39	0	0.61	0	0	0	0	0.45	0	0	0	0.22	0	0	0	0	0.11	0	0.57	0	0.28	0.29	0	0	0	0.22	0.87	0.053	1.13	0.13	6.454	10.1864	1	0.647849	2.00419	-4.23264	0.176795	-2.9419	2.69012	3.34857	0	-0.626269	1.00302
Phatr3_EG01536	6.81	5.08	0	0	0	0	0	0	0	0	0	0	0	0	0	0	9.4	11.53	26.01	23.4	87.09	82.63	59.56	59.65	34.13	29.74	45.37	47.72	57.27	64.05	85.79	82.28	1.145	0.698667	1.215	0.375803	1	1	1	527.455	0.195885	-0.517324	0.280651	-1.41195	0	0	0	9.0429
Phatr3_EG01537	49.18	61.81	26.66	21.25	70.43	69.2	49.44	48.28	86.39	78.62	67.58	60.65	73.18	73.88	58.24	62.58	95.55	98.3	26.67	24.92	86.64	82.79	18.64	24.38	82.41	88.82	43.24	40.69	31.05	23.63	57.68	52.85	0.700159	1.82025	2.65207	2.31257	1.15	1.19066	1.291	1.788	-0.514245	0.864134	1.40712	1.2095	0.201943	0.251757	0.368976	0.838184
Phatr3_EG01538	0.6	0	1.64	1.49	0.29	2.85	0.71	0	0.8	0.58	0	0	1.17	1.42	0.3	0.37	0.61	0	0	0	0	0.3	0.29	0	0.32	0	0	0	0	0	0.27	0.58	0.232	3.129	0.847	4.306	3.26007	11.3661	3.2921	0.125512	-2.10848	1.64576	-0.238829	2.10625	1.7049	3.50667	1.71901	-2.9941
Phatr3_EG01540	38.9	29.63	23.08	19.24	36.72	31.95	18.78	20.81	44.64	34.37	30.06	23.52	39.54	38.59	23.31	25.17	18.74	18.26	21.47	16.86	18.85	16.49	11.26	17.28	10.02	8.54	6.65	4.7	0.01	1.08	4.62	3.18	0.223	1.66361	1.064	0.858	1.362	1.27984	1.478	1.25279	-2.16214	0.734316	0.0889736	-0.22148	0.445629	0.355969	0.563617	0.325148
Phatr3_EG01541	24.25	17.24	27.34	31.69	22.99	19.06	25.49	26.27	23.69	21.95	24.39	19.99	23.92	25	25.5	25.21	9.66	12.49	15.76	15.51	15.96	15.89	14.53	15.36	9.47	11.12	10.71	10.02	9.64	10.08	13.22	12.29	1.228	1.013	0.911	0.627939	0.815276	0.893894	0.691	0.539	0.296071	0.0183744	-0.133986	-0.671305	-0.29464	-0.161825	-0.532712	-0.890875
Phatr3_EG01542	4.42	2.86	5.72	7.15	8.79	10.44	11.84	12.41	16.5	12.43	18.05	14	13.94	17.59	13.29	16.12	1.92	2.44	0	0	10.93	10.02	6.76	7.04	0	0	0.48	0	0	0	0	0	1	0.035	1.294	227.558	0.906265	0.783698	0.675376	0.430953	0	-4.82494	0.371904	7.83009	-0.141995	-0.35163	-0.566237	-1.2144
Phatr3_EG01543	59.87	82.3	25.62	19.01	67.88	77.63	47.75	48.05	68.7	76.44	45.01	57.39	49.59	54.29	34.04	38.63	83.3	80.3	62.14	56.12	82.31	90.73	63.48	56.03	59.74	58.95	48.94	52.19	27.64	28.74	43.86	43.47	1.024	1.19172	1.242	1.23621	1.215	1.2195	1.292	2.432	0.0345836	0.253047	0.312457	0.305928	0.280729	0.286285	0.370103	1.28204
Phatr3_EG01544	68.07	63.72	116.51	130.38	51.53	54.49	82.98	87.01	45.17	45.02	63.6	76.55	37.79	41.61	52.17	54.23	7.47	8.41	66.55	59.72	1.61	2.05	96.09	87.05	17.27	14.54	17.87	16.89	6.42	6.02	4.68	4.12	2.24279	0.932	0.017057	0.11156	0.631	0.558	0.532	0.412	1.1653	-0.101948	-5.8735	-3.16411	-0.66477	-0.842748	-0.910548	-1.2783
Phatr3_EG01546	0	0	0	0	0	0	0	0	0	0	0	0	0	0	0	0	0	0	0	0	0	10.72	0	0	0	0	0	0	0	0	0	0	1	1	4.764	1	1	1	1	1	0	0	2.25206	0	0	0	0	0
Phatr3_EG01547	0	0	0	0	1.74	0	0	0	0	0	2.61	0	3.53	1.07	0	0.89	0	0	0.98	0	0	0.85	0	0	0	0	0	0.72	0	0	0	2	0.228	0.414	2.377	0.288	4.68984	0.0723249	7.08937	1	-2.13447	-1.27206	1.24904	-1.79414	2.22954	-3.78936	2.82566	0
Phatr3_EG01548	60.48	42.44	30.33	24.51	58.99	49.78	30.97	32.73	65.6	48.59	45.38	29.92	52.25	57.69	40.5	38.79	39.07	38.36	74.69	62.28	66.38	60.27	46.97	58.05	60.56	50.75	46.12	42.45	33.29	31.68	61.98	57.9	0.862053	0.873	0.896	0.734357	1.17317	1.20858	1.22331	1.573	-0.214151	-0.196428	-0.158362	-0.445447	0.230408	0.273312	0.290787	0.653753
Phatr3_EG01549	1.21	0.33	0.02	0.03	0.15	0.09	0.17	0.02	0.18	0.13	0.18	0	0.93	0.05	0	0.03	0.13	0.17	0.19	0.39	2.53	0.66	0.4	0.42	0.48	0.29	0.46	0.35	0.61	0.1	0.79	0.33	0.79	1.008	2.568	0.476	16.6721	1.2574	0.947276	17.641	-0.340586	0.0120563	1.36092	-1.0697	4.05937	0.330439	-0.0781433	4.14083
Phatr3_EG01550	5.23	6.16	0	0.26	0.21	2.98	0	0	0	0	0	0	0	0	0	0	13.17	12.38	51.6	44.39	24.59	21.5	52	48.34	62.9	69.24	48.73	48.87	19.9	19.73	29.03	26.21	1.143	1.3787	0.400141	0.23938	1	1	225.559	27.545	0.193017	0.463307	-1.32142	-2.06262	0	0	7.81736	4.7837
Phatr3_EG01551	1.8	1.66	1.26	1.16	1.54	1.43	0.87	0.78	0.8	1.2	0.59	0.54	0.85	0.84	1.29	0.77	0.04	0.04	0	0	0.02	0	0	0	0	0	0	0	0	0	0	0	1	1	2.351	8.818	0.687621	1.51727	1.5422	1.11082	0	0	1.23331	3.1404	-0.540315	0.601475	0.62499	0.151629
Phatr3_EG01552	132.9	93.83	79.68	65.26	128.67	115.06	78.1	95.5	156.31	140.2	150.49	98.32	200.07	176.46	126.54	132.69	89.92	71.69	78.35	78.35	82.64	78.37	83.55	104.82	72.44	50.86	34.49	17.24	16.44	16.69	57.94	46.12	0.501	2.45143	0.685	0.94	1.18448	0.99553	1.15934	1.12807	-0.997681	1.29363	-0.5451	-0.0888087	0.244253	-0.00646396	0.213301	0.173852
Phatr3_EG01553	83.69	70.78	184	198.36	56.96	77.61	83.73	77.95	85.43	58.86	76.08	68.53	76.67	66.21	82.17	92.48	6.93	1.74	0	0	13.07	6.89	1.15	0.04	16.11	2.01	0.34	0	0	0	0	0	1	46.933	13.675	15.158	0.649945	0.789536	0.678996	0.277	0	5.55254	3.77342	3.92204	-0.621609	-0.340923	-0.558524	-1.85383
Phatr3_EG01556	0	0	0	0	0	0	0	0	0	0	0	0	0	0	0	0	0	0	0	0	3.67	0	0	0	0	0	0	0	0	0	0	0	1	1	7.004	1	1	1	1	1	0	0	2.80817	0	0	0	0	0
Phatr3_EG01558	0	0	3.49	11.87	0	0	0	0	0	0	0	0	0	0	0	0	0	0	0.26	0	0	0	0	0	0.24	0	0	0	0	0	0	0	1	9.426	1	0.095	1	1	1	0.001	0	3.2366	0	-3.39391	0	0	0	-9.44171
Phatr3_EG01560	0	0	0	0	0	0	0.2	0	0	0	0	0	0	0	0	0	0	0	0	0	0	0	0	0	0	0.05	0	0	0	0	0	0	1	1	1	1	1	1	0.162482	1	0	0	0	0	0	0	-2.62165	0
Phatr3_EG01562	0	0	0	0	0	0	0	0	0	0	0	0	0	0	0	0	0	0	0	0	0	0	0	0	0	0	0.11	0	0	0	0	0	1	1	1	1	1	1	1	1	0	0	0	0	0	0	0	0
Phatr3_EG01563	27.17	48.47	25.57	26.95	47.01	56.62	54.74	55.17	37.61	50.72	29.37	53.52	41.5	40.38	38.74	39.72	41.61	49.08	7.62	3.38	22	19.09	4.64	2.08	7.46	11.02	7.15	7.88	37.68	38.97	5.34	1.02	19	1.26	5.14147	7.34543	0.879741	0.918943	0.802532	1.11962	4.24793	0.333967	2.36218	2.87685	-0.184849	-0.121952	-0.317369	0.163005
Phatr3_EG01564	0.84	1.78	0.68	0.26	0.74	0.84	0.27	0.49	2.14	1.63	1.56	1.17	0	0.39	0.7	0.6	0	0.24	0	0	0	0.68	1.72	0.7	0.36	0	0.48	0.7	0	0.1	0.22	0.4	0.377	0.345	0.258	4.512	0.252823	1.16719	1.55243	2.17473	-1.40649	-1.53443	-1.95329	2.17386	-1.9838	0.223045	0.634526	1.12084
Phatr3_EG01565	0	0	0	0	0.29	0	0	0	0	0	0	0	0	0	0	0	0	0	0	0	0.12	0	0	0	0	0	0.86	0.59	0	0	0.62	0	0.103	0.025	2.351	1	1	1	7.08937	1	-3.27609	-5.34292	1.23331	0	0	0	2.82566	0
Phatr3_EG01566	0	0	15.41	0	0	0	0	0	0	0	0	0	0	0	0	0	0	0	0	0	0	0	0	0	0	0	0	0	0	0	0	0	1	1	1	1	1	1	1	0.0240179	0	0	0	0	0	0	0	-5.37975
Phatr3_EG01567	82.11	40.18	45.07	23.57	71.25	57.5	39.95	37.59	85.68	62.84	52.15	37.08	69.13	65.28	37.79	47.18	35.69	44.68	69.54	64.84	69.42	64.42	76.95	121.64	143.7	110.89	114	81.36	28.1	32.95	150.55	144.72	0.328237	1.329	0.577588	0.530632	1.337	1.44325	1.412	1.37658	-1.60719	0.410846	-0.791887	-0.914215	0.418479	0.529324	0.497924	0.461093
Phatr3_EG01568	1.78	1.37	3.9	1.98	1.26	1.3	4.16	1.96	1.1	0.87	4.47	4.05	1.74	3.17	4.43	5.48	0.01	0.27	0.05	0	0.92	0.03	0.04	0	0	0.04	0	0.17	1.08	0	0	0	15.923	0.279	1.692	4.831	0.391544	0.307864	0.470405	0.417999	3.99308	-1.84156	0.758369	2.27235	-1.35275	-1.69964	-1.08802	-1.25843
Phatr3_EG01569	0.96	0.39	0.35	0.52	0.87	1.08	0	0	0.89	0.29	1.74	1.03	2.8	0.85	0.54	0	0.18	0.02	0	0.19	0.83	0.23	0.17	0.33	0.88	0.83	0	0	0	0.86	0	0.84	1.588	43.24	1.564	0.826	6.0193	0.38077	43.4661	1.06439	0.667278	5.4343	0.64481	-0.27497	2.5896	-1.39301	5.44182	0.0900278
Phatr3_EG01570	59.19	18.84	35.41	69.51	52.52	30.95	13.32	24.65	31.65	29.83	29.11	7.3	54.98	50.44	79.19	56.41	16.12	22.56	102.04	104.03	56.53	46.56	69.47	82.16	17.21	15.46	79.64	69.05	20.79	26.99	74.93	65.94	0.233886	0.109756	0.634	0.0599439	0.78198	1.44674	1.80968	0.532297	-2.09612	-3.18762	-0.656579	-4.06024	-0.354797	0.532801	0.855736	-0.909696
Phatr3_EG01571	0.29	0	0	0	0.25	0.56	0	0	0	0.08	0	0	0	0	0.1	0	0.44	0.21	0	0	0	0.39	0	0.11	0.7	0.08	0	0.14	0	0	0.41	0.1	0.178	4.582	2.663	8.71	0.340069	2.29562	14.5517	4.16663	-2.49012	2.19588	1.41299	3.12259	-1.5561	1.19888	3.86312	2.05888
Phatr3_EG01572	0	0	0	0	0	0	0	0	0	0	0	0.57	0	0	0	0	0	0	0	0	0	0	0	0	0	0	0.24	0	0	0	0	0	1	0.106	1	1	1	0.027433	1	1	0	-3.24062	0	0	0	-5.18794	0	0
Phatr3_EG01574	1.23	0	1.96	0.97	1.14	1.11	0	1.05	2.22	3.09	0	1.9	1.61	4.37	0	1.29	0	0	0	0	0	0	0	0	0	0	0	0	0	0	0	0	1	1	1	1	3.73138	2.2156	1.77468	0.250707	0	0	0	0	1.89971	1.1477	0.827561	-1.99593
Phatr3_EG01577	3.07	2.06	1.79	1.64	2.74	2.43	1.61	1.97	2.94	2.83	2.02	1.59	2.64	2.58	1.59	1.64	0.41	0.55	2.21	2.13	0.81	0.97	1.1	1.3	1.56	1.32	1.39	1.46	0.32	0.32	1.76	1.95	0.274002	1.03	0.638	0.193202	1.36553	1.39577	1.23516	1.1597	-1.86774	0.0432015	-0.648437	-2.37182	0.449458	0.481062	0.3047	0.213757
Phatr3_EG01578	2.79	7.11	3.34	2.88	2.5	3.41	2.58	2.66	2.3	2.4	3.42	2.77	2.95	2.1	3.4	4.22	0.24	0.2	0	0.2	0.23	0.14	0	0.04	0	0	0	0.07	0	0.08	0.08	0	1.535	0.103	6.247	1.993	0.556	0.622271	0.711248	0.652803	0.618308	-3.27644	2.64328	0.995051	-0.84752	-0.684386	-0.491576	-0.615281
Phatr3_EG01579	0.26	0	0	0	0	0	0	0	0	0	0	0	0	0	0	0	0	0	0	0	0	0	0	0	0	0	0	0	0	0	0	0	1	1	1	1	1	1	1	1	0	0	0	0	0	0	0	0
Phatr3_EG01581	0	0	0	0	1	0	0	0	0	0	0	0	0	0	1.12	0	0	0	0	0	0	0	0	0	0	0	0	0	0	0	0	0	1	1	1	1	0.340069	1	2.39462	1	0	0	0	0	-1.5561	0	1.25979	0
Phatr3_EG01582	382.65	355.37	219.43	196.3	367.9	378.15	276.68	237.13	374.81	330.82	268.05	228.69	401.89	371.01	240.04	269.38	404.1	425.17	748.86	656.33	462.79	474.88	608.04	562.69	500.06	431.98	533.85	551.21	270.15	295.2	513.19	506.92	0.871	0.88	0.650737	0.534604	1.248	1.19472	1.20694	1.30965	-0.199103	-0.184007	-0.619853	-0.903459	0.319688	0.256667	0.271351	0.38918
Phatr3_EG01583	0.23	0	0	0	0	0	0	0	0.15	0	0	0	0	0	0	0	0	0	0	0	0	0	0	0	0	0	0	0	0	0	0	0	1	1	1	1	1	15.7779	1	18.889	0	0	0	0	0	3.97983	0	4.23947
Phatr3_EG01584	111.5	96.11	113.63	134.91	101.19	101.09	111.87	111.86	99.15	103.11	120.11	121.84	116.13	122.53	121.42	126.63	136.01	151.96	59.62	62.05	146.2	139.22	106.65	108.15	194.66	198.74	94.66	100.1	112.36	97.56	128.64	125.87	1.30526	2.06238	1.126	2.10527	0.809	0.721	0.767	0.637	0.384334	1.04431	0.170925	1.07401	-0.3062	-0.471558	-0.382676	-0.650797
Phatr3_EG01585	175.29	153.92	209.93	165.65	201.84	238.4	210.63	225.83	166.87	194.57	269.2	258.29	333.38	243.85	435.19	359.55	83.86	73.09	54.7	35.63	71.4	66.2	16.63	56.35	38.52	57.25	38.25	29.23	38.36	24.32	37.94	30.64	1.45	1.456	1.42	1.642	0.573	0.55231	0.821614	0.607876	0.535611	0.541652	0.505441	0.715882	-0.803525	-0.856449	-0.283467	-0.718151
Phatr3_EG01586	23.68	27.14	19.08	15.43	34.89	31.85	30.58	28.05	37.67	33.97	30.56	24.38	35.26	35.89	23.44	28.24	16.45	15.42	15.8	19.17	10.59	9.94	10.76	22.05	3	3.58	9.15	5.34	3.33	2.95	12.95	11.98	0.399799	0.464995	0.212108	0.233704	1.14383	0.957717	0.887054	0.942904	-1.32265	-1.10471	-2.23713	-2.09725	0.193873	-0.0623283	-0.172907	-0.084817
Phatr3_EG01587	0	0	0	0	0	0	0	0	0	0	0	0	0	0	0	0	0	0	6.7	7.92	6.72	1.43	1.2	7.75	19.06	12.34	6.56	10.63	0	0	9.92	10.23	0.00363902	1.858	0.772	0.00249797	1	1	1	1	-8.10224	0.893504	-0.372646	-8.64503	0	0	0	0
Phatr3_EG01588	1.04	0	3.46	3.9	1.18	0.52	1.07	2.03	1.02	0.44	1.87	0.8	0	0.66	0.97	0.49	0	0	1.38	8.7	0	0.01	5.1	6.8	0	0	13.56	11.58	0.18	0	13.19	13.04	0.0112479	0.000227965	0.000388172	0.000469276	0.381526	0.480941	0.467685	0.106536	-6.4742	-12.0989	-11.331	-11.0573	-1.39015	-1.05607	-1.09639	-3.23058
Phatr3_EG01589	0	0	0	0	0	0	0	0	1.58	0	0	0	0	0	0	0	0	0	0	0	0	0	0	0	0	0	0	0	0	0	0	0	1	1	1	1	1	2.27072	1	1	0	0	0	0	0	1.18315	0	0
Phatr3_EG01590	27.27	25.56	32.59	41.95	28.84	27.95	28.88	29.89	32.48	29.21	30.12	30.33	31.99	29.28	31.77	29.8	24.22	23.37	13.98	13.64	15.91	14.85	9.52	10.25	19.71	20.31	14.67	12.82	4.88	4.8	13.03	11.72	0.61957	1.48647	1.328	1.52902	0.83997	0.884997	0.823182	0.545	-0.690661	0.571888	0.409376	0.612605	-0.251591	-0.176255	-0.280716	-0.875235
Phatr3_EG01591	4.47	2.07	6.69	10.49	1.35	1.35	3.91	3.54	1.63	0.93	1.83	1.83	1.37	2.21	1.78	1.88	0.13	0	0	0	0.13	0	0.05	0	0	0	0	0	0	0.06	0	0.05	1.856	1	1.665	6.454	0.830914	0.599284	0.309	0.287113	0.892243	0	0.735775	2.69012	-0.26723	-0.738689	-1.69552	-1.80031
Phatr3_EG01592	26.16	18.83	36.42	42.92	30.13	23.09	33.9	29.22	34.03	19.2	32.89	17.1	35.21	33.71	31.47	26.8	2.62	0	29.99	34.8	32.1	32.85	40.89	50.85	20.53	13.86	21.32	17.22	0	0	15.65	11.22	0.00490154	0.912	0.587	0.0378413	0.981292	0.901442	0.705345	0.419173	-7.67255	-0.132182	-0.76803	-4.72389	-0.0272462	-0.149694	-0.5036	-1.25438
Phatr3_EG01594	30.15	31.04	19.41	8.3	38.13	29.1	17.18	20.25	41.99	41.5	22.9	23.72	39.73	32.66	16.97	18.01	17.36	22.37	56.46	54.18	32.31	35.05	43.59	46.63	39.6	32.79	37.04	42.41	3.45	4.71	33.22	33.89	0.192301	0.931	0.622027	0.321425	1.72295	1.52722	1.50773	1.69268	-2.37856	-0.102773	-0.684951	-1.63745	0.784878	0.610907	0.592376	0.759309
Phatr3_EG01596	35.07	11.27	27.28	35.24	11.42	5.68	19.91	9.36	25.36	9.58	32.38	0	17.67	21.52	34.73	26.77	0	0.46	3.55	1.43	0	0	0.58	11.73	0	0	4.51	0.29	2.45	1.63	12.45	8.64	0.305486	0.00515437	0.00164337	0.08	0.535	0.942395	0.494827	0.557936	-1.71082	-7.59999	-9.24913	-3.6415	-0.901533	-0.0855962	-1.015	-0.841829
Phatr3_EG01597	0	0	0	0	0	0	0	0	0	0	0	0	0	0	0	0	2.71	0	0	0	0	0	0	0	0	0	0	0	0	0	0	0	1	1	1	73.034	1	1	1	1	0	0	0	6.1905	0	0	0	0
Phatr3_EG01598	82.34	74.46	100.39	108.43	90.87	85.47	107.1	111.83	97.33	95.21	126.7	124.32	107.91	103.06	120.46	122.27	101.05	101.14	65.74	82.77	87.84	84.11	65.03	60.95	55.97	59.39	88.9	85.15	63.52	65.57	88.05	87.97	1.27277	0.806199	1.035	1.257	0.733	0.689	0.703	0.61	0.347975	-0.310791	0.0491833	0.329666	-0.447979	-0.538392	-0.507854	-0.712402
Phatr3_EG01599	0.15	0.19	0.49	0.9	0.23	0.41	0.36	0.76	0.52	0.79	0.84	0.69	0.78	1.18	0.62	0.51	0	0.14	0	0	0	0	0	0	0	0	0	0	0	0	0	0	1	1	1	9.034	0.79747	0.522346	0.441089	0.227891	0	0	0	3.17542	-0.326497	-0.936922	-1.18086	-2.13359
Phatr3_EG01600	82.36	56.65	58.33	71.87	64.5	58.25	49.77	41.31	69.74	66.25	68.06	48.44	80.34	79.4	55.39	54.69	58.46	61.48	54.63	56.17	58.96	54.5	42.52	37	97.47	90.26	136.37	157.47	117.52	103.34	242.77	240.21	0.724367	0.651033	1.212	0.962	1.222	1.01296	1.14486	0.814009	-0.465206	-0.619197	0.277176	-0.0555105	0.288992	0.0185777	0.195177	-0.296883
Phatr3_EG01601	14.19	17.88	16.63	18.48	19.24	18.56	21.29	22.09	17.79	19.33	17.14	20.19	15.47	14.27	15.43	15.63	8.48	8.64	16.36	16.59	9.56	10.65	13.51	10.9	16.36	18.35	16.24	15.33	7.75	8.42	13.67	13.94	0.763754	1.129	0.553868	0.44191	0.876	0.902989	0.769	0.89684	-0.38882	0.175261	-0.852386	-1.17818	-0.191064	-0.14722	-0.378965	-0.157077
Phatr3_EG01603	16.74	19.36	17.67	13.42	21.84	20.15	20.09	19.62	21.87	23.45	25.87	24.79	18.79	19.05	18.24	22.39	24.18	21.4	13.12	16.88	18.99	19.48	12.63	11.04	16.23	18.05	12.99	12.69	6.39	5.44	16.42	17.23	0.558017	1.36182	1.392	1.347	0.789	0.778767	0.902765	0.908762	-0.841618	0.445539	0.477301	0.429592	-0.341751	-0.360737	-0.147577	-0.138026
Phatr3_EG01605	1.07	1.12	0	0.18	0	0	0	0.66	0.15	0.31	0.18	0	0	0	0.16	0	0.09	0.35	3.16	2.3	0.44	0.58	0.94	0	2.42	1.93	4.15	5.1	2.37	0.96	3.65	6.75	0.66	0.518	0.685	0.0854558	0.113066	1.5851	0.0233748	8.2875	-0.600432	-0.949888	-0.544776	-3.54868	-3.14476	0.664577	-5.4189	3.05094
Phatr3_EG01606	1.57	1.06	0	0.67	3.16	0.45	0.36	0	4.39	5.92	3.34	2.04	3.48	2.28	0.84	0	18.6	17.62	0	2.04	18.97	16.91	5.59	7.12	0	1.04	0	0	8.09	6.31	0	0	3297.26	154.613	2.42878	15.748	5.82648	1.67689	8.51398	2.97959	11.6871	7.27252	1.28023	3.97713	2.54263	0.745791	3.08983	1.57512
Phatr3_EG01607	38.13	39.2	22.47	9.68	23.03	11.69	9.17	6.52	4.99	7.32	0.27	4.29	0	0.66	1.35	0	0	20.59	0.99	2.9	0	0	0	0	0	0	1.04	0	1.41	0	0	1.14	1.9	0.211	1	4.351	0.306855	2.20294	1.78381	1.76176	0.92605	-2.24148	0	2.12136	-1.70437	1.13943	0.834961	0.81702
Phatr3_EG01608	23.49	20.3	13.64	11.33	27.77	22.08	10.3	12.84	26.31	22.88	11.23	8.23	24.41	24.22	8.77	10.22	4.32	4.07	12.59	12.98	8.86	9.38	3.2	6.46	8.66	9.43	9.86	11.37	1.07	1.36	17.59	16.65	0.113773	0.873	1.604	0.291525	2.154	2.189	1.826	1.34792	-3.13577	-0.195129	0.681583	-1.77831	1.10701	1.13027	0.869055	0.430732
Phatr3_EG01610	2.29	1.62	0.98	1.13	0.96	1.23	0.38	0.84	0.67	0.45	0.56	0.32	0.36	0.67	0.79	0.68	0.1	0.09	0	0	0	0	0	0.08	0	0	0	0	0	0	0	0.02	0.688	1	0.083	19.786	0.590499	1.13187	1.54547	1.42989	-0.540243	0	-3.58766	4.3064	-0.759993	0.178706	0.628045	0.5159
Phatr3_EG01611	4.93	4.58	8.53	8.8	4.54	5.13	6.5	5.65	5.06	3.64	6.39	5.02	5.96	6.14	7.98	7.25	0.25	0.2	0	0.03	0	0	0	0.16	0	0	0	0	0	0	0	0	1	1	0.067	11.416	0.672331	0.663276	0.680523	0.427	0	0	-3.90898	3.51301	-0.572757	-0.592319	-0.555284	-1.22623
Phatr3_EG01612	3.46	3.16	6.01	3.92	4.22	5.49	3.96	5.32	3.93	2.97	4.51	2.56	4.15	7.58	3.66	2.18	2.41	1.3	0	0.23	2.38	0.81	0	0	0.47	0.18	0.37	0	1.72	1.7	0.29	0.55	6.38499	1.621	89.1856	12.414	1.69953	0.852888	0.888735	0.513112	2.67469	0.697197	6.47874	3.63385	0.765137	-0.229572	-0.170174	-0.962653
Phatr3_EG01614	1908.76	1287.27	1475.85	1636.26	1284.89	1084.39	1138.74	1158.98	1108.16	939.12	1165.13	961.46	1074.61	1032.21	1035.28	1012.64	460.14	471.3	221.8	212.99	1162.36	1152	450.1	505.88	1217.59	1071.9	541.87	547.96	1431.14	1316.12	711	671.01	3.13847	2.14687	2.02934	1.91662	0.859	0.824628	0.868683	0.770783	1.65006	1.10223	1.02101	0.938564	-0.218888	-0.278185	-0.203098	-0.375604
Phatr3_EG01616	0	0	0	0	0	0	0	0	0	0	0	0	3.16	0	0	0	0	0	0	0	0	0	0	0	0	0	0	0	0	0	0	0	1	1	1	1	2.54341	1	1	1	0	0	0	0	1.34676	0	0	0
Phatr3_EG01617	26.6	12.06	19.33	19.87	21.58	19.07	18.37	12.51	18.46	11.92	12.2	5.27	15.51	9.05	13.53	12.52	0	0	4.38	1.76	0.28	5.3	0.4	1.48	14.06	8.45	3.31	1.39	6.71	9.48	11.5	7.7	1.321	4.983	2.841	0.015	0.76315	1.44494	1.09524	0.712805	0.401118	2.31709	1.50626	-6.01833	-0.389962	0.531007	0.131243	-0.48842
Phatr3_EG01618	39.91	41.11	40.29	29.54	49.45	47.68	53.71	60.5	52.16	53.25	57.38	52.89	45.06	49.68	43.28	49.55	28.62	26.61	16.33	23.39	38.12	37.59	21.16	23.53	40.8	41.7	24.83	24.82	32.77	30.3	37.26	38.1	1.33142	1.59403	1.40156	0.98	0.769	0.822633	0.748	0.79648	0.412969	0.672677	0.487035	-0.0288532	-0.378126	-0.281679	-0.418468	-0.328289
Phatr3_EG01620	0	0	0	0	0	0	1.02	0	0	0	0	0	0	0	0	0.62	0	0	0	0	0	0	0	0	0	0	0	0	0	0	0	0	1	1	1	1	0.344093	1	0.162482	1	0	0	0	0	-1.53913	0	-2.62165	0
Phatr3_EG01621	9.57	0	0.49	0.59	0	0	0	0	0	0	1.72	0	0.97	2.56	1.23	0	0	0	0	0	0	0	0	0	0	0	0	0	0	0	12.7	4.61	0.00355939	1	1	1	2.45384	0.0151914	1	6.78911	-8.13416	0	0	0	1.29504	-6.0406	0	2.76322
Phatr3_EG01622	16.75	9.86	8.23	8.59	14.22	13.3	8.8	11.28	14.97	13.63	12.58	11.78	13.42	17.09	10.87	14.94	14.69	15.14	5.06	4.59	13.25	10.5	2.81	5.36	19.33	14.62	3.5	0.97	6.17	5.29	14.42	13.22	0.659	7.76363	2.48214	2.75726	0.99965	1.01831	1.16781	1.20782	-0.600804	2.95673	1.31159	1.46324	-0.000505047	0.0261716	0.223804	0.272402
Phatr3_EG01623	1.97	2.06	3.21	2.33	2.01	2.07	2.4	2.05	2.42	1.98	1.82	2.07	2.68	1.96	2.15	2	0.09	0.48	0.04	0	0.03	0.03	0.47	0.34	0	0	0.11	0	0	0.07	0	0	10.152	0.42	0.246	5.587	0.947534	0.979514	0.782016	0.567567	3.34376	-1.25309	-2.02062	2.4821	-0.0777505	-0.0298627	-0.354731	-0.817139
Phatr3_EG01624	37.79	42.87	80.3	84.99	40.73	24.76	59.56	112.45	33.54	32.52	68.61	64.68	42.6	11.93	36.35	64.42	52.26	26.79	0	0.17	1.07	21.04	0	0	15.98	0	0	11.83	30.94	32.34	6.66	5.02	8.039	1.371	16.684	65.588	0.398397	0.373767	0.304455	0.331629	3.00705	0.454725	4.06036	6.03537	-1.32772	-1.41979	-1.7157	-1.59236
Phatr3_EG01626	12.78	9.86	11.36	9.71	14.36	12.34	6.2	6.47	13.78	11.95	6.34	4.69	9.51	9.61	4.67	4.16	1.19	1.16	1.53	1.43	1.07	0.98	1.26	0.89	1.64	1.7	2.26	2.32	0.82	1	1.87	1.67	0.821	0.743	0.822	0.7	1.78	2.017	1.815	0.837447	-0.283794	-0.428042	-0.282347	-0.51483	0.831574	1.01187	0.859889	-0.25593
Phatr3_EG01627	77.6	56.44	96.7	61.66	46.7	36.42	73.17	58.39	34.6	48.65	51.33	42.64	66.09	57.07	93.21	62.97	73.87	81.38	37.66	7.83	64.01	83.51	18.68	8.9	25.59	44.12	15.48	10.84	89.75	112.1	19.86	21.13	7.72357	2.55	3.869	3.279	0.606189	0.696948	0.513798	0.557374	2.94927	1.35043	1.95189	1.71306	-0.722161	-0.520876	-0.960726	-0.843282
Phatr3_EG01630	50.39	22.36	4.71	36.9	29.29	18.1	13.2	12.46	36.88	30.81	26.04	18.89	62.63	55.92	46.77	37.1	0	0	11.82	16.87	3.15	0	8.01	16.76	24.35	26.33	12.02	12.77	28.19	28.54	30.48	26.2	1.5885	2.08569	0.11	0.000237974	1.1946	1.31263	1.573	1.30731	0.667661	1.06053	-3.18895	-12.0369	0.256526	0.392455	0.653338	0.386597
Phatr3_EG01632	0	0.27	0.14	0	0.2	0.27	0	0.13	0.37	0.37	0.28	0.4	0.16	0.33	0.07	0	0.2	0.25	0.41	0.51	0.14	0.07	0.47	0.07	0.06	0.34	0.13	0.26	0.32	0	0.06	0.27	1.535	1.12	0.315	0.477	5.54523	0.927086	3.12066	1.5998	0.618435	0.163104	-1.66582	-1.06766	2.47125	-0.109225	1.64185	0.677896
Phatr3_EG01633	26.76	21.51	14.13	11.07	30.73	26.14	24.98	23.91	32.42	31.79	32.43	27.78	37.51	32.67	25.8	29.41	7.08	7.63	0	0	0	0	0	0	0	0	0	0	0	0	0	0	1	1	1	908.269	1.07579	0.926432	0.991125	1.48238	0	0	0	9.82698	0.105398	-0.110243	-0.0128616	0.567917
Phatr3_EG01634	5.27	7.37	2.05	0.29	5.11	4.91	1.46	1.08	1.54	2.53	1.33	1.61	0.59	0.59	1.07	0.51	1.08	1.92	8.48	17.7	0.66	1.99	1.39	3.91	0.61	0.55	0.8	0.53	0.09	0.1	0.21	0.63	0.351	0.876	0.299	0.0913855	0.727806	1.21261	3.257	4.33205	-1.50975	-0.19055	-1.74327	-3.45189	-0.458375	0.278115	1.70365	2.11505
Phatr3_EG01635	8.96	5.17	0.46	0.12	8.59	6.72	1.5	1.13	8.14	8	3.38	0	7.62	9.05	1.88	2.05	7.15	8.63	0	0	5.78	3.96	0.05	0.07	13.17	6.64	0.15	0.33	0	0	10.86	9.69	0.000988256	19.3976	72.0571	1328.55	5.657	4.65933	7.544	12.417	-9.98283	4.27781	6.17107	10.3756	2.50013	2.22012	2.91532	3.63424
Phatr3_EG01636	0	0	0	0.07	0	0	0	0	0	0	0	0	0	0	0	2.68	1.34	0	0	0	0	0	0.54	0	0	0	0	0	0	0	0	0	1	1	0.038	45.111	0.00937567	1	1	0.245574	0	0	-4.70865	5.49541	-6.73686	0	0	-2.02577
Phatr3_EG01637	10.47	8.71	9.27	13.02	7.56	8.9	6.19	6.99	7.37	7.6	8.84	4.49	9.21	8.92	12.07	12.35	7.33	7.77	6.97	4.74	8.24	8.55	5.41	6.52	9.06	9.32	5.91	5.6	16.79	12.79	10.69	9.09	2.36972	1.636	1.206	1.151	0.627311	0.983499	1.06596	0.656494	1.24472	0.710297	0.270286	0.202505	-0.672748	-0.0240045	0.0921565	-0.607147
Phatr3_EG01638	0.73	1	0	0	0.23	1.02	0.85	0.66	0.69	0	0.15	0.15	0.78	0.26	0	0	0.31	0.31	1.59	0.35	0.42	0	0.35	0.12	0	0.38	0.56	0.6	0	0.09	0.29	0.2	0.239	0.311	0.844	0.273	33.0303	2.17866	0.65581	52.689	-2.0662	-1.68626	-0.244501	-1.8752	5.04572	1.12344	-0.608649	5.71943
Phatr3_EG01639	8.93	4.6	7.66	10.81	7.88	9.56	8.4	10.76	15.83	6.23	9.94	8.14	11.89	10.77	8.97	7.04	4.43	4.2	4.98	6.31	3.36	2.67	3.49	4.23	2.22	2.45	3.6	1.24	0.77	0.73	5.42	5.92	0.208	0.951	0.652	0.709	1.16713	1.01757	0.762723	0.533326	-2.26475	-0.0727986	-0.616161	-0.496613	0.222963	0.0251325	-0.390768	-0.906909
Phatr3_EG01640	47.08	48.1	13.56	13.05	38.34	33.79	29.47	21.69	37.8	41.71	21	26.89	27.29	30.99	17.33	22.48	47.49	50.78	133.79	109.27	63.38	44.25	99.89	97.33	75.33	66.66	96.55	103.82	46.47	42.57	95.47	91.41	0.747	0.726	0.432322	0.369967	1.19489	1.3785	1.15838	2.59238	-0.421006	-0.46244	-1.20982	-1.43453	0.256877	0.463101	0.212114	1.37427
Phatr3_EG01641	137.81	120.21	111.16	98.35	165.67	158.46	138.73	134.8	175.23	164.68	216.82	195.23	259.7	239.9	281.81	289.81	391.01	442.24	118.98	116.46	208.8	204.73	117.7	137.46	108.46	91.24	114.16	102.47	511.96	498.35	141.19	139.95	5.68839	0.941	1.37326	3.151	0.734	0.712	1.00462	0.943333	2.50802	-0.0883209	0.457605	1.65581	-0.445454	-0.490837	0.00665131	-0.0841608
Phatr3_EG01642	0.4	0	1.63	0	0.04	0	2.84	0	0.99	0	0.36	0	2.91	1.04	0.33	1.71	0	0	0.17	0.59	0	0	0	0	0	0	0	0	0	0	3.8	0	0.03	1	1	0.149	7.13696	0.389337	0.0585478	0.401458	-5.0531	0	0	-2.74656	2.83531	-1.36091	-4.09424	-1.31668
Phatr3_EG01643	0.01	0.19	0	0	0	0.4	0	0	0	0	0	0.14	0	0	0.29	0	0	0	0	0	0	0	0	0	0	0	0	0	0	0	0	0	1	1	1	1	0.340069	0.314253	4.90864	1.81083	0	0	0	0	-1.5561	-1.67	2.29532	0.856655
Phatr3_EG01644	0.56	0.59	0.5	0	0.26	0.25	0.47	0.48	0	0	0.51	0	0.64	1.55	0.55	0	0	0	0	0	0	0	0	0	0	0	0	0	0	0	0	0	1	1	1	1	3.22401	0.145046	0.443188	1.75619	0	0	0	0	1.68886	-2.78542	-1.17401	0.812447
Phatr3_EG01646	0	0.23	0	0	0	0	0.4	0	0	0	0	0	0	0	0	0	0	0	0	0.57	0	0	0	0	0	0	0	0	0	0	0	0	1	1	1	0.104	1	1	0.162482	3.36848	0	0	0	-3.26683	0	0	-2.62165	1.7521
Phatr3_EG01647	13.44	14.41	9.03	6.85	18.3	18.53	14.05	14.23	23.5	20.27	14.17	13.66	16.79	18.71	9.18	11.88	9.35	10.95	35.59	38.87	8.17	7.96	54.96	58.43	14.16	15.55	12.76	12.71	1.75	2.54	10.04	10.93	0.361358	1.141	0.136786	0.257958	1.2567	1.30032	1.00602	1.1469	-1.4685	0.189812	-2.87	-1.95479	0.329646	0.378864	0.00866132	0.19774
Phatr3_EG01648	150.7	129.38	55.6	46.28	125.83	127.3	60.1	54.38	110.7	97.73	59.37	50.6	94.51	98.36	55.24	61.7	146.25	146.56	273.03	251.37	216.89	240.47	193.17	232.59	234.73	216.82	208.94	209.93	130.26	130.79	312.32	282.95	0.734105	1.115	0.918	0.598235	1.216	1.24175	1.453	1.571	-0.445941	0.156707	-0.123028	-0.741216	0.282671	0.31237	0.539031	0.651767
Phatr3_EG01650	7.85	14.02	0	0	7.09	4.65	12.15	7.19	9.45	10.93	0.99	0	0	0	0.43	0	0	0	0	0	0	0	0	0	0	0	0	0	0	0	0	0	1	1	1	1	0.340069	25.5758	0.500276	67.7	0	0	0	0	-1.5561	4.67671	-0.999203	6.08108
Phatr3_EG01651	0	0.43	0	0	0	0.28	0.52	0	0.26	0	0	0	0	0	0.31	0	0	0	0	0	0	0	0	0	0	0	0	0	0	0	0	0	1	1	1	1	0.340069	2.27072	0.448205	3.36848	0	0	0	0	-1.5561	1.18315	-1.15777	1.7521
Phatr3_EG01652	7.84	0	12.22	22.04	0	0	0	0	0	0	7.88	0	6.08	8.54	18.09	13.12	0	0	0	0	0	0	0	0	0.25	0	0	0	0	0	0	0	1	22.007	1	1	0.394	0.00119705	1	0.170599	0	4.45987	0	0	-1.34208	-9.7063	0	-2.55132
Phatr3_EG01653	353.08	336.11	138.78	99.78	300.94	274.96	186.16	180.36	296.1	265.79	198.83	178.33	243.79	240.17	176.14	184.84	253.97	296.05	583.07	596.27	596.67	558.87	771.38	1038.94	473.28	448.6	999.61	938.99	383.08	365.75	1038.84	990.51	0.58525	0.484853	0.547107	0.413726	1.132	1.292	1.338	2.246	-0.772874	-1.04438	-0.870106	-1.27325	0.179276	0.369956	0.420167	1.16725
Phatr3_EG01655	8.79	7.86	0.59	3.05	7.81	7.53	2.08	3.1	11.13	8.28	4.81	1.1	8.91	6.86	3.55	1.73	0.96	1.62	7.91	7.42	3.41	2.76	3.09	7.89	4.41	2.56	6.17	4.79	0.12	0	5.27	4.55	0.0381572	0.613	0.576	0.141997	2.70341	3.03147	2.491	2.86192	-4.7119	-0.706553	-0.794633	-2.81607	1.43478	1.60002	1.31689	1.51699
Phatr3_EG01656	5.8	0	0	0	1.34	0	0	0	0.85	0	0	0	2.62	0.31	0	0	0	2.08	7.78	10.59	4.55	3.17	6.14	9.21	8.18	8.06	8.4	7.8	0	0	15.82	15.24	0.000428083	1.021	0.433755	0.099	310.395	105.91	162.873	561.561	-11.1898	0.0301712	-1.20505	-3.33412	8.27796	6.7267	7.3476	9.1333
Phatr3_EG01659	31.97	31.03	20.81	13.14	36.79	35.64	28.15	29.73	47.19	43.62	42.68	36.14	41.82	47.15	36.39	42.65	46.43	49.52	38.14	34.37	45.97	37.74	29.29	32.8	31.33	25.43	22.85	19.81	21.28	21.29	28.48	24.1	1.007	0.947	1.032	1.133	1.014	0.93474	1.03041	1.48063	0.010102	-0.0780459	0.0457268	0.180542	0.0200555	-0.0973636	0.0432254	0.566209
Phatr3_EG01660	6.83	0	10.21	16.76	0	0.1	0.16	0	5.5	1.77	4.74	2.08	6.03	9.46	14.91	13.01	7.35	2.59	9.6	6.66	6.58	5.41	3.4	9.87	0	0	0	0.82	0	0.04	1.82	2.95	0.085	0.052	0.766	0.603	0.315	0.362441	0.450225	0.151063	-3.5521	-4.27684	-0.384044	-0.730868	-1.66755	-1.46418	-1.15128	-2.72678
Phatr3_EG01663	0.26	0.34	0.45	0.55	0.25	0.26	0.31	0.54	0.38	0.32	0.4	0.35	0.29	0.29	0.29	0.12	0	0	0	0.02	0	0	0	0	0	0	0	0	0	0	0	0	1	1	1	0.302	1.16064	0.81138	0.513618	0.46806	0	0	0	-1.7257	0.214916	-0.301551	-0.961232	-1.09523
Phatr3_EG01664	31.08	30.05	21.21	19.52	38.33	33.19	26.06	25.31	37.65	41.55	32.56	33.21	50.14	44.45	32.57	34.81	34.21	37.76	31.18	28.33	44.99	36.17	24.38	26.65	29.85	30.65	30.85	26.71	20.17	20.33	37.08	29.29	0.965	1.074	1.342	1.078	1.18021	1.03731	1.17825	1.14796	-0.0512536	0.103339	0.424495	0.107903	0.239039	0.0528497	0.236644	0.199074
Phatr3_EG01665	0	0	0	0	0	0	0	0	0	0	0	0	0	0	0	0	0.97	1.75	0	0	0	0	0	0	0	0	0	0	0	0	0	0	1	1	1	68.723	1	1	1	1	0	0	0	6.10272	0	0	0	0
Phatr3_EG01667	0.42	4.26	3.89	3.49	9.31	6.52	10.03	8.68	15.04	16.07	11.5	11.32	18.95	12.75	8.37	7.54	8.96	9.11	11.76	11.33	3.36	7.97	9.7	12.65	6.05	4.49	8.23	11.39	4.78	6.14	1.78	4.03	2.9948	0.546	0.432	0.698	1.6793	1.18082	0.717417	0.508166	1.58246	-0.871745	-1.2093	-0.518994	0.747857	0.239784	-0.479116	-0.976629
Phatr3_EG01668	89.92	74.09	91.44	94.09	85.88	85.33	87.02	92.44	90.68	86.3	101.73	93.52	105.86	95.94	101.24	109.7	59.4	63.95	24.83	29.93	34.27	33.82	21.64	23.55	13.95	19.88	25.43	20.92	21.82	21.71	26.84	25.52	1.315	0.748	1.271	2.00658	0.803	0.780192	0.808	0.672032	0.394919	-0.418433	0.346441	1.00474	-0.317242	-0.3581	-0.308169	-0.573398
Phatr3_EG01669	19.64	12.64	24.38	22	16.25	14.55	16.64	16.63	20.54	18.99	21.04	17.91	26.97	20.22	22.02	22.43	8.52	8.48	2.53	1.99	8.63	4.65	10.29	12.93	0.64	1.64	0.87	0	1.26	1.55	0	0	160.326	2.565	0.486	3.37569	0.892936	0.877676	0.785118	0.530194	7.32487	1.35902	-1.04049	1.75518	-0.163371	-0.18824	-0.349018	-0.915407
Phatr3_EG01670	25.8	22.72	31.39	30.5	30.62	28.04	28.7	32.64	39.69	29.91	27.57	27.67	40.83	40.33	27.29	24.7	15.19	15.98	35.37	30.74	22.15	25.18	21.26	22.57	17	16.92	19.26	18.94	8.64	11.21	23.35	20.02	0.724	0.907	0.91	0.421092	1.30688	1.07999	0.808607	0.596143	-0.465357	-0.140133	-0.136174	-1.24779	0.386124	0.111017	-0.30649	-0.74627
Phatr3_EG01671	30.02	30.31	23.81	24.34	33.23	27.36	34.66	33.77	32.29	35.79	34.09	35.09	47.78	35.42	39.51	38.57	36.32	31.89	42.62	35.72	32.49	34.26	28.52	31.39	25.32	26.71	33.52	31.38	51.52	45.55	48.61	49.34	1.56308	0.821	0.936	0.78	0.889273	0.846056	0.746588	0.952919	0.644394	-0.284501	-0.0955921	-0.358747	-0.169302	-0.241175	-0.421615	-0.0695739
Phatr3_EG01672	207.87	165.46	108.86	98.48	229.57	199.83	121.15	150.25	264.63	221.19	142.33	131.24	266.08	245.18	131.11	149.35	28.83	36.48	233.93	198.26	47.97	53.12	131.38	157.03	100.73	69.91	141.61	92.57	6.22	7.63	92.8	117.76	0.10542	0.747	0.276723	0.138374	1.478	1.46411	1.2992	1.28131	-3.24577	-0.420222	-1.85348	-2.85335	0.563931	0.550019	0.377628	0.357619
Phatr3_EG01673	0	0	23.61	32.27	3.57	6.1	16.35	13.57	6.32	4.79	17.89	10.8	30.43	18.29	29.65	26.89	0	6.75	0	0	0	0	0	0	5.72	0	0	0	0	0	0	0	1	150.961	1	135.657	0.722591	0.332986	0.274	0	0	7.23803	0	7.08382	-0.468748	-1.58647	-1.86896	-10.9831
Phatr3_EG01674	43.05	26.02	23.9	13.14	36.17	27.4	18.99	22.68	42.72	35.01	33.35	21.84	46.59	46.21	31.71	29.25	14.18	21.9	17.48	16.76	19.83	21.24	14.65	20.15	29.11	19.21	24.78	19.84	16.08	13.43	41.36	44.26	0.274957	1.032	0.553495	0.353065	1.314	1.2438	1.393	1.15169	-1.86272	0.0454826	-0.853359	-1.50199	0.394507	0.314756	0.477864	0.203757
Phatr3_EG01675	16.28	18.25	9.4	6.73	17.2	15.84	7.4	7.8	15.8	14.42	8.98	7.86	15.7	12.99	6.9	7.66	23.73	19.66	16.06	12.47	21.03	25.36	14.83	17.4	27.53	20.8	12.76	11.43	5.41	3.59	11.57	15.3	0.503971	1.40751	0.544666	0.776926	1.264	1.307	1.243	1.31361	-0.988587	0.493143	-0.876556	-0.364151	0.337958	0.386624	0.313272	0.393542
Phatr3_EG01676	0	0	0	0	0	0	0	0	0	0	0	0	0.16	0.91	0	0	0	0	0	0	0	0	0	0	0	0	0	0	0	0.05	0	0	1	1	1	1	27.7783	1	1	1	0	0	0	0	4.79589	0	0	0
Phatr3_EG01677	107.8	62.95	132.6	163.97	100.78	79.18	104.8	96.68	131.6	77.45	155.25	95.55	107.14	148.38	153.9	206.73	37.19	57.36	43.04	37.31	73.27	70.92	15.22	59.61	39.37	20.52	76.84	64.45	43.98	24.69	86.1	89.31	0.617	0.427	1.423	1.105	0.562034	0.651485	0.720788	0.376805	-0.69577	-1.22846	0.509367	0.143481	-0.831272	-0.618196	-0.472353	-1.40811
Phatr3_EG01678	2.15	4.63	0	0	3.66	7.8	2.09	2.57	5.12	9.74	3.82	0.49	4.05	4.87	0	0	0	0	0	0	28.25	28.15	0	0	2.28	2.66	0.17	0.45	0	0	17.42	14.55	0.000946635	7.75794	2903.42	1	412.815	3.05984	2.10489	304.184	-10.0449	2.95567	11.5035	0	8.68935	1.61346	1.07374	8.2488
Phatr3_EG01681	0	0	1.28	0	1.8	2.27	0	0	2.1	0	0.83	0	4.63	0	0	1.43	0	0	0.08	0	0	0	0	0	0	0	0	0	0.42	0	0	0	1	1	1	1	2.36719	2.37144	14.4561	0.131664	0	0	0	0	1.24317	1.24577	3.85361	-2.92506
Phatr3_EG01682	20.84	20.79	26.07	33.34	9.88	13.36	20.33	21.49	5.57	5.41	10.84	14.68	0	0	6.71	10.66	0	0	23.34	21.13	0	0	16.71	14.02	19.51	22.5	13.53	15.47	18.68	18.67	4.97	6.76	5.06519	1.47967	0.000388705	0.000279006	0.001	0.372	0.475	0.54	2.34062	0.565272	-11.329	-11.8074	-10.2549	-1.4258	-1.07532	-0.889457
Phatr3_EG01683	2.16	8.41	1.27	0.9	4.55	0	0.5	0	0	0	0	0	1.33	2.94	0	0	0	0	0	0	0	0	6.11	3.37	0	0	0	0	6.13	0.55	0	0	26.554	1	0.032	1	10.1087	1	4.33322	3.42592	4.73085	0	-4.98245	0	3.33753	0	2.11544	1.77649
Phatr3_EG01684	8.16	15.29	9.8	10.38	15.97	16.93	16.79	19.23	15.82	16.64	17.28	18.24	14.13	15.8	14.5	12.55	14.74	13.35	7.21	7.41	7.34	9.64	4.87	2.3	4.29	9.14	5.6	3.74	11.94	10.32	5.07	5.15	3.44457	1.483	1.985	1.72	0.916506	0.784996	0.770075	0.89558	1.78432	0.568622	0.989342	0.782664	-0.125785	-0.349244	-0.376929	-0.159105
Phatr3_EG01685	0.54	1.08	1.08	1.21	0.63	0.55	0.91	0.45	1.18	1.36	1.03	1.34	1.95	0.7	1.24	0.93	0.07	0	0	0	0.07	0	0.07	0	0	0	0	0.06	0	0	0	0	1	0.414	0.838	2.187	1.02291	0.910632	0.763867	0.560979	0	-1.27206	-0.254584	1.12918	0.0326778	-0.13506	-0.388606	-0.833982
Phatr3_EG01686	227.26	199.7	138.92	94.44	219.54	229.06	201.81	165.2	251.99	216.62	201.62	170.54	217.42	236.53	154.22	156.65	122.85	127.94	157.69	116.74	224.62	208.12	124.24	116.54	171.43	135.42	201.48	176.07	41.87	59.81	299.78	267.42	0.28215	0.831	1.398	0.846	1.17922	1.03098	0.998596	1.30695	-1.82547	-0.267442	0.48289	-0.242076	0.237828	0.0440116	-0.00202711	0.386205
Phatr3_EG01687	0	0	0	0	0	0	0	0	0	0	0	0	0	0	0	0	0	0	0	0	0	0	0	0	0	0	0	0.23	0	0	0	0	1	0.017	1	1	1	1	1	1	0	-5.9209	0	0	0	0	0	0
Phatr3_EG01688	149.42	130.47	111.79	127.87	97.6	118.75	97.4	88.2	129.53	124.01	124.08	117.58	175.55	169.48	132.25	154.48	144.38	154.38	1036.31	957.73	404.27	424.88	1203.09	1171.58	1127.25	1080.1	684.99	754.03	393.57	372.74	597.23	641.25	0.972	1.57229	0.281725	0.136158	0.986502	0.878375	0.968893	0.849594	-0.0416146	0.65287	-1.82764	-2.87664	-0.0196065	-0.18709	-0.0455904	-0.235155
Phatr3_EG01689	3.76	3.82	3.08	2.13	9.51	6.29	8.89	3.6	9.83	9.08	15.58	6.63	10.43	11.04	10.43	5.05	10.52	6.5	0	0	1.71	6.72	0	0.31	0	0.51	0	6.5	0.35	0	0.96	8.16	0.082	0.066	17.604	89.7842	1.12919	0.711663	1.02895	1.07196	-3.60971	-3.92851	4.13784	6.48839	0.17529	-0.490734	0.0411716	0.100256
Phatr3_EG01690	5.94	5.55	4.2	2.56	7.46	4.52	4.04	4.48	9.56	7.3	9.28	6.33	9.08	9.71	7.3	6.83	23.69	23.55	59.04	54.68	21.74	18.6	46.25	49.75	51.12	45.11	28.52	28.76	10.11	11.98	37.5	36.44	0.484188	4.23085	0.54205	0.446299	1.1251	0.943346	1.19983	1.11653	-1.04636	2.08095	-0.883503	-1.16392	0.170057	-0.0841408	0.262825	0.159016
Phatr3_EG01691	0.18	0.14	0.32	0.41	0.08	0.24	0.24	0.13	0.12	0.11	0.49	0.33	0.26	0.17	0.32	0.24	0.03	0	0	0	0.04	0.04	0	0.02	0	0.05	0.07	0	0	0.04	0	0	5.152	0.572	1.756	2.187	0.665403	0.2425	0.731951	0.344183	2.36526	-0.806591	0.811989	1.12918	-0.587699	-2.04394	-0.450181	-1.53875
Phatr3_EG01692	10.26	11.63	8.57	9.35	11.48	12.63	14.17	11.95	12.44	12.84	16.84	17.09	12.31	16.15	16.53	15.42	10.72	10.61	4.33	3.67	4.93	2.36	2.76	0.88	8.95	10.27	0.95	0	0	0	1.73	1.68	0.00689009	20.598	1.685	2.36753	0.751003	0.646409	0.786811	0.948963	-7.18126	4.36442	0.752537	1.24338	-0.41311	-0.629481	-0.345911	-0.0755756
Phatr3_EG01693	0	0	0	2.37	0	0	0	0	0	0	0	0	0	0	0.86	0.55	0	0	0	0	0	0	0	0	0	0	0	0	0	0	0	0	1	1	1	1	0.0489092	1	1	0.018678	0	0	0	0	-4.35375	0	0	-5.74251
Phatr3_EG01694	66.93	49.85	84.46	104.18	62.26	57.5	70.03	81.61	78.32	66.11	134.64	103.73	112.41	110.29	177.08	177.54	22.29	18.91	2.86	4.39	6.65	4.08	7.27	11.25	4.19	4.7	2.25	3.43	8.8	6.3	1.89	2.41	5.55975	1.597	0.492	5.04486	0.528	0.523	0.67	0.47	2.47502	0.675688	-1.02358	2.33481	-0.922238	-0.934978	-0.578263	-1.08936
Phatr3_EG01695	0	0	0.24	0.23	0.24	0	0	0	0	0	0.24	0	0.53	0.59	0	0	0	0	0	0	0	0	0	0	0	0	0	0	0.23	0	0	0	5.28	1	1	1	10.1346	0.293786	2.39462	0.126548	2.40042	0	0	0	3.34122	-1.76716	1.25979	-2.98224
Phatr3_EG01696	0.36	0.26	0.34	0.54	0.59	0.46	0.45	0.48	0.6	0.56	0.58	0.21	0.34	0.47	0.18	0.21	0.03	0.03	0	0	0	0.06	0	0	0	0	0.03	0	0	0	0	0	1	0.42	4.764	4.409	1.86421	1.24038	0.937766	0.516889	0	-1.25309	2.25206	2.14038	0.898568	0.31078	-0.0927004	-0.952074
Phatr3_EG01697	1.45	0.86	0.44	0.22	0.44	0.22	0.83	0.28	1.03	0.2	0.67	1.08	0.28	1.89	0.51	1.71	0.68	0.73	0	0	0	0	0	0	0	0	0	0	0	0	0	0	1	1	1	13.227	0.830437	0.565496	0.527684	2.58983	0	0	0	3.72538	-0.268058	-0.822412	-0.922255	1.37286
Phatr3_EG01698	45.52	30.52	10.82	10.76	22.47	22.68	5.79	6.04	11.67	8.7	5.9	3.92	5.66	6.45	7.71	6.06	0.09	0.28	0.22	0.01	0.03	0.01	0	0.15	0.01	0	0.02	0.03	0.01	0.05	0.04	0.06	1.352	0.287	1.344	2.534	0.645252	1.25476	2.166	2.045	0.435346	-1.79904	0.426571	1.34147	-0.632065	0.327415	1.11476	1.03222
Phatr3_EG01700	0.48	0.32	0.8	0.75	0.78	0.42	0.76	0.98	0.92	1.22	0.68	0.37	0.41	0.75	0.3	0.78	0.05	0.02	0	0	0	0	0	0	0	0	0	0	0.08	0	0	0	5.28	1	1	2.187	0.935014	1.80818	0.587622	0.395684	2.40042	0	0	1.12918	-0.0969406	0.854539	-0.76704	-1.33758
Phatr3_EG01701	608.96	547.02	365.27	282.29	467.77	434.92	288.13	296.91	400.84	355.44	279.35	242.4	292.15	291.08	213.4	209.16	452.25	456.43	26.98	31.64	343.27	323.06	51.74	52.79	129.03	127.97	128.81	127.81	204.42	194.59	146.43	145.25	2.17067	1.021	5.4584	13.7311	1.167	1.26	1.316	1.388	1.11814	0.0295775	2.44848	3.77937	0.222672	0.333128	0.396135	0.473517
Phatr3_EG01702	159.08	232.58	292.77	266.84	203.7	288.47	567.8	551.36	155.82	222.92	212.81	502.99	98.69	110.2	150.09	183.45	687.5	626	85.24	75.69	289.88	305.14	60.89	43.69	22.39	28.85	44.96	48.3	26.72	38.3	0	0	3828.49	0.561662	4.8025	7.27515	0.527	0.454744	0.374	0.542	11.9026	-0.832225	2.26379	2.86298	-0.923557	-1.13687	-1.41861	-0.884695
Phatr3_EG01703	0	0.24	0	0	0	0	0	0	0	0	0	0	0	0	0	0	0	0	0	0	0	0	0	0	0	0	0	0	0	0	0	0	1	1	1	1	1	1	1	5.03467	0	0	0	0	0	0	0	2.3319
Phatr3_EG01704	7.47	5.22	0	0	3.69	4.46	0	0	12.59	5.22	3.51	0	11.46	12.92	4	0	25.65	23.91	11.74	9.07	19.19	20.81	13.15	14.62	0	0.13	9.21	5.23	5.51	3.5	11.77	8.76	0.691	0.00694485	1.214	2.13147	5.04332	4.38418	217.234	275.894	-0.533677	-7.16984	0.279913	1.09185	2.33437	2.13231	7.76311	8.10797
Phatr3_EG01705	0	0	3.38	0	1.51	0	0	0	0	0	0	0.41	0	0	0	0	0	0.67	0	0	0	0	0	0	0	0.1	0	0	0	1.27	0	0	5.152	1	1	2.245	1	0.314253	4.72908	0.0527896	2.36526	0	0	1.1667	0	-1.67	2.24156	-4.2436
Phatr3_EG01706	21.43	26.66	10.01	8.1	28.57	33.06	19.44	22.43	34.97	35.03	23.75	24.71	29.55	28.95	20.31	23.57	49.29	58.17	19.82	20.09	39.46	41.17	22.14	20.59	31.52	32.37	23.28	20.06	23.2	19.26	23.03	19.96	1.56261	1.50335	1.60775	2.39136	1.12623	1.25165	1.25479	2.068	0.643959	0.58818	0.685039	1.25783	0.171504	0.323827	0.327444	1.04804
Phatr3_EG01708	8.62	4.76	6.24	5.47	5.47	3.58	3.74	4.23	8.08	6.06	7.51	3.58	7.42	6.98	7.19	5.76	2.48	3.17	4.22	6.53	13.98	14.28	6.07	5.78	23.05	19.94	8.91	10.84	21.21	16.81	19.15	17.94	1.68452	2.17351	2.41563	0.803	0.941919	1.11287	1.06351	0.652919	0.752339	1.12003	1.2724	-0.315774	-0.0863257	0.154284	0.0888301	-0.615023
Phatr3_EG01709	36.42	29.49	51.89	59.13	33	30.02	45.77	46.82	33.41	28.22	42.59	33.09	37.86	32.11	43.7	44.85	13.92	16.82	11.18	11.68	11.61	11.33	7.86	9.06	14.15	11.89	7.6	8.76	9.22	10.51	15.73	14.61	1.57838	1.27698	0.937	1.151	0.81	0.809	0.834	0.833048	0.658442	0.352734	-0.0946457	0.202386	-0.304024	-0.305496	-0.26111	-0.263528
Phatr3_EG01711	0	0	0	0	0	0	0	0	0	0	0	0	0	0	0	0	0	0	2.37	0	0	0	1.16	0	0	0	0	0	0	0	0	0	1	1	0.153	0.071	1	1	1	1	0	0	-2.70467	-3.80991	0	0	0	0
Phatr3_EG01712	47.47	42.87	74.73	44.86	49.54	50.66	58.91	48.67	46.71	48.29	58.86	52.54	52.57	52.01	55.25	76.45	119.3	134.15	25.87	22.74	33.12	36.29	18.52	25.07	23.57	23.63	20.75	19.5	28.9	29.32	19.98	21.34	0.939	1.058	1.215	2.93828	0.72	0.84702	0.950407	0.819571	-0.0915631	0.0816014	0.280863	1.55497	-0.474255	-0.239532	-0.0733832	-0.287059
Phatr3_EG01713	2.25	1.64	2.53	2.61	2.6	2.29	2.18	1.56	2.21	2.5	0.87	1.01	1.52	1.41	1	0.86	0.79	0.46	1.09	0.5	0.87	0.99	0.67	0.33	0.49	0.03	0.98	0.4	0.47	0.8	0.65	0.52	1.701	0.398	1.53	0.696	1.28984	2.1958	1.11343	0.585092	0.766224	-1.33018	0.613867	-0.523774	0.367195	1.13475	0.155011	-0.773265
Phatr3_EG01714	0	0.95	0	0	0	0.5	0.74	0	0	0	0	0	0	0	0	0	0	0	1.17	0	0	0.63	0	0	0.02	3.15	0.15	0	0.66	0.06	0	0	105.713	23.036	47.675	0.009	1	1	0.58903	63.2994	6.72401	4.52584	5.57517	-6.85677	0	0	-0.763587	5.98412
Phatr3_EG01716	1.15	2.33	1.84	1.18	1.59	2	0.63	1	2.24	2.63	0.84	1.42	0.62	1.64	0.55	0.94	0	0	0	0	0	0	0	0	0	0	0	0	0	0	0	0	1	1	1	1	1.26196	1.84686	1.9048	0.901782	0	0	0	0	0.33567	0.885077	0.929642	-0.149149
Phatr3_EG01717	2.47	21.62	0	0	14.13	20.88	15.34	13.37	16.66	32.73	10.65	29.78	7.98	7.59	0	3.06	30.13	23.1	9.01	9.4	10.13	14.72	5.66	4	8.12	13.82	4.08	7.03	14.87	19.66	3.22	5.02	6.56153	2.014	2.124	2.59167	4.37708	1.04119	1.02572	312.676	2.71403	1.00991	1.08648	1.37388	2.12997	0.0582347	0.0366326	8.28852
Phatr3_EG01719	30.28	23.17	19.66	22.5	28.4	24.49	20.07	22.46	26.61	25.95	22.27	19.94	30.46	28.75	26.2	24.2	68.13	70.74	35.2	37.73	97.28	98.73	51.56	53.85	60.63	62.33	49.18	48.57	37.43	35.95	42.96	48.27	1.2768	1.28187	1.59461	1.68723	0.993827	1.08389	1.06125	0.977922	0.352533	0.358251	0.673206	0.754654	-0.00893342	0.116213	0.0857629	-0.0322081
Phatr3_EG01720	0	0	0	0	0	0	0	0.57	0	0	0	0	0	0	0	0	0	0	0	0	0	0	0	0	0	0	0	0	0	0	0	0	1	1	1	1	1	1	0.109058	1	0	0	0	0	0	0	-3.19684	0
Phatr3_EG01721	1.95	1.91	1.82	1.86	2.25	2.08	2.88	2.08	2.36	3.4	3.05	3.02	2.95	2.6	2.19	2.75	1.63	0.78	0.99	1.03	0.71	0.79	0.73	1.09	0.22	0.51	0.55	0.57	0.32	0	0.43	0.45	0.575	0.662	0.701	0.883	0.868313	0.80817	0.873449	0.761418	-0.797246	-0.59588	-0.513221	-0.179821	-0.203713	-0.30727	-0.195204	-0.39324
Phatr3_EG01722	3.54	4.48	3.16	0.41	4.71	6.85	3.79	2.37	6.79	5.1	0.91	1.07	9.64	5.93	3.75	3.95	2	2.76	21.6	15.79	0.92	1	16.26	21.73	1.56	3.65	5.81	3.98	0	0.45	3.4	3.52	0.106	0.589	0.0352734	0.118361	1.62144	5.73805	1.58027	1.72929	-3.24429	-0.76433	-4.82528	-3.07873	0.697277	2.52056	0.660175	0.790179
Phatr3_EG01723	0	0	0	0	0	0	0	0	0	0	0	0	0	0	0	0	0	0	0	0	0	0	0	0	0	0	0	0	0.31	5.06	0	0	101.65	1	1	1	1	1	1	1	6.66746	0	0	0	0	0	0	0
Phatr3_EG01724	5.14	4.98	0.81	4.45	8.5	5.06	4.09	6.79	9.39	5.32	6.7	8.14	6.15	6.67	2.05	5.6	8.65	8.89	11.17	11.03	7.27	4.37	11.35	10.88	10.65	6.96	3.97	3.92	3.08	3.08	9.53	7.04	0.572	2.28	0.427	0.721	1.46569	0.827404	1.03786	1.32476	-0.807094	1.18909	-1.22765	-0.471703	0.551584	-0.273337	0.0536134	0.405734
Phatr3_EG01725	0	0	0	0	0	1.64	0	0	4.85	0	0	0	0	0.27	0	0	0	1.6	16.67	12.2	4.71	8.47	8.25	17.33	48.12	42.24	7.18	4.64	0	0	11.34	9.57	0.00596895	7.84972	0.429	0.0483562	2.52972	65.3492	22.119	1	-7.38831	2.97264	-1.22152	-4.37016	1.33898	6.0301	4.46722	0
Phatr3_EG01726	7.75	5.66	6.01	7.35	8.13	7.19	6.61	6.92	9.88	8.37	7.62	7.23	10.38	10.14	9.9	8.97	5.9	6.39	13.34	24.6	4.41	4.58	53.15	47.35	5.9	5.59	7.1	6.76	1.67	1.68	5.82	5.83	0.457114	0.844937	0.131123	0.325108	0.923084	1.07354	0.96766	0.774719	-1.12937	-0.243085	-2.93101	-1.62101	-0.115465	0.102382	-0.0474281	-0.368255
Phatr3_EG01727	18.18	10.14	32.18	39.48	19.91	18.32	31.4	33.57	23.02	20.03	40.12	36.32	44.31	43.46	76.53	62.63	19.74	20.31	5.65	9.26	8.76	7.66	10.64	12.89	9.22	9.51	7.41	9.53	4.9	4.48	11.46	11.19	0.654	1.128	0.592	2.3739	0.528	0.484	0.499	0.298	-0.611539	0.173563	-0.75704	1.24726	-0.920312	-1.04699	-1.00373	-1.74735
Phatr3_EG01728	12.37	10.35	23.34	28.29	15.11	11.85	16.87	14.89	16.86	14.03	16.87	13.17	16.77	17.54	13.14	13.76	4.81	6.1	3.7	2.54	5.9	6.71	2.44	3.29	2.7	3.51	2.4	2.36	1.46	1.12	2.4	2.66	0.807	1.334	1.879	1.556	1.0749	0.890622	0.720997	0.337	-0.309505	0.415239	0.910012	0.637556	0.104197	-0.167115	-0.471935	-1.57051
Phatr3_EG01729	11.8	15.02	5.61	4.56	11.63	12.71	8.42	8.65	12.56	11.57	14.79	14.02	9.58	10.81	12.57	14.15	55.01	53.54	14.39	14.67	38.85	35.35	5.84	6.24	5.58	6.81	10.88	11	71.41	69.65	12.07	12.75	9.08557	0.577021	5.28813	3.32538	0.652	0.733	1.21556	2.064	3.18358	-0.793304	2.40276	1.73352	-0.616379	-0.447258	0.281625	1.04565
Phatr3_EG01730	6.49	2.25	8.06	9.02	3.56	4.24	7.02	7.77	3.34	4.17	8.94	7.54	9.72	7.87	14.58	13.53	2.71	3.98	3.11	2.17	1.38	1.56	1.76	4.02	1.82	2.04	0.57	2.78	2.09	1.91	3.98	3.7	0.811	1.165	0.423	1.12	0.525122	0.392551	0.450739	0.378657	-0.302264	0.220455	-1.24287	0.16375	-0.929276	-1.34905	-1.14963	-1.40104
[truncated: 10,183 more rows]
