# Supplementary material for: Physiochemical and molecular responses of the diatom Phaeodactylum tricornutum to illumination transitions
Source: Biotechnol Biofuels Bioprod. 2023 Jun 16;16:103. doi: 10.1186/s13068-023-02352-w (PMC10276504; doi:10.1186/s13068-023-02352-w)
Supplement: Supplementary file 3 — Additional file 3: Data S2 RNA-Seq data for the DEG pathway analysis. [file 13068_2023_2352_MOESM3_ESM.xlsx]

## Sheet: lipid metabolism
Gene_id			Log2FC								Regulate
FA biosynthesis	annotation	abbreviation	Log2FC(HL_3h/CT_3h)	Log2FC(HL_6h/CT_6h)	Log2FC(HL_12h/CT_12h)	Log2FC(HL_24h/CT_24h)	Log2FC(HLR_3h/HLC_3h)	Log2FC(HLR_6h/HLC_6h)	Log2FC(HLR_12h/HLC_12h)	Log2FC(HLR_24h/HLC_24h)	(HL3h/CT3h)	(HL6h/CT6h)	(HL12h/CT12h)	(HL24h/CT24h)	(HLR_3h/HLC_3h)	(HLR_6h/HLC_6h)	(HLR_12h/HLC_12h)	(HLR_24h/HLC_24h)
Phatr3_EG01955	acetyl-CoA carboxylase (chloroplast)	ACCase	2.88167	2.29818	0.169218	-2.07948	-0.134026	0.192619	1.15823	1.54088	up	up	-	down	-	-	up	up
Phatr3_J55209	acetyl-CoA carboxylase (cytosol)	ACCase	1.38487	-0.367362	0.228906	0.244209	-0.515495	-0.548015	-0.463512	-0.513102	up	-	-	-	-	-	-	-
Phatr3_J31440	acyl carrier protein	ACP	-0.15505	-0.248334	-0.84912	-0.996046	0.297556	0.584292	0.317886	0.979606	-	-	-	-	-	-	-	-
Phatr3_J9709	acyl carrier protein	ACP	2.52368	1.07099	-0.678651	-3.40795	0.45106	0.557099	0.70837	0.899958	up	up	-	down	-	-	-	-
Phatr3_J37652	malonyl-CoA:acyl carrier protein transacylase	MCT	1.60633	-11.9208	-11.9717	-13.2072	0	0	0	0	up	down	down	down	-	-	-	-
Phatr3_J26714	3-ketoacyl-ACP synthase	KASIII	1.9907	1.64349	-10.46	-10.9057	-0.348699	-0.151006	-0.166417	-0.164071	up	up	down	down	-	-	-	-
Phatr3_J52648	4-ketoacyl-ACP synthase	KASI	1.96878	-0.399239	0.167998	-0.386884	0.126677	-0.115282	0.0167204	0.492147	up	-	-	-	-	-	-	-
Phatr3_J37367	5-ketoacyl-ACP synthase	KASII	14.3001	0	0	-1.61182	-1.84463	-10.4336	-9.46905	-10.0984	up	-	-	down	down	down	down	down
Phatr3_J18940	6-ketoacyl-ACP synthase	KAS	-0.152005	0.404067	-0.0028828	0.921891	0.408299	0.284651	0.238132	0.705252	-	-	-	-	-	-	-	-
Phatr3_J13073	3-ketoacyl-ACP reductase	KAR	2.89537	0.783473	-0.410191	-2.86389	-0.483378	-0.399993	-0.46746	-0.987278	up	-	-	down	-	-	-	-
Phatr3_J21608	4-ketoacyl-ACP reductase	KAR	-0.170298	-0.273739	-0.232332	-0.126526	0.159109	0.245787	0.212051	0.152154	-	-	-	-	-	-	-	-
Phatr3_J10306	5-ketoacyl-ACP reductase	KAR	-0.428891	-0.563448	0.105377	0.0206313	-0.0121879	-0.0386667	-0.0481069	-0.19055	-	-	-	-	-	-	-	-
Phatr3_Jdraft1143	3-ketoacyl-ACP dehydratase	HAD	1.31178	-2.80369	-1.09778	-9.43662	-0.988099	-5.37711	0	-2.12449	up	down	-	down	-	-	-	-
Phatr3_J55157	4-ketoacyl-ACP dehydratase	HAD	1.61972	-2.16135	-1.89104	-3.00258	-1.04574	-1.96633	-2.48878	-2.19199	up	down	down	down	-	-	-	-
Phatr3_J10068	enoyl-ACP reductase	ENR	2.23223	-3.09982	-1.32373	-3.25801	0.0771465	0.033797	-0.489087	-0.688104	up	down	down	down	-	-	-	-
Phatr3_J47536	enoyl-ACP reductase	ENR	-0.852256	-0.712837	0.10158	0.0835032	0.267415	0.349255	0.528302	0.842422	-	-	-	-	-	-	-	-
FA activation
Phatr3_Jdraft765	Acyl-CoA thioesterase, mitochondrial	TE	0.18355	1.11891	3.19464	3.72927	-0.0362626	-0.440454	0.239681	-1.95571	-	-	up	up	-	-	-	-
Phatr3_J17720	Long-chain acyl-CoA synthetase	LACS5	-4.02867	-0.0293189	-1.18587	-1.61347	0.253051	0.681037	0.207429	0.138539	down	-	down	down	-	-	-	-
Phatr3_J20143	Long-chain acyl-CoA synthetase	LACS1	0.0737919	0.00573158	0.547292	0.313903	-0.00278455	0.0826807	0.0860505	0.308437	-	-	-	-	-	-	-	-
Phatr3_J12420	Long-chain acyl-CoA synthetase	LACS2	4.07932	-11.0686	-4.09191	0.997309	-0.838725	-0.423622	-0.0404092	-0.496006	up	down	down	-	-	-	-	-
Phatr3_J54151	Long-chain acyl-CoA synthetase	LACS3	0.567583	-0.42536	-1.13248	-0.674709	0.257455	0.2694	0.378015	0.799976	-	-	down	-	-	-	-	-
Phatr3_J45510	Long-chain acyl-CoA synthetase	LACS4	-1.32002	-1.42167	-2.11154	-1.59712	0.320836	0.195673	0.193879	0.829852	down	down	down	down	-	-	-	-
Phatr3_J9896	Acyl-CoA synthetase		0	0	0	-11.7752	0	0	0	0	-	-	-	down	-	-	-	-
Phatr3_J41238	Acyl-CoA synthetase		0.629704	0.133772	0.761561	0.851361	0.0569192	0.0309189	-0.0547012	0.342714	-	-	-	-	-	-	-	-
Phatr3_J48666	Acyl-CoA synthetase		0	0	-10.3658	0	-1.2089	-11.2294	-7.59766	-10.8986	-	-	down	-	down	down	down	down
Phatr3_Jdraft252	Acyl-CoA-binding protein	ACBP	-0.248305	-0.137723	0.233967	0.100894	0.476961	0.216701	0.303556	0.273737	-	-	-	-	-	-	-	-
Phatr3_Jdraft313	Acyl-CoA-binding protein	ACBP	-0.248305	-0.137723	0.233967	0.100894	0.476961	0.216701	0.303556	0.273737	-	-	-	-	-	-	-	-
Phatr3_J48778	Acyl-CoA-binding protein	ACBP	1.3769	0.352749	0.622599	1.32015	-0.214062	-0.261057	-0.282042	-0.310861	up	-	-	up	-	-	-	-
Fatty acid desaturation
Phatr3_J49867	Δ1 fatty acid elongase	Δ0-ELO	-0.14536	-0.0977632	-0.733372	-0.995686	-0.104993	-0.141309	-0.229488	-0.366932	-	-	-	-	-	-	-	-
Phatr3_J16376	Δ0 fatty acid elongase	Δ0-ELO	-10.5141	-1.16628	0.0842434	1.26733	0.0814733	0.631209	1.24786	0.625856	down	down	-	up	-	-	up	-
Phatr3_J9316	acyl-ACP desaturase, C	AAD	2.0064	2.57341	1.23236	0.557934	0.175675	0.442522	0.558742	1.14736	up	up	up	-	-	-	-	up
Phatr3_J25769	Δ12 fatty acid desaturase	Δ12-FAD	1.37149	-1.76872	-1.32824	-1.3128	-1.13064	-0.540132	-0.798576	-1.31204	up	down	down	down	down	-	-	down
Phatr3_J48423	Omega-6 (Δ12) fatty acid desaturase	ω6-FAD	0.193468	-8.61842	-4.25758	-11.6723	-3.56003	0	-3.00282	-6.21223	-	down	down	down	-	-	-	-
Phatr3_J29488	Δ6 fatty acid desaturase	Δ6-FAD	1.09194	0.691488	-0.841862	-1.44047	-0.468139	-0.272528	-0.520589	-0.597668	up	-	-	down	-	-	-	-
Phatr3_J41570	Omega-3 fatty acid desaturase	ω3-FAD	0	0	0	0	-5.80846	0	-10.7173	-9.96997	-	-	-	-	-	-	down	down
Phatr3_J46830	Δ5 fatty acid desaturase	Δ5-FAD	1.80978	0.645997	-0.0690305	-0.0572722	-0.722994	-0.647938	-1.06018	-2.06114	up	-	-	-	-	-	down	down
Phatr3_J22459	Δ5 fatty acid desaturase	Δ5-FAD	-0.213187	-0.281361	0.178188	-0.0379136	-0.229731	-0.382283	-0.627096	-1.13694	-	-	-	-	-	-	-	down
Phatr3_J22510	palmitoyl-ACP delta-9-desaturase	PAD	0.0550574	-0.0398352	0.778358	0.97953	-0.769256	-0.680398	-1.02768	-1.03293	-	-	-	-	-	-	down	down
Phatr3_EG02619	palmitoyl-ACP delta-9-desaturase	PAD	-1.71049	-12.626	-12.8761	-13.2465	-3.11619	-3.57424	-5.99634	-10.029	down	down	down	down	down	down	-	down
Phatr3_J55137	fatty acid desaturase	FAD	0.956851	-0.534562	-1.06186	-1.97271	-0.473829	-0.293057	-0.473117	-0.104885	-	-	down	down	-	-	-	-
Phatr3_J22510	fatty acid desaturase	FAD	0.0550574	-0.0398352	0.778358	0.97953	-0.769256	-0.680398	-1.02768	-1.03293	-	-	-	-	-	-	down	down
Phatr3_J22274	Δ6 fatty acid elongase	Δ6-FAE	-1.33778	0.511772	-0.585446	-1.40753	0.452607	0.445311	0.512861	0.437719	down	-	-	down	-	-	-	-
Phatr3_J20508	Δ6 fatty acid elongase	Δ6-FAE	-0.202436	-4.7941	-1.39408	-1.61926	0.220918	0.467805	0.761761	0.95981	-	down	down	down	-	-	-	-
Phatr3_J34485	Δ5 fatty acid elongase	Δ5-FAE	-7.47617	-8.73945	-8.86294	-7.74083	2.93342	0	0	-5.36375	down	down	down	down	-	-	-	-
Phatr3_J9255	elongation of very long chain fatty acids protein	FAE	-0.468606	-0.845524	-0.0554233	-1.01109	0.143741	0.516824	-0.361455	-0.207482	-	-	-	down	-	-	-	-
Phatr3_J28797	delta-9 acyl-CoA desaturase/MGDG specific	Δ7-FAD	6.18778	3.11373	-1.97261	0.382856	-2.44899	-1.90493	-1.73216	-2.12148	up	up	down	-	down	down	down	down
Phatr3_J5271	Δ-3 palmitate desaturase	Δ3-FAD	8.67446	0	0	6.05724	-1.66688	-1.43307	-1.30524	-0.386868	up	-	-	-	down	down	down	-
TAG assembly
Phatr3_J54709	glycerol-3-phosphate acyltransferase	GPAT	-0.0807175	-0.0188123	-0.327998	-0.263438	0.0746028	0.297186	0.663089	0.820603	-	-	-	-	-	-	-	-
Phatr3_J3262	glycerol-3-phosphate acyltransferase	GPAT	9.52076	0	0	8.02553	0	0	0	0	up	-	-	up	-	-	-	-
Phatr3_J11916	1-acyl-sn-glycerol-3-phosphate acyltransferase	LPAAT	1.37978	-2.49723	-0.796215	-0.693194	0.27066	0.300056	0.142971	0.280679	up	down	-	-	-	-	-	-
Phatr3_J43099	1-acyl-sn-glycerol-4-phosphate acyltransferase	LPAAT	-1.00767	-4.62812	-1.24969	-1.72859	-0.335165	-0.289611	-0.380773	-0.347144	down	down	down	down	-	-	-	-
Phatr3_EG02461	Lysophospholipid Acyltransferases	LPAAT	0	0	0	0	9.00997	4.8727	0	0	-	-	-	-	up	-	-	-
Phatr3_J20460	Lysophospholipid Acyltransferases	LPAAT	1.00707	-0.969979	-0.132716	-0.160624	0.0834265	-0.00783179	-0.0710456	0.223989	up	-	-	-	-	-	-	-
Phatr3_EG00294	Lysophospholipid Acyltransferases	LPAAT	-0.63745	-0.296936	-0.170847	-0.642197	-0.068858	-0.00246732	0.018304	0.218477	-	-	-	-	-	-	-	-
Phatr3_J45551	Lysophospholipid Acyltransferases	LPAAT	0.472415	0.0853886	0.198595	0.586668	0.101263	0.293237	0.518918	0.967925	-	-	-	-	-	-	-	-
Phatr3_J40261	phosphatidate phosphatase	PAP	0.659143	0.0806316	0.479297	0.664411	-0.322983	-0.375648	0.158745	0.022687	-	-	-	-	-	-	-	-
Phatr3_J43773	phosphatidate phosphatase	PAP	-0.779278	0.131046	0.316321	0.264583	-0.166353	-0.0416046	-0.0789022	-0.162868	-	-	-	-	-	-	-	-
Phatr3_J9794	Diacylglycerol O-acyltransferase, type I	DGAT1	0.964891	1.19814	11.4371	1.72364	-0.892392	-0.326248	-0.335406	-0.0185008	-	up	up	up	-	-	-	-
Phatr3_J49462	Diacylglycerol O-acyltransferase, type II	DGAT2A	0.414265	-0.2153	-0.0910316	0.0573177	-0.160928	0.0092372	0.030012	0.162026	-	-	-	-	-	-	-	-
Phatr3_J9794	Diacylglycerol O-acyltransferase, type II	DGAT2B	0.964891	1.19814	11.4371	1.72364	-0.892392	-0.326248	-0.335406	-0.0185008	-	up	up	up	-	-	-	-
Phatr3_J31662	Diacylglycerol O-acyltransferase, type II	DGAT2C	-0.539659	-1.43168	-0.673515	-0.902734	0.335706	0.105025	0.0198415	0.281052	-	down	-	-	-	-	-	-
Phatr3_J43469	Diacylglycerol O-acyltransferase, type II	DGAT2D	1.38872	1.27086	0.154815	0.239573	0.3318	0.232533	0.225082	0.197731	up	up	-	-	-	-	-	-
Phatr3_J49708	Diacylglycerol O-acyltransferase, type III	DGAT3	-1.62261	-4.35136	-6.66425	-5.28577	-0.184676	-0.694464	-0.369792	-1.85779	-	down	down	down	-	-	-	down
Phatr3_J8860	Phospholipid:diacylglycerol acyltransferase	PDAT	0.196547	0.80527	1.2307	1.6986	0.00538756	0.0973622	0.0577186	0.0598894	-	-	up	up	-	-	-	-
LD structure protein
Phatr3_J48859	Stramenopile-type lipid droplet protein	StLDP	1.84128	-0.47992	1.30292	2.0392	-0.127326	-0.145734	-0.207415	0.211638	up	-	up	up	-	-	-	-
Phatr3_J47296	Putative adipose-regulatory protein		0.313456	0.240165	-0.185083	-0.302109	-0.356555	-0.347819	-0.551972	-1.01612	-	-	-	-	-	-	-	down
Phatr3_J44488	diatom-oleosome-associated-protein 1	DOAP1	-0.0444782	-1.48585	-3.18812	-2.31419	0.0372877	-0.118625	-0.381944	0.0341673	-	down	down	down	-	-	-	-
Phatr3_J44977	plastid-lipid-associated protein	PLAP	0.158267	0.593319	0.128127	0.387572	-0.0856906	-0.139602	-0.332607	-0.554178	-	-	-	-	-	-	-	-
Phatr3_J48066	plastid-lipid-associated protein	PLAP	0.734732	0.210789	0.115721	0.434356	-0.300265	-0.321425	-0.323798	-0.44769	-	-	-	-	-	-	-	-
Glacotolipid synthesis
Phatr3_J46785	UDP-galactose 4-epimerase	GALE	1.33096	0	0.117591	8.39057	-0.368698	-1.00763	-2.31068	-1.64879	-	-	-	up	-	-	-	-
Phatr3_J27190	UDP-galactose 4-epimerase	GALE	0.594475	-0.687818	-1.20162	0.397137	-0.40863	-0.391971	-0.622588	-0.66865	-	-	down	-	-	-	-	-
Phatr3_EG02525	monogalactosyldiacylglycerol synthase	MGD	0	0	0	0	0	0	0	0	-	-	-	-	-	-	-	-
Phatr3_J14125	monogalactosyldiacylglycerol synthase	MGD	-2.63436	-2.7044	-1.85164	-1.7904	0.877619	0.626693	0.643798	0.765792	down	down	down	down	-	-	-	-
Phatr3_J54168	monogalactosyldiacylglycerol synthase	MGD	0	0	-10.0865	-10.1564	10.2596	1.08147	0.3414	0	-	-	down	down	up	-	-	-
Phatr3_J9619	monogalactosyldiacylglycerol synthase	MGD	-0.8359	-0.894251	-1.92415	-1.33705	-0.0321921	-0.065129	-0.103995	0.0182151	-	-	down	down	-	-	-	-
Phatr3_J11390	digalactosyldiacylglycerol synthase	DGD	-0.174342	-0.460615	-0.331417	-0.0457251	-0.0283353	0.0372638	0.062617	0.227721	-	-	-	-	-	-	-	-
Phatr3_J12884	digalactosyldiacylglycerol synthase	DGD	-0.352903	-0.218945	-0.239333	0.166238	-0.207303	-0.202948	-0.281659	-0.585941	-	-	-	-	-	-	-	-
Phatr3_J2215	digalactosyldiacylglycerol synthase	DGD	2.95884	-0.0643089	0.631665	2.21836	-0.265792	-0.318636	-0.292129	-0.375955	up	-	-	up	-	-	-	-
Phatr3_J43116	digalactosyldiacylglycerol synthase	DGD	0.859486	-1.07744	0.870148	2.8628	-0.359854	-0.307526	-0.127153	-0.408589	-	down	-	up	-	-	-	-
SQDG synthesis
Phatr3_EG02613	UDP-glucose pyrophosphorylase	UGPase	1.25691	-0.923417	-0.717983	0.694546	0.0625221	0.147529	-0.0193306	-0.00278343	up	-	-	-	-	-	-	-
Phatr3_J21201	UDP-sulfoquinovose synthase	SQD1	-0.987398	-0.872662	-1.07869	-1.89561	0.37333	0.330292	0.440924	0.563848	-	-	down	down	-	-	-	-
Phatr3_J50356	Sulfoquinovosyldiacylglycerol synthase	SQD2	-8.54501	-12.1922	-1.4743	-12.413	-6.2823	-7.24578	-2.09322	-2.03433	down	down	down	down	-	-	down	down
DGTS synthesis
Phatr3_Jdraft913	S-adenosylmethionine synthase	SAS	-0.395887	0.0271347	-2.36656	-3.80837	0.554235	0.73226	0.611062	1.25089	-	-	down	down	-	-	-	up
Phatr3_J42872	betaine lipid synthase	BTA	-0.464653	-0.811395	-0.294236	-0.929113	-0.38418	-0.422248	-0.573449	-0.993466	-	-	-	-	-	-	-	-
PG synthesis
Phatr3_J47250	phosphatidate cytidylyltransferase	CDS	0.0603794	0.278077	0.959322	0.901716	-0.104813	-0.186223	-0.139431	-0.309452	-	-	-	-	-	-	-	-
Phatr3_J54756	phosphatidate cytidylyltransferase	CDS	1.93513	-1.60115	10.3724	11.5473	0.089858	0.066462	0.164414	0.51458	up	-	up	up	-	-	-	-
Phatr3_J7678	phosphatidate cytidylyltransferase	CDS	1.26251	-3.00273	1.29414	1.21143	-0.0694038	-0.00335181	0.21756	-0.898806	up	down	up	up	-	-	-	-
Phatr3_draftJ559	phosphatidate cytidylyltransferase	CDS
Phatr3_J8663	phosphatidylglycerophosphate synthase	PGPS	-9.89815	-9.87307	-8.17426	-10.6824	2.95074	2.12274	2.59317	0	down	down	down	down	-	up	-	-
Phatr3_J6288	phosphatidylglycerophosphatase	PGP	-7.28886	-6.56189	-7.73521	-8.86837	0	0	0	0	down	-	down	down	-	-	-	-
PI synthesis
Phatr3_J45120	myo-inositol-1-phosphate synthase	MIPS	-1.00115	-1.32637	-1.48383	-1.75915	-0.261613	-0.0786566	-0.290817	-0.312006	down	down	down	down	-	-	-	-
Phatr3_J6934	myo-inositol-1-phosphate synthase	MIPS	-0.287731	-0.210195	-0.943973	-0.505029	-0.159276	-0.115002	-0.172442	-0.244133	-	-	-	-	-	-	-	-
Phatr3_J43010	phosphatidylinositol synthase	PIS	-5.865	3.73679	0.76027	-0.937935	0.391353	0.237509	0.357814	0.352582	down	up	-	-	-	-	-	-
Phatr3_EG01736	phosphatidylinositol synthase	PIS	-0.180476	-0.560958	0.123303	-0.412005	0.229649	0.422906	0.0733145	0.515765	-	-	-	-	-	-	-	-
PE synthesis
Phatr3_J2217	serine decarboxylase	SDC	2.34067	-0.224468	0.137457	1.29221	-0.749539	-0.443578	-0.668778	-1.24506	up	-	-	up	-	-	-	down
Phatr3_J48664	ethanolamine kinase	ETK	0.185156	-0.206192	0.255519	0.223922	-0.369987	-0.338643	0.017433	-0.270234	-	-	-	-	-	-	-	-
Phatr3_J40163	CDP-Ethanolamine synthase	ECT	0.865935	0.265777	0.7283	1.00094	-0.140548	-0.157066	0.0138753	0.119969	-	-	-	up	-	-	-	-
Phatr3_J33864	ethanolaminephosphotransferase or CPT	EPT	0.206608	-1.3546	0.127071	0.502849	0.0917692	-0.0672195	-0.153079	0.0416429	-	down	-	-	-	-	-	-
PC synthesis
Phatr3_J46453	choline kinase or ethanolamine kinase	CHK	1.45304	1.42549	1.78725	5.54757	-0.34812	-0.462156	-0.659949	-1.06944	up	up	up	-	-	-	-	down
Phatr3_J44584	choline-phosphate cytidylyltransferase	CCT	-0.0930698	-0.44487	-0.434463	-0.274793	0.255402	0.305342	0.239688	0.101886	-	-	-	-	-	-	-	-
Phatr3_J8657	choline-phosphate cytidylyltransferase	CCT	-0.788016	-0.106133	0.519168	0.684949	-0.185698	-0.0958839	-0.075986	0.0417247	-	-	-	-	-	-	-	-
Phatr3_J37086	cholinephosphotransferase or EPT	CPT	-0.403236	-0.668462	-0.484645	-0.466144	0.463705	0.51979	0.0115248	0.54615	-	-	-	-	-	-	-	-
Phatr3_J9984	Phosphoethanolamine N-methyltransferase	PEAMT	-0.0362019	-0.153067	0.494729	0.225353	-0.221979	0.146487	0.0656492	1.29674	-	-	-	-	-	-	-	up
Phatr3_J42871	Phospholipid methyltransferase/Phosphatidyl-N-methylethanolamine N-methyltransferase	PEMT/PLMT?	-0.116052	-0.93059	0.225555	0.467396	-1.11322	-0.908159	-1.06815	-0.632965	-	-	-	-	down	-	down	-
lyophosphlipid edit
Phatr3_EG02461	Lysophospholipid Acyltransferases	LPAAT	0	0	0	0	9.00997	4.8727	0	0	-	-	-	-	up	-	-	-
Phatr3_J20460	Lysophospholipid Acyltransferases	LPAAT	1.00707	-0.969979	-0.132716	-0.160624	0.0834265	-0.00783179	-0.0710456	0.223989	up	-	-	-	-	-	-	-
Phatr3_EG00294	Lysophospholipid Acyltransferases	LPAAT	-0.63745	-0.296936	-0.170847	-0.642197	-0.068858	-0.00246732	0.018304	0.218477	-	-	-	-	-	-	-	-
Phatr3_J45551	Lysophospholipid Acyltransferases	LPAAT	0.472415	0.0853886	0.198595	0.586668	0.101263	0.293237	0.518918	0.967925	-	-	-	-	-	-	-	-
Lipid trafficking
Phatr3_J52368	ATPase, phospholipid transporter	ALA	-0.328625	0.0619298	-0.262844	0.880674	0.0955903	-0.0892246	0.0975273	0.444269	-	-	-	-	-	-	-	-
Phatr3_J19661	vesicle inducing protein in plastids 1	VIPP	2.14229	0.27747	1.57766	1.30348	-0.355792	-0.104347	0.012208	-0.131977	up	-	up	up	-	-	-	-
Phatr3_J5954	ABC transporter system	TGD1	0	0	9.44952	0	0	0	0	0	-	-	up	-	-	-	-	-
Phatr3_J16142	ABC transporter	TGD3	2.8226	-0.0982285	1.0754	2.45266	-0.905859	-0.977806	-1.50721	-1.7043	up	-	up	up	-	-	down	down
Lipase
Phatr3_J41624	Lipase (class 3)		0	0	0	8.01344	-0.20726	-0.656706	-1.04912	-2.05311	-	-	-	up	-	-	down	-
Phatr3_J24223	N-acyl-phosphatidylethanolamine-hydrolyzing phospholipase D		-1.25873	-1.14317	-0.143951	-0.489663	0.778627	0.923409	0.799357	0.70169	down	down	-	-	-	-	-	-
Phatr3_J43352	Lysophospholipase		0.650006	0.329617	-0.868928	-0.505053	0.107682	0.0376616	0.0495105	0.331244	-	-	-	-	-	-	-	-
Phatr3_J31492	Lipase (class 3)		-8.24269	1.84014	3.85851	9.55854	0	0	0	0	down	up	-	up	-	-	-	-
Phatr3_J33720	lysophospholipase II		-7.29873	-1.52227	0.0124575	-3.18773	7.44513	0.74515	4.68201	6.15676	down	down	-	down	up	-	-	-
Phatr3_J50397	Lipase (class 3)		-0.413415	-0.184471	0.0302673	0.548308	-0.956608	-1.00405	-1.00078	-1.40774	-	-	-	-	-	down	down	down
Phatr3_J35564	Phospholipase/Carboxylesterase		1.03416	-3.5814	-1.12927	-0.511416	-0.786908	-0.928172	-0.687695	-1.53521	up	down	down	-	-	-	-	down
Phatr3_J54974	cardiolipin-specific phospholipase		-0.804994	0.0552331	-1.03785	-0.740053	0.367241	0.163544	-0.0654826	0.172829	-	-	down	-	-	-	-	-
Phatr3_J38196	GDSL-like Lipase/Acylhydrolase		1.4896	-0.335791	2.0282	1.82504	-0.174663	-0.412011	-0.410401	-0.0734024	up	-	up	up	-	-	-	-
Phatr3_J41254	Lysophospholipase		0	0	0	0	9.12432	4.86365	1.8269	2.20635	-	-	-	-	up	up	up	-
Phatr3_J48391	Predicted phospholipase		-6.07272	3.25394	1.33751	0.0701198	0.107317	-0.301638	0.159257	-0.151977	down	-	-	-	-	-	-	-
Phatr3_J46753	Lipase (class 3)		-0.563354	-0.0907523	0.703209	0.723481	0.187194	0.106355	0.168107	0.494419	-	-	-	-	-	-	-	-
Phatr3_J48445	Phosphatidylinositol-specific phospholipase C	PLC	-0.89896	0.417001	-0.514686	-1.32995	0.371806	0.36931	0.182203	0.863382	-	-	-	down	-	-	-	-
Phatr3_J46193	Patatin-like phospholipase		-1.71011	-0.607515	-1.26738	-0.637698	0.316631	0.261102	0.370169	0.914866	down	-	down	-	-	-	-	-
Phatr3_EG00720	Patatin-like phospholipase		0	-6.46178	-7.69485	0	0	0	0	0	-	down	down	-	-	-	-	-
Phatr3_J45895	Lipase (class 3)		2.95118	12.1683	11.8833	13.1163	-1.29458	-0.723432	-0.504339	-1.79114	up	up	up	up	down	-	-	down
Phatr3_J42625	phospholipase A-2-activating protein		-0.0271638	-0.0231873	0.593253	1.5764	-0.0183224	-0.239244	-0.137731	0.642258	-	-	-	up	-	-	-	-
Phatr3_EG01635	Lipase (class 3)		-9.98283	4.27781	6.17107	10.3756	2.50013	2.22012	2.91532	3.63424	down	up	up	up	up	-	up	up
Phatr3_J35781	Predicted phospholipase		0	0	0	0	0	0	0	0	-	-	-	-	-	-	-	-
Phatr3_J44028	Lipase (class 3)		1.35755	0.300853	1.06382	2.4464	-0.31011	-0.197001	-0.0351518	-0.298966	up	-	up	up	-	-	-	-
Phatr3_J46570	Patatin-like phospholipase	PNPLA3	0.701697	-0.718722	0.896662	0.890469	-0.0608308	-0.0147412	-0.159854	0.0882382	-	-	-	-	-	-	-	-
Phatr3_J37711	Lipase (class 3)	OmTGL	1.1083	0.504561	1.01574	1.72026	0.243606	0.0973271	0.128415	0.290645	up	-	up	up	-	-	-	-
Phatr3_J42683	phospholipase C	PLC	-0.3069	0.284982	0.577904	0.394779	-0.343686	-0.371039	-0.332992	-0.445311	-	-	-	-	-	-	-	-
Phatr3_EG00718	Patatin-like phospholipase		-0.283388	0.677757	1.13564	0.312651	-0.169602	-0.0939652	-0.175503	-0.0618319	-	-	up	-	-	-	-	-
Phatr3_J44066	Phosphatidic acid-preferring phospholipase A1		10.2535	7.02675	11.2539	11.9958	-0.131807	-0.195097	0.103328	-0.248262	up	-	up	up	-	-	-	-
Phatr3_J43665	Phosphatidylinositol-specific phospholipase C		0.445184	0.347326	1.15506	0.646292	0.536982	0.672522	0.943319	1.59026	-	-	up	-	-	-	-	up
Phatr3_EG01544	Lipase (class 3)		1.1653	-0.101948	-5.8735	-3.16411	-0.66477	-0.842748	-0.910548	-1.2783	up	-	down	down	-	-	-	down
Phatr3_J43678	Patatin-like phospholipase		5.21279	0	7.86689	3.41795	0.0367793	0.102493	0.561989	0.194759	up	-	up	up	-	-	-	-
Phatr3_J42917	Phospholipase A2		-0.376389	-1.17109	-0.305474	3.37241	-0.803205	-1.50131	-0.494385	-0.406136	-	down	-	-	-	-	-	-
Phatr3_J32902	Patatin-like phospholipase		-1.50764	0.320044	0.143078	-0.544533	0.386108	0.371209	0.298548	0.732262	down	-	-	-	-	-	-	-
Phatr3_J44231	Lipase (class 3)		-1.17092	-0.206927	0.211303	0.570913	-0.263533	-0.173115	-0.258208	-0.503531	down	-	-	-	-	-	-	-
Phatr3_EG01520	Lipase (class 3)		-0.241062	0.212324	0.283156	0.837601	-0.0295241	-0.122549	-0.217622	-0.259275	-	-	-	-	-	-	-	-
Phatr3_J43118	Hormone-sensitive lipase HSL		0	2.05501	-4.02975	8.83177	-2.47948	-1.25927	-0.94427	-1.25592	-	-	-	up	down	down	-	down
Phatr3_J43856	Lipase (class 3)		-0.388447	0.356755	-0.800465	-1.48056	0.508668	0.866494	0.718761	1.0106	-	-	-	down	-	-	-	up
Phatr3_J49771	Phospholipase C	PLC	-0.694513	-1.9589	-2.46908	-2.96504	3.56643	1.52646	10.2314	8.4971	-	down	down	down	-	-	up	-
Phatr3_J48799	Patatin-like phospholipase		-1.56142	-4.29221	-3.72957	-3.27157	-0.615019	-0.696382	-0.984418	-0.889621	down	down	down	down	-	-	-	-
Phatr3_J47614	sn1-specific diacylglycerol lipase		1.49554	0.600395	1.87589	1.75237	-0.401485	-0.355999	-0.282433	-0.673381	up	-	up	up	-	-	-	-
Phatr3_Jdraft1611	Phosphatidylinositol-specific phospholipase C		0.577498	1.25702	2.28791	2.6376	0.109399	-0.141147	-0.000846186	2.36506	-	up	up	up	-	-	-	up
Phatr3_Jdraft1000	Phosphatidylinositol-specific phospholipase C		0.577498	1.25702	2.28791	2.6376	0.109399	-0.141147	-0.000846186	2.36506	-	up	up	up	-	-	-	up
Phatr3_J1971	TAG lipase	TGL1	-1.43045	-0.596286	-1.43698	-0.296809	0.271118	0.196184	0.446639	1.45423	down	-	down	-	-	-	-	up
Phatr3_EG01987	Lipase (class 3)		0	3.60136	-5.57538	-0.418222	-0.687952	-1.07357	-0.757035	-3.0676	-	-	-	-	-	-	-	down
Phatr3_J45518	Patatin-like phospholipase	SDP1	1.39201	-0.0734729	-0.329315	0.58697	-0.100844	-0.0303269	0.00243788	0.13389	up	-	-	-	-	-	-	-
Phatr3_J52268	lysophospholipase II		-0.820067	-0.505717	-0.889669	-1.4388	0.426341	0.648913	0.125629	1.12226	-	-	-	down	-	-	-	-
Phatr3_J43463	Lipase (class 3)		-4.55137	0.653587	-0.136381	-1.97509	7.19876	9.14398	9.70211	9.56581	-	-	-	down	up	up	up	up
Phatr3_J38917	Phospholipase/carboxyhydrolase		0.395253	-0.293721	-0.522197	-0.401581	-0.426843	-0.404648	-0.696687	-1.21277	-	-	-	-	-	-	-	down
Phatr3_J47445	Lipase (class 3)	PGD1	-0.125849	-0.320756	-1.03774	-0.517478	-0.190042	-0.216085	-0.0636365	-0.277976	-	-	-	-	-	-	-	-
Phatr3_J44005	Phosphatidic acid-preferring phospholipase A1		1.6773	-0.281802	1.08905	1.57006	-0.299399	-0.199274	-0.066785	-0.186136	up	-	up	up	-	-	-	-
Phatr3_J8407	Lipase (class 3)		1.30784	-0.0078419	0.663195	0.988981	-0.0234952	0.111445	0.354878	-0.151143	up	-	-	-	-	-	-	-
Phatr3_J34489	Lysophospholipase		2.50126	0.60089	2.20669	3.99283	-0.32185	-0.286109	-0.328056	-0.434849	up	-	up	up	-	-	-	-
Phatr3_J12431	phospholipase D1/2	PLD	1.38353	-0.191239	0.883356	1.23683	-0.627606	-0.669858	-0.7558	-1.26631	up	-	-	up	-	-	-	down
Phatr3_J46400	phospholipase D like	PLD	0.107901	0.274508	0.366018	0.6538	-0.271309	-0.253902	-0.265337	-0.387217	-	-	-	-	-	-	-	-
Phatr3_J45660	Patatin-like phospholipase		-1.66316	-1.50388	-0.648975	-0.606677	0.954542	0.305891	0.227059	3.12113	down	down	-	-	-	-	-	up
Phatr3_EG02610	Predicted lipase		1.16096	1.31652	1.20725	2.45958	-1.25762	-1.05487	-1.17353	-0.984235	up	up	up	up	down	down	down	-
Phatr3_J44900	Glycerophosphoryl diester phosphodiesterase		0	8.05905	2.21151	2.28029	-2.14258	-0.783145	-0.787473	-0.0147132	-	up	up	up	down	-	-	-
Phatr3_J49637	Glycerophosphoryl diester phosphodiesterase		0.865593	0.582854	1.35993	1.8851	0.362345	0.176258	0.255637	1.00821	-	-	up	up	-	-	-	-
Phatr3_J32057	Glycerophosphoryl diester phosphodiesterase		-1.71008	-1.21427	-0.820901	-1.91015	-0.424865	-0.490776	-0.126896	-0.651184	down	down	-	down	-	-	-	-
beta oxidation
Phatr3_J19979	acyl-coenzyme a oxidase	AOX	0.219519	-0.0658107	0.455464	0.36976	0.147045	0.131914	0.0298324	0.187307	-	-	-	-	-	-	-	-
Phatr3_J25572	peroxisomal acyl-coenzyme a oxidase 1	AOX	-9.10549	0.141187	0.186356	0.910144	-0.0921012	0.0107195	-0.0768441	0.180554	down	-	-	-	-	-	-	-
Phatr3_J55069	enoyl-CoA hydratase/3-hydroxyacyl-CoA dehydrogenase	ECH/HCD	0	0	0	-1.07961	0	0	0	0	-	-	-	-	-	-	-	-
Phatr3_J35240	enoyl-CoA hydratase/3-hydroxyacyl-CoA dehydrogenase	ECH/HCD	-8.4712	-0.413294	-2.50453	-2.07128	1.3477	1.22711	1.31586	2.53373	down	-	down	down	up	up	up	up
Phatr3_J11811	enoyl-CoA hydratase	ECH	-0.244357	2.2907	1.4867	1.97476	-0.0740836	0.0310166	-0.0192516	-0.0965011	-	up	up	up	-	-	-	-
Phatr3_J55192	enoyl-CoA hydratase	ECH	-1.04813	0.332393	-0.122624	-0.272122	-0.0531073	-0.0144896	0.0026288	-0.0579023	down	-	-	-	-	-	-	-
Phatr3_J40988	enoyl-CoA hydratase		0.465167	0.202969	0.471135	0.564441	-0.016468	0.0150376	0.0330536	-0.247035	-	-	-	-	-	-	-	-
Phatr3_J54494	enoyl-CoA hydratase		-9.3055	0.707636	-2.64198	-9.26413	0	0	0	0	down	-	down	down	-	-	-	-
Phatr3_Jdraft371	enoyl-CoA hydratase		0	0	0	0	0	0	7.53884	6.98372	-	-	-	-	-	-	up	-
Phatr3_J41969	3-ketoacyl-CoA thiolase	KATO	-0.3547	-1.11862	0.701909	0.239324	-0.0394724	-0.136227	-0.210624	0.394033	-	down	-	-	-	-	-	-
Phatr3_J45947	3-ketoacyl-CoA thiolase or Acetyl-CoA acetyltransferase	KATO	-0.660716	-1.17963	-1.17386	0.4661	0.150682	0.122758	0.209607	0.379614	-	down	down	-	-	-	-	-
Phatr3_J28068	3-ketoacyl-CoA thiolase or Acetyl-CoA acetyltransferase	KATO	-1.1009	-0.403085	-1.36317	-0.154206	-0.225326	-0.121901	-0.14158	-0.143044	down	-	down	-	-	-	-	-
Phatr3_J11319	Peroxisomal 2,4-dienoyl-CoA reductase	RED	-2.79114	-6.25868	-6.91903	-8.44386	0.655612	0.184788	0.189652	-0.327856	-	-	-	down	-	-	-	-
Phatr3_J37372	Peroxisomal 2,4-dienoyl-CoA reductase	RED	-0.206539	0.223285	0.141526	-0.00750089	-0.0133191	-0.031441	-0.0818791	-0.261823	-	-	-	-	-	-	-	-
Phatr3_EG02333	delta(3,5)-Delta(2,4)-dienoyl-CoA isomerase		1.05862	-0.330546	0.798475	0.551501	0.090462	0.0794291	0.270226	0.442796	up	-	-	-	-	-	-	-
Phatr3_J54528	3-hydroxyisobutyryl-CoA hydrolase	HIBCH	-0.344301	1.75374	-0.0962593	0.243888	0.600984	0.542781	0.600298	0.843141	-	up	-	-	-	-	-	-
Phatr3_J42907	acyl-CoA dehydrogenase	ACDH	0.189668	0.212794	0.356865	0.128888	0.10867	0.141801	0.115044	0.428573	-	-	-	-	-	-	-	-
Phatr3_J44815	acyl-CoA dehydrogenase	ACDH	0	0	7.79321	9.14048	-0.138223	0.0276924	-0.0890983	-0.468539	-	-	up	up	-	-	-	-
Phatr3_J25932	Short chain acyl-CoA dehydrogenases	ACDH	-0.268219	-0.282186	-0.212336	0.466047	0.396951	0.326511	0.190744	0.335183	-	-	-	-	-	-	-	-

## Sheet: Pigment biosynthesis
Gene_id
IPP/DMAPP produdction			Log2FC								Regulate
MEP pathway	annotation	abbreviation	Log2FC(HL_3h/CT_3h)	Log2FC(HL_6h/CT_6h)	Log2FC(HL_12h/CT_12h)	Log2FC(HL_24h/CT_24h)	Log2FC(HLR_3h/HLC_3h)	Log2FC(HLR_6h/HLC_6h)	Log2FC(HLR_12h/HLC_12h)	Log2FC(HLR_24h/HLC_24h)	(HL3h/CT3h)	(HL6h/CT6h)	(HL12h/CT12h)	(HL24h/CT24h)	(HLR_3h/HLC_3h)	(HLR_6h/HLC_6h)	(HLR_12h/HLC_12h)	(HLR_24h/HLC_24h)
Phatr3_Jdraft1689	1-deoxy-D-xylulose 5-phosphate synthase	DXS	-0.750757	-0.286363	-1.12991	-1.292	0.154402	0.347214	0.314728	0.634826	-	-	down	down	-	-	-	-
Phatr3_J9258	1-deoxy-D-xylulose 5-phosphate reductoisomerase	DXR	-10.3417	-11.6386	-4.74578	-4.70955	-0.238808	-0.21429	-0.0139857	-0.0691495	down	down	down	down	-	-	-	-
Phatr3_J21829	2-C-methyl-D-erythritol 4-phosphate cytidylyltransferase	ISPD	-1.1406	-1.37424	-0.526629	-1.473	0.769357	0.371125	0.314216	0.517752	down	down	-	down	-	-	-	-
Phatr3_J14857	2-C-methyl-D-erythritol 4-phosphate cytidylyltransferase	ISPD	0.609693	-2.8651	1.54631	-2.71103	0.04873	0.816202	0.894464	0.316499	-	-	-	-	-	-	-	-
Phatr3_J12330	4-diphosphocytidyl-2-C-methyl-D-erythritol kinase	CMK	-2.60695	-1.19774	-0.69378	-0.685562	-0.0810295	-0.243687	-0.0184361	-0.25144	down	down	-	-	-	-	-	-
Phatr3_J44955	2-C-methyl-D-erythritol 2,4-cyclodiphosphate synthase	ISPF	-2.40468	-4.09127	-3.127	-5.43849	-0.27359	-0.0700667	-0.313841	-0.20253	down	down	down	down	-	-	-	-
Phatr3_J41845	4-hydroxy-3-methylbut-2-en-1-yl diphosphate synthase	HDS	-0.130596	-1.96216	-1.05157	-2.65933	-0.320227	-0.299881	-0.431485	-0.866264	-	down	down	down	-	-	-	-
MVA pathway
Phatr3_J23913	Acetoacetyl-CoA thiolase	AACT	0.00585961	0.321433	0.633082	0.615353	0.258336	0.194923	0.161106	0.794006	-	-	-	-	-	-	-	-
Phatr3_J45947	Acetoacetyl-CoA thiolase	AACT	-0.660716	-1.17963	-1.17386	0.4661	0.150682	0.122758	0.209607	0.379614	-	down	down	-	-	-	-	-
Phatr3_J28068	Acetoacetyl-CoA thiolase	AACT	-1.1009	-0.403085	-1.36317	-0.154206	-0.225326	-0.121901	-0.14158	-0.143044	down	-	down	-	-	-	-	-
Phatr3_J16649	Hydroxymethylglutaryl-CoA synthase	HCS	-0.928895	-0.423704	-1.15619	-1.92445	0.237033	0.168766	0.409321	0.646721	-	-	down	down	-	-	-	-
Phatr3_J16870	HMG-CoA reductase	HCR	0.630563	-0.748137	-1.7328	-1.18126	-0.0123421	-0.204482	0.265296	0.211406	-	-	down	down	-	-	-	-
Phatr3_J53929	mevalonate-5-kinase	MK	-8.81994	-9.6128	-12.5252	-12.2302	0	0	0	0	down	down	down	down	-	-	-	-
Phatr3_EG01590	phosphomevalonate kinase	MPK	-0.690661	0.571888	0.409376	0.612605	-0.251591	-0.176255	-0.280716	-0.875235	-	-	-	-	-	-	-	-
Phatr3_EG02359	mevalonate-5-pyrophosphate decarboxylase	MPPD	1.32116	0.898646	-0.450442	-0.259011	-0.621914	-0.804973	-0.895367	-0.569764	up	-	-	-	-	-	-	-
Phatr3_J12533	Isopentenyl-diphosphate Delta-isomerase	IPPI	-2.68523	-4.99311	-2.06226	-6.71254	1.42312	1.18261	1.23948	1.47767	down	down	down	down	up	up	up	up
Phatr3_EG02290	Isopentenyl-diphosphate Delta-isomerase	IPPI	0.341183	-0.984267	-0.631828	-0.725023	-0.265108	-0.305526	-0.396992	-0.461054	-	-	-	-	-	-	-	-
IPP/DMAPP to primary carotenoids
Phatr3_J16615	geranyl diphosphate synthase	GPPS	-0.133966	0.105878	0.389008	0.324773	-0.0776835	0.0542036	0.0115884	0.0330563	-	-	-	-	-	-	-	-
Phatr3_J15180	geranyl diphosphate synthase	GPPS	1.73994	0.275683	-1.26294	0.703858	-1.39662	-1.23602	-1.37436	-1.84603	up	-	down	-	down	down	down	down
Phatr3_J49325	farnesyl diphosphate synthase	FPPS	1.45223	-1.63875	-1.23666	-1.00995	-0.261687	-0.136133	-0.0919935	-0.382729	up	down	down	down	-	-	-	-
Phatr3_J19000	geranylgeranyl diphosphate synthase	GGPPS	-5.67779	-10.0467	-8.64882	-11.3224	2.2426	1.57346	1.54317	0.874517	down	down	down	down	up	-	-	-
Phatr3_J47271	geranylgeranyl diphosphate synthase	GGPPS	-10.1239	0.0581318	-0.666282	-3.10985	10.8901	1.6917	1.20772	10.8092	down	-	-	down	up	up	up	up
Phatr3_EG02349	phytoene synthase	PSY	-1.11988	-3.81373	-2.73775	-4.10487	-0.0642525	-0.160986	-0.351066	-0.312451	down	down	down	down	-	-	-	-
Phatr3_J35509	phytoene desaturase	PDS	-9.92828	-11.9626	-12.901	-14.0645	0	0	-9.62242	-2.21457	down	down	down	down	-	-	down	down
Phatr3_J55102	phytoene desaturase	PDS	-1.05468	-9.46768	0	10.4213	-0.730499	-0.951098	-1.71828	-2.28566	down	down	-	up	-	-	down	down
Phatr3_J9040	Zeta-carotene desaturase	ZDS	0.17363	-0.606066	-0.6353	-0.686601	-0.289317	-0.135796	-0.431096	-0.129162	-	-	-	-	-	-	-	-
Phatr3_J16955	Zeta-carotene isomerase	ZISO	-2.28187	-1.19486	-0.46422	-0.256659	-0.0926136	-0.0709765	-0.0903637	0.198135	down	down	-	-	-	-	-	-
Phatr3_J51868	carotenoid isomerase	CRTISO	-1.72522	-1.10798	-1.44719	-1.66249	-0.779026	-0.697183	-0.124349	-1.08183	down	down	down	down	-	-	-	-
Phatr3_J54826	carotenoid isomerase	CRTISO	-0.38983	-0.571127	-0.0475014	-0.432205	0.33511	0.175313	0.257335	0.432302	-	-	-	-	-	-	-	-
Phatr3_J54842	carotenoid isomerase	CRTISO	0.224376	-0.290054	0.233733	0.121839	-0.258349	-0.213584	-0.422589	-0.701641	-	-	-	-	-	-	-	-
Phatr3_J45243	carotenoid isomerase	CRTISO	-8.65072	-10.1836	-1.89264	-1.46105	-10.1921	-7.95002	-1.85016	-2.40747	down	down	down	down	down	down	down	-
Phatr3_J9210	carotenoid isomerase	CRTISO	-3.1199	-12.8725	-11.6206	-12.9892	-6.48161	0	7.62376	-0.43164	down	down	down	down	-	-	up	-
Phatr3_J8835	lycopene beta cyclase	LCYb	-1.56445	1.26518	2.17667	0.888236	0.853962	0.934478	0.994528	1.4149	down	up	-	-	-	-	-	up
Phatr3_J16586	cytochrome P450 beta hydroxylase	CYP97A	-2.02573	-1.94735	-1.31128	-2.29758	0.379031	0.208258	0.323407	0.806181	down	down	down	down	-	-	-	-
Phatr3_J26422	cytochrome P451 beta hydroxylase	CYP97C	-1.91054	-12.0972	-0.695905	-1.47149	2.35906	3.19625	0	0	down	down	-	down	up	-	-	-
Phatr3_J34027	cytochrome P452 beta hydroxylase		-0.115848	0	0.764167	1.26708	0.11004	-0.696996	0.421126	1.52141	-	-	-	-	-	-	-	-
Phatr3_J33568	cytochrome P453 beta hydroxylase		1.17905	0.619429	1.60612	1.50646	0.27702	-0.33357	-0.140272	0.082562	-	-	-	-	-	-	-	-
Phatr3_EG01472	cytochrome P454 beta hydroxylase		0	0	0	0	0.460998	-0.667932	-2.62165	-4.31612	-	-	-	-	-	-	-	-
Phatr3_EG01454	cytochrome P455 beta hydroxylase		0	-2.27567	-1.62925	2.10625	-0.00609583	-0.270584	-1.44754	-1.82894	-	-	-	-	-	-	-	-
Phatr3_J45845	zeaxanthin epoxidase	ZEP1	-0.67432	-5.53944	-1.56537	-4.35182	-0.86538	-0.865166	-1.07329	-1.40071	-	down	down	down	-	-	down	down
Phatr3_J5928	zeaxanthin epoxidase	ZEP2	-0.744271	0.125489	-0.547635	-0.961037	-0.381354	-0.225623	-0.316991	-0.603397	-	-	-	-	-	-	-	-
Phatr3_J10970	zeaxanthin epoxidase	ZEP3	0.561713	0.137219	-0.827527	-0.0234098	-0.213792	-0.112621	-0.117601	0.31668	-	-	-	-	-	-	-	-
Phatr3_J51703	violaxanthin de-epoxidase	VDE	-1.62626	-10.5574	-10.534	-11.6058	0.706527	0.59766	0.00495481	0.307742	-	down	down	down	-	-	-	-
Phatr3_J36048	violaxanthin de-epoxidase like	VDL1	-10.8637	-12.0641	-2.77	-4.21289	-0.272065	-0.405554	-0.710219	-0.320899	down	down	down	down	-	-	-	-
Phatr3_J45846	violaxanthin de-epoxidase like	VDL2	0.0703111	-3.81199	-0.941027	-3.17222	-0.623008	-0.72165	-0.998256	-1.49353	-	down	-	down	-	-	-	down
Phatr3_J43240	Violaxanthin deepoxidase-related	VDR	1.06974	0.138069	-0.384387	1.0682	-0.289492	-0.312992	-0.577162	-0.595547	up	-	-	up	-	-	-	-

## Sheet: photosynthesis
Gene_id			Log2FC								Regulate
Chlorophyll Biosynthesis	annotation	abbreviation	Log2FC(HL_3h/CT_3h)	Log2FC(HL_6h/CT_6h)	Log2FC(HL_12h/CT_12h)	Log2FC(HL_24h/CT_24h)	Log2FC(HLR_3h/HLC_3h)	Log2FC(HLR_6h/HLC_6h)	Log2FC(HLR_12h/HLC_12h)	Log2FC(HLR_24h/HLC_24h)	(HL3h/CT3h)	(HL6h/CT6h)	(HL12h/CT12h)	(HL24h/CT24h)	(HLR_3h/HLC_3h)	(HLR_6h/HLC_6h)	(HLR_12h/HLC_12h)	(HLR_24h/HLC_24h)
Phatr3_EG02218	Glutamyl-tRNA Synthetase	GTS	-0.0359472	-2.46355	-0.498289	-0.737413	-1.55907	-1.46064	-1.38992	-1.84541	-	down	-	-	down	down	down	down
Phatr3_J51430	Glutamyl-tRNA Synthetase	GTS	1.14475	-0.512402	0.181491	0.849059	-0.329115	-0.233936	-0.270667	-0.18324	up	-	-	-	-	-	-	-
Phatr3_J16963	Glutamyl-tRNA Synthetase	GTS	-0.454367	-0.304616	0.168144	-0.247185	-0.511048	-0.550604	-0.755858	-0.250425	-	-	-	-	-	-	-	-
Phatr3_J54134	Glutamyl-tRNA Reductase	GTR	-0.504065	-2.7529	-1.26154	-3.31778	0.194957	0.186665	0.0650713	0.325096	-	down	down	down	-	-	-	-
Phatr3_J36347	Glutamate-semialdehyde Aminotransferase	GSA	-3.02636	-14.2355	-13.0466	-14.533	3.92149	2.74124	1.09126	2.0186	down	down	down	down	up	-	up	-
Phatr3_J41746	Aminolevulinic Acid Dehydratase	ALAD	-1.4366	-4.36201	-2.91144	-4.42636	-0.271141	-0.357075	-0.538017	-0.605973	down	down	down	down	-	-	-	-
Phatr3_J51811	Porphobilinogen Deaminase	PBGD	-3.81697	-13.6855	-13.3089	-14.6176	0	0	0	0	down	down	down	down	-	-	-	-
Phatr3_J44610	Uroporphyrinogen III Synthase	UROS	1.29479	-1.29716	0.81606	0.101533	-0.241786	-0.177049	-0.0794297	0.370945	up	down	-	-	-	-	-	-
Phatr3_J16140	Uroporphyrinogen III Decarboxylase	UROD	-5.63755	-10.4808	-4.48067	-8.06083	0.949528	0.979144	0.335866	0.191015	down	down	down	down	-	-	-	-
Phatr3_J20757	Uroporphyrinogen III Decarboxylase	UROD	-4.3808	-11.915	-9.1499	-12.7564	3.65568	0	1.98366	4.17206	down	down	down	down	-	-	-	-
Phatr3_J19188	Uroporphyrinogen III Decarboxylase	UROD	-2.28611	-13.5188	-13.0385	-14.3782	-0.189956	-0.155033	-0.0555533	-0.226472	down	down	down	down	-	-	-	-
Phatr3_J15068	Coproporphyrinogen-III Oxidase	CPOX	-2.206	-14.2983	-4.18302	-14.2959	0.309427	-0.48632	-0.363329	-1.537	down	down	down	down	-	-	-	down
Phatr3_J10640	Coproporphyrinogen-III Oxidase	CPOX	-2.87764	-5.25866	-0.761565	-3.90298	-0.922099	-1.71968	-1.75155	-1.28506	-	-	-	down	-	-	-	-
Phatr3_J12186	Coproporphyrinogen-III Oxidase	CPOX	-0.331338	0.116108	-1.01796	-2.46178	0.198713	0.223301	0.74603	1.65942	-	-	down	down	-	-	-	up
Phatr3_J31109	Protoporphyrinogen IX Oxidase	PPOX	-4.90188	-9.42199	-5.53984	-6.34063	1.24041	1.10848	1.16077	1.82133	down	down	down	down	up	-	up	up
Phatr3_J33017	Mg-Chelatase Subunit I	CHLI	-13.0657	-14.1701	-13.6659	-14.7765	-0.258542	-0.599047	-1.11408	-1.39816	down	down	down	down	-	-	down	down
Phatr3_J13265	Mg-Chelatase Subunit H	CHLH	-10.5406	-14.8104	-12.5041	-15.2923	-4.25407	-3.6109	-7.01866	-5.85296	down	down	down	down	down	-	down	down
Phatr3_J10100	Mg-Chelatase Subunit H	CHLH	0.560758	1.38182	0.94044	0.772541	-0.653687	-0.492574	-0.522718	-0.612359	-	up	-	-	-	-	-	-
Phatr3_J33017	Mg-Chelatase Subunit D	CHLD	-13.0657	-14.1701	-13.6659	-14.7765	-0.258542	-0.599047	-1.11408	-1.39816	down	down	down	down	-	-	down	down
Phatr3_J15980	Tetrapyrrole Binding Protein	GUN4	-1.16462	-10.1322	-3.11153	-5.50989	0.406083	0.513859	1.32923	0.465757	down	down	down	down	-	-	up	-
Phatr3_J18872	Mg-Protoporphyrin IX Methyltransferase	CHLM	-10.7027	-11.2876	-9.71217	-12.4853	0	0	0	-6.74293	down	down	down	down	-	-	-	-
Phatr3_J30690	Divinyl Chlorophyllide a 8-Vinyl Reductase	DVR	-11.3013	-13.4091	-12.9403	-14.3958	0	0	0	0	down	down	down	down	-	-	-	-
Phatr3_J12155	Light-Dependent Protochlorophyllide Oxidoreductase	POR	-0.600187	-4.118	-1.62018	-3.53319	0.237128	0.212273	0.284352	1.00097	-	down	down	down	-	-	-	up
Phatr3_J13001	Light-Dependent Protochlorophyllide Oxidoreductase	POR	-0.701161	-1.85561	-1.41813	-2.54775	-0.311774	-0.302287	-0.124453	0.157812	-	down	down	down	-	-	-	-
Phatr3_J12807	Chlorophyll Synthetase	CHLG	-2.26897	-13.4214	-5.51815	-13.8113	-0.330868	-0.273187	-0.657524	-0.910529	down	down	down	down	-	-	-	-
Chlorophyll Degradation
Phatr3_EG02076	Chlorophyllide b Reductase	NYC	-1.20476	-5.92263	-3.05797	-3.34728	-0.046275	-0.112065	0.169444	-0.155055	down	down	down	down	-	-	-	-
Phatr3_J43972	7-hydroxymethyl chlorophyll a reductase	HCAR	4.48923	-2.30382	10.5762	12.2588	-0.0165144	-0.0281031	0.317181	2.0596	up	-	up	up	-	-	-	up
Phatr3_J25619	Pheophytinase	PPH	0.441205	-0.373678	0.662899	0.761821	-0.553012	-0.42999	-0.689457	-1.11437	-	-	-	-	-	-	-	down
Phatr3_J37756	Pheophytinase	PPH	0	0	0	0	0	0	0	0	-	-	-	-	-	-	-	-
Phatr3_J50641	Pheophytinase	PPH	0	0	0	0	0	0	0	0	-	-	-	-	-	-	-	-
Phatr3_J50613	Pheophorbide a Oxygenase	PAO	0.043435	0.239353	-0.166776	0.238864	-0.0558591	-0.0402843	-0.00707829	0.0897172	-	-	-	-	-	-	-	-
Heme Biosynthesis and Metabolism
Phatr3_J26952	Ferrochelatse	FC	0.84497	0.608703	0.26561	0.82291	-0.377816	-0.34049	-0.478411	-0.54004	-	-	-	-	-	-	-	-
Phatr3_J12925	Uroporphyrin III C-Methyltransferase	SUMT	1.09648	0.806576	1.19985	1.61001	0.0695723	0.136692	0.137187	0.372154	up	-	up	up	-	-	-	-
Phatr3_J5851	Heme Oxygenase	HO	-1.52507	-8.42239	-10.2654	-9.86083	0.181215	0.156959	0.246242	0.272998	down	down	down	down	-	-	-	-
Cytochrome Complexes and Soluble Electron Carriers
Phatr3_J13358	cytochrome b6-f complex iron-sulfur subunit	PetC	0.218914	-0.464805	-0.928745	-1.18038	-0.89886	-0.771259	-0.853032	-0.908182	-	-	-	down	-	-	-	-
Phatr3_J46657	cytochrome b6-f complex iron-sulfur subunit	PetC	1.49351	2.79481	3.28431	12.9229	-0.706126	-0.896085	-1.32458	-1.54839	up	up	up	up	-	-	down	down
Phatr3_J14478	Ferredoxin, adrenodoxin-like	Fd	0.346357	0.823879	4.52054	1.58805	-0.440513	-0.299288	-0.521623	-0.792783	-	-	up	-	-	-	-	-
Phatr3_J7342	Ferredoxin	Fd	-0.979091	0.279348	-0.415794	-0.36384	0.107094	0.0650893	-0.0528725	-0.259196	-	-	-	-	-	-	-	-
Phatr3_Jdraft1610	Ferredoxin	Fd	-3.68483	2.41886	-0.811598	-1.97119	0.63269	0	2.24156	4.23947	-	-	-	-	-	-	-	-
Phatr3_Jdraft1259	Ferredoxin, adrenodoxin-like	Fd	-3.68483	2.41886	-0.811598	-1.97119	0.63269	0	2.24156	4.23947	-	-	-	-	-	-	-	-
Phatr3_EG01291	Ferredoxin	Fd	-8.06246	3.16995	4.02076	2.55486	0.200761	0.0179622	-0.165578	0.973905	down	up	up	up	-	-	-	-
Phatr3_EG02321	Ferredoxin NADP Reductase	FNR	0.206697	-0.388926	0.115089	0.104601	-0.710325	-0.54739	-0.558973	-0.76865	-	-	-	-	-	-	-	-
Phatr3_J42018	Ferredoxin NADP Reductase	FNR	0.378272	-4.12031	-3.16096	-2.84314	-0.0674538	-0.0148544	-0.295443	-0.288905	-	down	down	down	-	-	-	-
Phatr3_J23717	Ferredoxin NADP Reductase	FNR	-2.07802	-15.899	-5.95371	-6.6889	-0.115916	0.12422	0.25721	2.14134	down	down	down	down	-	-	-	up
Phatr3_J15777	Ferredoxin NADP Reductase	FNR	0.238441	0.133595	0.133729	0.358367	-0.435921	-0.292703	-0.543178	-1.0431	-	-	-	-	-	-	-	down
Phatr3_J44056	Cyt c6	PetJ	-4.73376	-10.9259	-9.26672	-10.9957	-1.69149	-1.44757	-1.20004	-1.18824	down	down	down	down	down	down	down	down
Phatr3_J14867	Fe-S Cluster Assembly Factor	ISC1	0.868349	0.0974475	0.651253	0.426824	0.336852	0.264572	0.858681	0.791514	-	-	-	-	-	-	-	-
Phatr3_J11154	Fe-S Cluster Assembly Factor	ISC1	2.23517	0.631052	0.378069	0.891367	-0.262968	-0.290849	-0.295479	-0.602981	up	-	-	-	-	-	-	-
Phatr3_J54791	Cyt c-Type Biogenesis Factor	CCDA1	1.6941	-2.27589	0.979861	2.10848	-0.03177	-0.174716	-0.137144	0.377305	up	down	-	up	-	-	-	-
Phatr3_J42329	Cyt c-Type Biogenesis Factor	CCB1	3.31226	-0.0225835	0.553389	1.58517	-1.17655	-1.18145	-1.18739	-1.62898	up	-	-	up	down	down	down	down
Phatr3_J12171	Ferredoxin-Thioredoxin Reductase, beta Subunit	FTRB	-9.3754	0.0305278	-1.98911	-3.52401	1.14604	0.892873	1.21598	2.03049	down	-	down	down	up	-	up	up
Photosystem 1/II
Phatr3_EG02192	photosystem I subunit PsaO	PsaO	-11.7293	-13.4808	-13.6226	-14.5813	0	4.3423	6.50906	5.84232	down	down	down	down	-	-	-	-
Phatr3_J55057	photosystem II reaction center M protein	PsbM	-3.56301	-8.26196	-7.142	-10.6875	1.38584	1.12621	1.05792	1.28708	down	down	down	down	up	up	up	up
Phatr3_J44202	PsbW photosystem II PsbW protein	PsbW	-2.03511	-4.15917	-4.01228	-6.66573	0.434307	0.421639	0.191852	0.287518	down	down	down	down	-	-	-	-
Phatr3_J20331	photosystem II oxygen-evolving enhancer protein 1	PsbO	-2.79902	-4.13952	-4.1455	-5.84617	0.142987	0.47153	0.42802	0.688942	down	down	down	down	-	-	-	-
Phatr3_J48359	photosystem II oxygen-evolving enhancer protein 2	PsbP	1.43829	-0.504816	-1.47893	-2.63615	-1.21902	-1.18975	-0.949849	-0.886821	up	-	down	down	down	down	-	-
Phatr3_J54499	photosystem II oxygen-evolving enhancer protein 3	PsbQ	-7.27521	-15.7237	-15.7862	-17.1398	0	0	0	0	down	down	down	down	-	-	-	-
Phatr3_J9078	Photosystem II Subunit 27	Psb27	-0.2436	-3.91308	-4.72067	-3.86981	-0.690697	-0.549522	-0.644969	-1.01792	-	down	down	down	-	-	-	down
Phatr3_J26293	photosystem II 12KDa Extrinsic Protein	PsbU	-5.17113	-16.1055	-16.1161	-17.34	9.98195	8.6315	2.27238	3.74607	down	down	down	down	up	up	up	up
Light Harvesting Complexes
Phatr3_J18049	Lhcf1; protein fucoxanthin chlorophyll a/c protein	LHCF	-3.4613	-9.78525	-7.50309	-13.1166	1.20953	1.26133	0.995368	1.11938	down	down	down	down	-	-	-	-
Phatr3_J25172	Lhcf2; protein fucoxanthin chlorophyll a/c protein	LHCF	-5.29101	-9.77826	-10.2867	-12.8042	1.63919	1.75491	1.76795	1.64433	down	down	down	down	-	-	up	-
Phatr3_J50705	Lhcf3; protein fucoxanthin chlorophyll a/c protein	LHCF	-2.05676	-8.87894	-4.49042	-13.1803	1.91227	-0.911526	0.942621	1.16739	down	down	down	down	-	-	-	-
Phatr3_J25168	Lhcf4; protein fucoxanthin chlorophyll a/c protein	LHCF	-2.6098	-9.83122	-6.06315	-12.5399	0.217971	0.983856	0.926837	0.896194	down	down	down	down	-	-	-	-
Phatr3_J30648	Lhcf5; protein fucoxanthin chlorophyll a/c protein	LHCF	-5.00823	-17.8866	-17.7698	-19.0147	0	0	0	0	down	down	down	down	-	-	-	-
Phatr3_J29266	Lhcf6; protein fucoxanthin chlorophyll a/c protein	LHCF	-3.65336	-9.95484	-6.95798	-12.9386	0.342503	0.708125	1.65909	1.70096	down	down	down	down	-	-	-	-
Phatr3_J30643	Lhcf7; protein fucoxanthin chlorophyll a/c protein	LHCF	-3.67368	-9.92859	-6.67755	-11.7431	0.719581	1.09893	1.16101	1.60956	down	down	down	down	-	-	-	-
Phatr3_J22395	Lhcf8; protein fucoxanthin chlorophyll a/c protein	LHCF	-12.5165	-14.404	-14.3043	-15.8753	0	0	0	0	down	down	down	down	-	-	-	-
Phatr3_J30031	Lhcf9; protein fucoxanthin chlorophyll a/c protein	LHCF	-4.69355	-14.4083	-14.3251	-15.3718	0	0	0	0	down	down	down	down	-	-	-	-
Phatr3_J22006	Lhcf10; protein fucoxanthin chlorophyll a/c protein	LHCF	-2.90598	-5.64143	-5.08714	-8.14084	2.10705	1.70563	1.77756	3.15342	down	down	down	down	up	up	up	up
Phatr3_J51230	Lhcf11; protein fucoxanthin chlorophyll a/c protein	LHCF	-1.97034	-3.07263	-2.07651	-2.51158	0.42714	0.649086	0.823402	0.967885	down	down	down	down	-	-	-	-
Phatr3_J22680	Lhcf13; protein fucoxanthin chlorophyll a/c protein	LHCF	-4.33908	-14.6631	-14.5	-15.4349	0	0	0	-4.04019	down	down	down	down	-	-	-	-
Phatr3_J16302	Lhcf12; protein fucoxanthin chlorophyll protein	LHCF	-5.41395	-11.8005	-8.98804	-10.8003	0	0	0	0	down	down	down	down	-	-	-	-
Phatr3_J25893	Lhcf14; fucoxanthin chlorophyll a/c protein, lhcf type	LHCF	-4.48479	-16.6255	-16.6371	-17.6834	8.13591	9.35922	2.85688	9.18373	down	down	down	down	up	up	up	up
Phatr3_J48882	Lhcf15; protein fucoxanthin chlorophyll a/c protein	LHCF	-0.0570497	-1.0974	-0.727391	-3.11467	-0.359195	-0.360972	-0.417264	-0.823392	-	down	-	down	-	-	-	-
Phatr3_J34536	Lhcf16; protein fucoxanthin chlorophyll a/c protein	LHCF	-2.02514	-1.81492	-1.21453	-1.88752	0.109387	0.103262	-0.10784	-0.0590502	down	down	down	down	-	-	-	-
Phatr3_EG02221	Lhcf17; protein fucoxanthin chlorophyll a/c protein	LHCF	0.212697	-0.11004	-0.368477	-0.413955	-0.250386	-0.211089	-0.282351	-0.340292	-	-	-	-	-	-	-	-
Phatr3_J27278	Lhcx1; protein fucoxanthin chlorophyll a/c protein	LHCX	3.51981	1.62259	0.568102	0.190599	-1.05953	-0.618314	-0.45983	0.509958	up	up	-	-	down	-	-	-
Phatr3_EG02404	Lhcx2; protein fucoxanthin chlorophyll a/c protein	LHCX	1.66379	0.539581	2.30783	3.32649	-1.33528	-0.978737	-0.666786	-0.856321	up	-	up	up	down	-	-	-
Phatr3_J44733	Lhcx3; protein fucoxanthin chlorophyll a/c protein	LHCX	9.23003	1.95236	2.60354	4.85374	-2.92718	-2.92113	-2.89733	-2.83662	up	up	up	up	down	down	down	down
Phatr3_J38720	Lhcx4; protein fucoxanthin chlorophyll a/c protein	LHCX	1.84167	2.67478	4.27035	5.00037	-0.558012	-0.0582285	0.419687	0.398588	up	up	up	up	-	-	-	-
Phatr3_J11006	Lhcr1; protein fucoxanthin chlorophyll a/c protein	LHCR	-6.47722	-15.4598	-15.646	-16.7905	0	0	4.23952	0	down	down	down	down	-	-	-	-
Phatr3_J22956	Lhcr2; protein fucoxanthin chlorophyll a/c protein	LHCR	-4.5884	-4.86715	-16.1841	-17.2104	0	0	8.62493	8.10052	down	down	down	down	-	-	up	up
Phatr3_J9799	Lhcr3; protein fucoxanthin chlorophyll a/c protein	LHCR	-5.60687	-7.61871	-7.99777	-12.4117	1.6681	2.69164	3.34105	3.22886	down	down	down	down	-	up	up	up
Phatr3_J17766	Lhcr4; protein fucoxanthin chlorophyll a/c protein	LHCR	-5.29984	-10.4731	-8.24273	-17.2291	2.01361	1.72313	1.6372	1.80082	down	down	down	down	up	up	up	up
Phatr3_J14986	Lhcr5; protein fucoxanthin chlorophyll a/c protein	LHCR	0.184207	0.0832783	1.05904	2.9379	0.068285	0.122675	0.372825	0.676243	-	-	up	up	-	-	-	-
Phatr3_J14242	Lhcr6; protein fucoxanthin chlorophyll a/c protein	LHCR	6.47043	0.782367	1.79373	3.63688	-1.50627	-1.78047	-1.9469	-2.22074	up	-	up	up	down	down	down	down
Phatr3_J18180	Lhcr7; protein fucoxanthin chlorophyll a/c protein	LHCR	2.15351	1.64426	0.517004	1.74672	-0.343042	-0.222049	-0.321622	-0.797667	up	up	-	up	-	-	-	-
Phatr3_J32294	Lhcr8; protein fucoxanthin chlorophyll a/c protein	LHCR	3.59105	-0.0662084	-0.111916	0.850458	-0.926181	-0.809577	-1.09862	-1.56993	up	-	-	-	-	-	down	down
Phatr3_J10243	Lhcr9; protein fucoxanthin chlorophyll a/c protein	LHCR	0.230175	0.0538516	0.197324	1.60196	-0.697969	-0.562147	-0.422456	-0.793182	-	-	-	up	-	-	-	-
Phatr3_J16481	Lhcr10; protein fucoxanthin chlorophyll a/c protein	LHCR	1.71776	2.77435	3.87372	5.79364	-2.06407	-1.83092	-1.50077	-1.40936	up	up	up	up	down	down	down	down
Phatr3_J23257	Lhcr11; protein fucoxanthin chl a/c protein	LHCR	-4.86263	-15.7052	-11.0161	-16.8105	-2.52095	0	3.24024	-1.62875	down	down	down	down	-	-	-	-
Phatr3_J54027	Lhcr12; protein fucoxanthin chlorophyll a/c protein	LHCR	-5.81066	-8.56204	-8.26315	-11.1395	0.690881	1.04737	1.51661	1.72338	down	down	down	down	-	up	up	up
Phatr3_J14442	Lhcr13; protein fucoxanthin chlorophyll a/c protein	LHCR	-4.85075	-6.77904	-7.52551	-16.2916	0	0	0	0	down	down	down	down	-	-	-	-
Phatr3_J14386	Lhcr14; protein fucoxanthin chlorophyll a/c protein	LHCR	-6.39615	-12.1643	-9.51461	-14.1342	0.512212	1.03738	0.0080257	-0.193449	down	down	down	down	-	-	-	-
Phatr3_J6062	protein fucoxanthin chlorophyll a/c protein		-4.76163	-17.036	-8.97398	-18.0529	0	0	0	8.5826	down	down	down	down	-	-	-	up
Phatr3_J13877	protein fucoxanthin chlorophyll a/c protein		-6.97241	-11.4842	-10.981	-14.7981	0.911547	2.20503	5.72813	3.93568	down	down	down	down	-	-	-	-
Phatr3_J17531	protein fucoxanthin chlorophyll a/c protein		-5.27416	-9.63246	-8.27933	-17.3689	1.47624	1.62374	1.98458	2.4049	down	down	down	down	-	-	-	up
Phatr3_J24119	protein fucoxanthin chlorophyll a/c protein		-11.5087	-13.6579	-13.5285	-14.7728	-0.780552	-4.01416	-6.7513	-9.84355	down	down	down	down	-	-	-	down
Phatr3_J42519	protein fucoxanthin chlorophyll a/c protein		-7.1338	9.33638	7.88065	9.0628	-0.0196561	-0.126931	-0.544677	-1.25076	down	up	up	up	-	-	-	-
Phatr3_EG02552	protein fucoxanthin chlorophyll a/c protein		-0.708967	-1.44559	-1.68419	-1.93002	0.0655345	0.191862	0.237691	0.775398	-	down	down	down	-	-	-	-
Phatr3_EG00416	protein fucoxanthin chlorophyll a/c protein		-5.12104	-11.294	-10.1074	-14.2201	0	3.50064	3.83441	0.589174	down	down	down	down	-	-	-	-
Chloroplastic ATP Synthase
Phatr3_J20657	CF1 gamma Subunit	AtpC1	-3.10449	-6.05658	-3.59293	-6.17121	0	8.86958	9.97566	10.1401	down	down	down	down	-	up	up	up

## Sheet: CO2 fixation
Gene_id			Log2FC								Regulate
Calvin–Benson cycle	annotation	abbreviation	Log2FC(HL_3h/CT_3h)	Log2FC(HL_6h/CT_6h)	Log2FC(HL_12h/CT_12h)	Log2FC(HL_24h/CT_24h)	Log2FC(HLR_3h/HLC_3h)	Log2FC(HLR_6h/HLC_6h)	Log2FC(HLR_12h/HLC_12h)	Log2FC(HLR_24h/HLC_24h)	(HL3h/CT3h)	(HL6h/CT6h)	(HL12h/CT12h)	(HL24h/CT24h)	(HLR_3h/HLC_3h)	(HLR_6h/HLC_6h)	(HLR_12h/HLC_12h)	(HLR_24h/HLC_24h)
Phatr3_J46871	Ribulose-1,5-bisphosphate carboxylase small subunit	RBCS	0.657114	-0.0254737	0.421804	0.606864	-0.194964	-0.132827	-0.213	-0.185905	-	-	-	-	-	-	-	-
Phatr3_J22122	glyceraldehyde 3-phosphate dehydrogenase (NAD)	GAPDH	-0.935482	-17.1768	-15.9082	-8.83091	-2.39811	-2.76835	-1.57107	-1.78892	-	down	down	down	down	down	down	down
Phatr3_J54738	triosephosphate isomerase	TIM	1.20061	0.116585	0.0565807	0.288628	0.0997348	0.0889125	0.227718	0.144565	up	-	-	-	-	-	-	-
Phatr3_J50738	triosephosphate isomerase	TIM	-1.94261	-3.89496	-1.47121	-2.57708	-0.396167	-0.439161	-0.587673	0.53217	down	down	down	down	-	-	-	-
Phatr3_J41423	Fructose-bisphosphate aldolase	FBA	0	0	0	0	0	0	0	0	-	-	-	-	-	-	-	-
Phatr3_Jdraft825	Fructose-bisphosphate aldolase	FBA	2.28805	-0.51051	-0.755574	-1.75391	-0.70143	-0.330443	0.221484	1.31527	up	-	-	down	-	-	-	up
Phatr3_J22993	Fructose-bisphosphate aldolase	FBA	-1.74932	-2.54922	-2.76318	-4.00956	0.27797	0.394693	0.174649	1.37203	down	down	down	down	-	-	-	up
Phatr3_Jdraft375	Fructose-bisphosphate aldolase	FBA	2.11815	-0.613398	-0.757661	-1.57071	-0.913771	-0.156519	0.127664	0.861855	up	-	-	down	-	-	-	-
Phatr3_J42447	Fructose-bisphosphate aldolase	FBA	0.161132	0.664958	-0.355099	0.348468	-0.124459	-0.00398229	0.0616528	0.156371	-	-	-	-	-	-	-	-
Phatr3_J29014	Fructose-bisphosphate aldolase	FBA	-0.375034	-0.113559	-2.10955	-2.29139	10.9472	6.0051	3.03375	2.93887	-	-	down	down	up	-	up	up
Phatr3_J9359	Fructose-1,6-bisphosphatase	FBP	-2.65535	-1.16823	-1.62851	-1.66926	0.493943	0.415778	0.417749	0.931976	down	down	down	down	-	-	-	-
Phatr3_J31994	Fructose-1,7-bisphosphatase	FBP	-0.288217	-0.7098	0.279714	-0.806337	0.236103	0.289142	0.367006	0.45089	-	-	-	-	-	-	-	-
Phatr3_EG02409	Fructose-1,8-bisphosphatase	FBP	-0.394462	0.497341	-0.107805	0.233947	0.135008	0.214889	0.320605	0.540045	-	-	-	-	-	-	-	-
Phatr3_J2793	Fructose-1,9-bisphosphatase	FBP	2.51923	-0.446168	-0.542395	0.265703	-0.636691	-0.352601	-0.220117	-0.915973	up	-	-	-	-	-	-	-
Phatr3_J23247	Fructose-1,10-bisphosphatase	FBP	0.784872	-1.00396	-0.355272	-0.928748	0.999495	0.691284	0.169452	1.2379	-	down	-	-	-	-	-	-
Phatr3_J41856	transketolase	TRK	0.446032	-0.759475	-1.41717	-1.98995	0.202045	0.202739	0.189693	0.546492	-	-	down	down	-	-	-	-
Phatr3_J29260	transketolase	TRK	-1.2151	0.18773	-0.429407	-0.534051	0.219482	0.28939	0.306074	0.454947	down	-	-	-	-	-	-	-
Phatr3_J13382	ribose 5-phosphate isomerase	RPI	-0.956881	-0.600272	-0.666107	-1.59831	0.6266	0.455555	0.528082	0.978678	-	-	-	down	-	-	-	-
Phatr3_J53935	ribulose-phosphate 3-epimerase	RPE	-3.7534	-12.3019	-9.04456	-8.15963	-0.689721	1.64187	2.02398	5.19993	down	down	down	down	-	-	-	-
Phatr3_J20015	ribulose-phosphate 4-epimerase	RPE	-1.18987	-0.202413	-0.253341	0.13547	-0.00778654	0.284713	0.216892	0.0711162	down	-	-	-	-	-	-	-
Phatr3_EG02325	ribulose-phosphate 5-epimerase	RPE	0	-10.4611	-4.09117	-0.994757	-0.0538727	-0.327556	0.203449	1.19691	-	down	-	-	-	-	-	up
Phatr3_J10208	phosphoribulokinase	PRK	0.275248	-2.65795	-2.76318	-3.1691	-0.20636	0.284961	0.692576	1.25457	-	down	down	down	-	-	-	-
C4-like
Phatr3_EG02261	phosphoenolpyruvate carboxylase	PEPC	0.215816	-0.729087	-0.785525	-0.43199	-0.332875	-0.404784	-0.673698	-1.14844	-	-	-	-	-	-	-	down
Phatr3_J27976	phosphoenolpyruvate carboxylase	PEPC	-9.83638	0.881782	-2.05806	-2.7914	9.02934	1.34216	1.38712	5.37381	down	-	down	down	up	-	up	-
Phatr3_J42398	malate dehydrogenase (NAD)	MDH	-0.582627	0.121937	0.203885	-0.0662724	0.310976	0.397565	0.5759	1.26363	-	-	-	-	-	-	-	up
Phatr3_J51970	malic enzyme (NADP)	ME	-0.530085	1.31327	0.270251	1.24211	0.0533052	0.171089	0.274109	1.45745	-	up	-	up	-	-	-	-
Phatr3_J54082	malic enzyme (NAD)	ME	-0.203389	-0.754206	-0.386608	-0.611324	0.185777	0.136926	-0.00757356	0.419772	-	-	-	-	-	-	-	-
Phatr3_J21988	pyruvate, phosphate dikinase	PPDK	-0.396113	1.51554	1.14008	3.35129	-0.322472	-0.11565	-0.348991	0.0411098	-	up	up	up	-	-	-	-

## Sheet: Carbon metabolism
Gene_id			Log2FC								Regulate
1,3-β glucan synthesis	annotation	abbreviation	Log2FC(HL_3h/CT_3h)	Log2FC(HL_6h/CT_6h)	Log2FC(HL_12h/CT_12h)	Log2FC(HL_24h/CT_24h)	Log2FC(HLR_3h/HLC_3h)	Log2FC(HLR_6h/HLC_6h)	Log2FC(HLR_12h/HLC_12h)	Log2FC(HLR_24h/HLC_24h)	(HL3h/CT3h)	(HL6h/CT6h)	(HL12h/CT12h)	(HL24h/CT24h)	(HLR_3h/HLC_3h)	(HLR_6h/HLC_6h)	(HLR_12h/HLC_12h)	(HLR_24h/HLC_24h)
Phatr3_J32708	phosphoglucomutase	PGM	-0.437946	-0.365788	-0.449466	-0.726435	0.0585335	0.0858669	-0.21013	-0.0307935	-	-	-	-	-	-	-	-
Phatr3_J16571	phosphoglucomutase	PGM	2.87371	-1.48171	2.43613	3.26063	0.350143	0.106062	0.118535	0.7906	up	-	up	up	-	-	-	-
Phatr3_J52603	phosphoglucomutase	PGM	-10.9181	-0.824187	-0.254729	-1.01173	-0.359958	0.34615	9.48925	5.65652	down	-	-	down	-	-	up	-
Phatr3_EG02240	phosphoglucomutase	PGM	-0.479236	0.990218	-0.377203	-0.0604955	-0.251508	-0.418026	-0.330992	-0.274617	-	-	-	-	-	-	-	-
Phatr3_EG02613	UPP/phosphoglucomutase	UPP/PGM	1.25691	-0.923417	-0.717983	0.694546	0.0625221	0.147529	-0.0193306	-0.00278343	up	-	-	-	-	-	-	-
Phatr3_J23639	UDP-glucose pyrophosphorylase	UPP	-0.64958	-4.19339	-0.491164	-0.917067	0.285226	-0.158937	-0.410203	-0.784586	-	down	-	-	-	-	-	-
Phatr3_J9617	1,3-beta-glucan synthase	BGS	-0.317623	-0.872889	-0.75169	-0.419841	-0.0745954	-0.137131	-0.0931814	-0.0883861	-	-	-	-	-	-	-	-
Phatr3_J48300	Beta-glucan synthesis-associated protein (SKN1)	TGS3	-0.703538	-0.786866	-0.820606	-0.929415	0.0647636	0.0339318	0.0356223	0.347234	-	-	-	-	-	-	-	-
Phatr3_J50238	Beta-glucan synthesis-associated protein (SKN1)	TGS1	0.241896	-0.320617	-0.447604	-0.143261	-0.229654	-0.293973	-0.259171	-0.178567	-	-	-	-	-	-	-	-
1,3-β glucan degradation
Phatr3_EG01219	Endo-1,3-beta-glucanase	BGA	-0.561586	-0.507186	0.106148	-0.089552	0.217123	0.210917	0.26723	0.750408	-	-	-	-	-	-	-	-
Phatr3_J54973	Endo-1,4-beta-glucanase	BGA	1.63644	-0.133536	0.55279	1.00054	-0.106664	-0.0971552	0.253066	0.199077	up	-	-	up	-	-	-	-
Phatr3_J42567	Endo-1,5-beta-glucanase	BGA	1.33715	-0.0814027	0.343455	1.24756	-0.165264	-0.0302706	0.152965	0.190089	up	-	-	up	-	-	-	-
Phatr3_EG02526	Endo-1,6-beta-glucanase	BGA	0.462475	-0.563421	-0.25223	-0.399631	0	0	0	11.6396	-	-	-	-	-	-	-	up
Phatr3_J49610	Endo-1,7-beta-glucanase	BGA	-0.414844	0.063073	0.733293	1.29058	0.613541	0.966338	0.88303	-0.02006	-	-	-	up	-	-	-	-
Phatr3_J54569	Endo-1,8-beta-glucanase	BGA	1.44476	2.88536	13.7132	14.119	0.124681	0.21669	0.432114	0.865863	up	up	up	up	-	-	-	-
Phatr3_J45418	Endo-1,9-beta-glucanase	BGA	2.71853	1.2106	2.36471	3.8271	-0.563219	-0.530542	-0.469134	-0.576203	up	up	up	up	-	-	-	-
Phatr3_J1372	Endo-1,10-beta-glucanase	BGA	0.710583	0.546197	1.16352	1.68912	-0.114462	0.141378	0.169702	0.863542	-	-	up	up	-	-	-	-
Phatr3_J545	beta-glucosidase BglX		-1.82515	-0.392543	-1.65639	-2.45169	0.256717	-0.0331136	-0.283809	0.214388	down	-	down	down	-	-	-	-
Phatr3_J26742	beta-glucosidase BglX		0.141146	-0.141506	-1.70161	-0.210204	0	0.083196	0.813022	1.41936	-	-	down	-	-	-	-	-
Phatr3_EG02351	alpha 1,3-glucosidase		0.158639	-0.721323	-0.636121	-0.327394	0.398197	0.293559	0.232563	0.714315	-	-	-	-	-	-	-	-
Phatr3_J54169	alpha glucosidase II		0.20703	0.405343	0.258791	0.824374	-0.181444	-0.212092	-0.221432	-0.570955	-	-	-	-	-	-	-	-
Glycolysis/gluconeogenesis
Phatr3_J15495	glucokinase	GLK	-0.464809	0.382096	-0.874436	-0.386869	0.100027	0.164129	0.17226	0.366571	-	-	-	-	-	-	-	-
Phatr3_EG02208	glucose-6-phosphate isomerase	PGI	4.20533	0.469357	6.19865	5.66771	-0.343958	-0.162457	-0.240356	-0.673785	-	-	-	-	-	-	-	-
Phatr3_J23924	glucose-6-phosphate isomerase	PGI	-1.80045	-0.0406611	-1.11314	-1.73907	0.191852	0.386886	0.44842	0.698845	down	-	down	down	-	-	-	-
Phatr3_J16722	glucose-6-phosphate isomerase	PGI	-4.2081	0.58217	-1.68169	-3.62069	1.96229	2.65529	2.31022	4.9664	down	-	down	down	-	up	up	up
Phatr3_J5857	glucose-6-phosphate isomerase	PGI	1.07512	-0.539729	0.779076	0.665892	0.0026028	-0.0231069	0.0904053	0.70514	up	-	-	-	-	-	-	-
Phatr3_EG00092	6-phosphofructokinase	PFK	-0.583343	-0.998829	0.394272	0.456485	0.129293	0.0837747	0.173524	-0.174519	-	-	-	-	-	-	-	-
Phatr3_J14284	6-phosphofructokinase	PFK	-2.87827	-0.428472	-1.73903	-1.62172	-0.0193254	0.373185	0.268009	-0.00145431	down	-	down	down	-	-	-	-
Phatr3_EG02209	6-phosphofructokinase	PFK	-0.133321	-0.467643	0.175621	0.615645	0.00181436	0.0394843	0.0281455	0.0309453	-	-	-	-	-	-	-	-
Phatr3_J55126	PFP pyrophosphate dependent phosphofructokinase	PFK	0.212729	0.289071	-0.60066	-0.448885	-0.0867379	-0.149722	-0.0470635	0.109251	-	-	-	-	-	-	-	-
Phatr3_J9359	Fructose-1,6-bisphosphatase	FBP	-2.65535	-1.16823	-1.62851	-1.66926	0.493943	0.415778	0.417749	0.931976	down	down	down	down	-	-	-	-
Phatr3_J31994	Fructose-1,6-bisphosphatase	FBP	-0.288217	-0.7098	0.279714	-0.806337	0.236103	0.289142	0.367006	0.45089	-	-	-	-	-	-	-	-
Phatr3_EG02409	Fructose-1,6-bisphosphatase	FBP	-0.394462	0.497341	-0.107805	0.233947	0.135008	0.214889	0.320605	0.540045	-	-	-	-	-	-	-	-
Phatr3_J2793	Fructose-1,6-bisphosphatase	FBP	2.51923	-0.446168	-0.542395	0.265703	-0.636691	-0.352601	-0.220117	-0.915973	up	-	-	-	-	-	-	-
Phatr3_J23247	Fructose-1,6-bisphosphatase	FBP	0.784872	-1.00396	-0.355272	-0.928748	0.999495	0.691284	0.169452	1.2379	-	down	-	-	-	-	-	-
Phatr3_J41423	Fructose-bisphosphate aldolase	FBA	0	0	0	0	0	0	0	0	-	-	-	-	-	-	-	-
Phatr3_Jdraft825	Fructose-bisphosphate aldolase	FBA	2.28805	-0.51051	-0.755574	-1.75391	-0.70143	-0.330443	0.221484	1.31527	up	-	-	down	-	-	-	up
Phatr3_J22993	Fructose-bisphosphate aldolase	FBA	-1.74932	-2.54922	-2.76318	-4.00956	0.27797	0.394693	0.174649	1.37203	down	down	down	down	-	-	-	up
Phatr3_Jdraft375	Fructose-bisphosphate aldolase	FBA	2.11815	-0.613398	-0.757661	-1.57071	-0.913771	-0.156519	0.127664	0.861855	up	-	-	down	-	-	-	-
Phatr3_J42447	Fructose-bisphosphate aldolase	FBA	0.161132	0.664958	-0.355099	0.348468	-0.124459	-0.00398229	0.0616528	0.156371	-	-	-	-	-	-	-	-
Phatr3_J29014	Fructose-bisphosphate aldolase	FBA	-0.375034	-0.113559	-2.10955	-2.29139	10.9472	6.0051	3.03375	2.93887	-	-	down	down	up	-	up	up
Phatr3_J54738	triosephosphate isomerase	TIM	1.20061	0.116585	0.0565807	0.288628	0.0997348	0.0889125	0.227718	0.144565	up	-	-	-	-	-	-	-
Phatr3_J50738	triosephosphate isomerase	TIM	-1.94261	-3.89496	-1.47121	-2.57708	-0.396167	-0.439161	-0.587673	0.53217	down	down	down	down	-	-	-	-
Phatr3_J25308	triosephosphate isomerase/glyceraldehyde 3-phosphate dehydrogenase	TIM/GAPDH	-1.37345	-1.05015	-2.04341	-3.22109	-0.0917551	0.404384	0.210341	0.516303	down	down	down	down	-	-	-	-
Phatr3_J22122	glyceraldehyde 3-phosphate dehydrogenase (NAD)	GAPDH	-0.935482	-17.1768	-15.9082	-8.83091	-2.39811	-2.76835	-1.57107	-1.78892	-	down	down	down	down	down	down	down
Phatr3_J51128	glyceraldehyde 3-phosphate dehydrogenase (NAD)	GAPDH	-0.555531	0.365273	-0.837099	-1.29717	0.470445	0.47317	0.661355	1.31521	-	-	-	down	-	-	-	up
Phatr3_J23598	glyceraldehyde 3-phosphate dehydrogenase (NAD)	GAPDH	-0.664653	0.635576	-0.50685	-0.268682	0.0524425	0.103503	-0.0377968	-0.616034	-	-	-	-	-	-	-	-
Phatr3_J32747	glyceraldehyde 3-phosphate dehydrogenase (NAD)	GAPDH	-1.47696	-0.522375	-0.219765	0.208855	-0.388884	-0.160896	-1.09887	-0.598481	down	-	-	-	-	-	down	-
Phatr3_J54378	glyceraldehyde 3-phosphate dehydrogenase (nonphosphorylating)	GAPDHN	1.81956	-0.863795	1.28346	1.37028	0.144533	0.219076	0.465711	1.52666	up	-	up	up	-	-	-	up
Phatr3_J29157	phosphoglycerate kinase	PGK	-0.625701	-10.6107	-2.13153	-3.80663	-0.330939	-0.990286	-1.34736	0.740125	-	down	down	down	-	-	down	-
Phatr3_J48983	phosphoglycerate kinase	PGK	0.974425	-1.1901	-0.0219819	-0.093366	-0.710992	-0.781812	-1.0343	-1.27268	-	down	-	-	-	-	down	down
Phatr3_J14792	phosphoglycerate kinase	PGK	-1.3432	-1.41658	-2.93413	-2.09711	-0.316119	0.0881258	0.526656	0.571676	down	down	down	down	-	-	-	-
Phatr3_J17086	phosphoglycerate mutase	PGK	-0.220874	-0.703384	-0.359393	0.117056	0.348079	0.326981	0.217304	0.215825	-	-	-	-	-	-	-	-
Phatr3_J5629	phosphoglycerate mutase	PGK	0.0451029	-0.021588	1.22983	1.16425	0.0189422	0.112244	0.1543	0.2911	-	-	up	up	-	-	-	-
Phatr3_J51404	phosphoglycerate mutase	PGK	-0.765044	-0.115773	0.230966	-0.398697	0.613712	0.294287	0.503446	0.344352	-	-	-	-	-	-	-	-
Phatr3_J5605	phosphoglycerate mutase	PGK	0.593897	-1.47741	-1.38389	-0.521882	-0.236754	-0.153825	-0.150303	-0.156119	-	down	down	-	-	-	-	-
Phatr3_J8982	phosphoglycerate mutase	PGK	-0.53981	-0.0815353	-0.919816	-1.41285	0.111883	0.236369	0.291689	0.39691	-	-	-	down	-	-	-	-
Phatr3_J33839	phosphoglycerate mutase	PGK	-1.33403	-0.0696976	-1.33962	-3.93169	9.32976	2.72645	1.2939	2.18534	down	-	down	down	up	up	up	up
Phatr3_J11943	phosphoglycerate mutase	PGK	0.349438	1.7344	-1.83976	0.69151	-2.25433	-5.59971	1.92415	0	-	-	-	-	-	-	-	-
Phatr3_J41515	enolase	ENO	-0.272151	-1.98703	-0.52289	-1.26318	-0.282506	0.0134941	-0.0795284	-0.191995	-	down	-	down	-	-	-	-
Phatr3_Jdraft1572	enolase	ENO	-0.718293	0.869858	-2.46251	-15.0425	0	10.2522	11.6711	12.1229	-	-	down	down	-	up	up	up
Phatr3_Jdraft1192	enolase	ENO	0.799339	0.407641	-0.709369	-1.52004	-0.254129	0.0565639	0.202381	0.672791	-	-	-	down	-	-	-	-
Phatr3_J22404	pyruvate kinase	PK	-0.627882	1.83762	-1.5312	-2.89991	1.27248	0.911513	0.538567	1.22408	-	up	down	down	up	-	-	up
Phatr3_J49098	pyruvate kinase	PK	-0.151902	-0.479465	-1.27664	-1.72287	-0.59934	-0.114178	-0.46358	-0.834372	-	-	down	down	-	-	-	-
Phatr3_J54998	pyruvate kinase	PK	-0.580537	-0.645372	0.0302052	-0.281291	-0.231948	-0.269609	-0.111083	0.0585113	-	-	-	-	-	-	-	-
Phatr3_J45997	pyruvate kinase	PK	-0.253014	0.506009	-0.219532	0.253915	0.405642	0.368636	0.688344	0.672462	-	-	-	-	-	-	-	-
Phatr3_J46001	pyruvate kinase	PK	-0.365793	0.284805	-0.000282675	0.410377	-0.224553	-0.255748	-0.343778	-0.466789	-	-	-	-	-	-	-	-
Phatr3_J55079	pyruvate kinase	PK	0.0647706	-1.14166	0.108637	-0.339352	1.02129	0.701194	0.369192	1.21176	-	down	-	-	up	-	-	up
Phatr3_J22913	pyruvate kinase	PK	-9.41418	-11.58	-11.2012	-11.7051	0	0	0	0	down	down	down	down	-	-	-	-
Phatr3_EG02232	phosphoenolpyruvate carboxykinase (ATP)	PEPCK	-0.670359	0.220235	-1.53169	-1.09557	0.419137	0.46592	0.823486	1.59576	-	-	down	down	-	-	-	up
Phatr3_J49339	pyruvate carboxylase	PYC	-1.90405	-3.10384	-1.39543	-13.7576	0	0	0	0	down	down	down	down	-	-	-	-
Phatr3_J30519	pyruvate carboxylase	PYC	-0.450416	2.23375	-2.80214	-2.7145	1.39181	1.434	1.80997	2.90658	-	up	down	down	up	up	up	up
Acyl-CoA and G3P production
Phatr3_EG02309	pyruvate dehydrogenase complex, E1 alpha and beta	PDHC E1	1.83641	0.688796	0.588468	0.392701	-0.551834	-0.318861	-0.596936	-0.436389	up	-	-	-	-	-	-	-
Phatr3_J23850	pyruvate dehydrogenase complex, E2	PDHC E2	0.0191719	-1.0764	-1.49448	-1.6185	-0.64011	-0.530395	-0.331384	-0.822675	-	down	down	down	-	-	-	-
Phatr3_Jdraft1828	pyruvate dehydrogenase complex, E2	PDHC E2	-0.26529	-1.144	-1.39484	-2.34902	-0.462907	-0.422381	0.139163	-0.000508335	-	down	down	down	-	-	-	-
Phatr3_J30113	pyruvate dehydrogenase complex, E3	PDHC E3	1.49306	0.56574	0.308897	0.160157	-0.222362	-0.0715591	0.123788	0.332904	up	-	-	-	-	-	-	-
Phatr3_J55035	pyruvate dehydrogenase complex, E1 alpha	PDHC E1a	-1.11497	0.178996	-0.035552	-0.749001	0.562493	0.550944	0.437413	0.798027	down	-	-	-	-	-	-	-
Phatr3_J20183	pyruvate dehydrogenase complex, E1 beta	PDHC E1b	-1.50713	0.177024	-0.581387	-1.06156	1.78818	1.11858	1.00455	5.19336	down	-	-	down	up	up	up	-
Phatr3_J13894	pyruvate dehydrogenase complex, E2	PDHC E2	-0.163894	0.213732	0.169395	0.899434	0.1681	0.382055	0.656481	1.81449	-	-	-	-	-	-	-	up
Phatr3_J17401	pyruvate dehydrogenase complex, E2	PDHC E2	-0.735897	0.39187	-0.43703	-0.586634	0.113295	0.141565	0.0516913	0.0212142	-	-	-	-	-	-	-	-
Phatr3_J26432	pyruvate dehydrogenase complex, E3	PDHC E3	-0.445162	0.0432549	-0.0361006	0.102316	0.214929	0.258228	0.239446	0.543311	-	-	-	-	-	-	-	-
Phatr3_J45428	pyruvate dehydrogenase complex, E3		-2.91486	-7.8403	-4.76278	-3.47637	-0.310031	-0.347144	-0.447449	-0.385183	down	down	down	down	-	-	-	-
Phatr3_J31599	aldehyde dehydrogenase (NAD+)	ALDH	-0.962119	-0.216666	0.240213	0.4715	0.26364	0.306008	0.368018	1.45427	-	-	-	-	-	-	-	up
Phatr3_J20445	aldehyde dehydrogenase (NAD+)	ALDH	-1.97421	-1.08883	-1.07789	-1.99329	0.124732	0.40202	0.544511	1.46723	down	down	down	down	-	-	-	-
Phatr3_J16540	aldehyde dehydrogenase (NAD+)	ALDH	-0.328109	-0.0482382	0.508098	0.344727	-0.662846	-0.508186	-0.499398	-0.528389	-	-	-	-	-	-	-	-
Phatr3_J22974	acetyl-CoA synthetase	ACS	-1.72479	-1.51826	-1.00056	-2.32458	0.0360327	0.177041	-0.111644	0.136239	down	down	down	down	-	-	-	-
Phatr3_Jdraft645	acetyl-CoA synthetase	ACS	1.03873	-0.105134	-0.49351	-1.11299	-0.0181369	0.167697	0.275906	0.754188	up	-	-	down	-	-	-	-
Phatr3_J54477	ATP-citrate lyase	ACL	0	0	-9.09372	-12.8317	0	0	8.42707	0	-	-	down	down	-	-	-	-
Phatr3_J36256	acetate kinase	AK	-5.02866	-0.862868	-0.199584	1.54761	0.149969	0.991627	1.2832	1.67319	-	-	-	-	-	-	-	up
Phatr3_J46995	Succinate-acetate transporter protein		-0.19256	1.07963	0.122529	0.215603	-0.00360945	-0.0598129	-0.0157992	0.0890795	-	up	-	-	-	-	-	-
Phatr3_J8975	glycerol-3-phosphate dehydrogenase, NAD+	GPDH	0	0	-7.01133	0	0.0795983	0.235501	-0.748059	-0.989873	-	-	-	-	-	-	-	-
Phatr3_J36821	glycerol-3-phosphate dehydrogenase, NAD+	GPDH	2.41413	1.67323	1.44855	2.32073	-0.60497	-0.375152	-0.498065	-0.306257	up	up	up	up	-	-	-	-
Phatr3_EG02363	glycerol-3-phosphate dehydrogenase, NAD+	GPDH	0.0973307	-0.141602	0.0775938	-0.0124873	0.139654	0.110783	0.0946414	0.307259	-	-	-	-	-	-	-	-
Phatr3_J1129	glycerol-3-phosphate dehydrogenase, NAD+	GPDH	0	-10.4983	-10.7781	11.6874	0.159898	0.22372	-0.0178047	0.493891	-	down	down	up	-	-	-	-
Phatr3_J50770	glycerol kinase	GK	-9.4233	-5.19676	-1.15099	-0.163516	-0.190544	-0.00961258	-0.13132	-0.0559912	down	-	down	-	-	-	-	-
Phatr3_J42962	Dihydroxyacetone Kinase	DAK	-2.66589	-0.430265	-1.79109	-1.48056	0.215736	0.414428	0.367762	0.286521	down	-	down	down	-	-	-	-
Phatr3_J41470	Aldo/keto reductase	AKR	0.146175	-0.0945551	-0.0905287	0.0286031	0.221349	0.125719	0.298155	10.4604	-	-	-	-	-	-	-	up
Oxidative pentose phosphate pathway
Phatr3_EG02251	Glucose-6-phosphate 1-dehydrogenase	G6PD	-0.0416143	0.241072	-0.515439	-0.30285	-0.304225	-0.369636	-0.479229	-0.62501	-	-	-	-	-	-	-	-
Phatr3_EG02298	Glucose-6-phosphate 1-dehydrogenase/6-phosphogluconate dehydrogenase	G6PD/6PGD	-1.27326	0.805885	-0.0202366	-0.524866	0.0558197	0.161837	0.140553	0.372912	down	-	-	-	-	-	-	-
Phatr3_J44009	6-phosphogluconolactonase	PGLS	-0.0788822	0.934802	0.805824	0.450371	0.452068	0.48475	0.702021	0.961039	-	-	-	-	-	-	-	-
Phatr3_J26934	6-phosphogluconate dehydrogenase	6PGD	0.318542	0.395823	-0.628202	-0.905879	-0.656359	-0.588094	-0.74935	-1.06332	-	-	-	-	-	-	-	down
Phatr3_J13382	ribose 5-phosphate isomerase	RPI	-0.956881	-0.600272	-0.666107	-1.59831	0.6266	0.455555	0.528082	0.978678	-	-	-	down	-	-	-	-
Phatr3_J53935	ribulose-phosphate 3-epimerase	RPE	-3.7534	-12.3019	-9.04456	-8.15963	-0.689721	1.64187	2.02398	5.19993	down	down	down	down	-	-	-	-
Phatr3_J20015	ribulose-phosphate 3-epimerase	RPE	-1.18987	-0.202413	-0.253341	0.13547	-0.00778654	0.284713	0.216892	0.0711162	down	-	-	-	-	-	-	-
Phatr3_EG02325	ribulose-phosphate 3-epimerase	RPE	0	-10.4611	-4.09117	-0.994757	-0.0538727	-0.327556	0.203449	1.19691	-	down	-	-	-	-	-	up
Phatr3_J41856	transketolase	TRK	0.446032	-0.759475	-1.41717	-1.98995	0.202045	0.202739	0.189693	0.546492	-	-	down	down	-	-	-	-
Phatr3_J29260	transketolase	TRK	-1.2151	0.18773	-0.429407	-0.534051	0.219482	0.28939	0.306074	0.454947	down	-	-	-	-	-	-	-
Phatr3_J16698	transaldolase	TAL	-0.447198	-0.355265	-0.522802	-1.16796	0.333086	0.472002	0.468095	0.881264	-	-	-	down	-	-	-	-
Phatr3_J28222	transaldolase	TAL	-0.218464	1.78859	-0.32569	-0.610085	0.426394	0.652632	0.652011	0.931857	-	up	-	-	-	-	-	-
TCA cycle
Phatr3_J30145	citrate synthase	CIS	-0.653636	0.410056	0.456109	0.170221	0.336922	0.312187	0.212927	0.404134	-	-	-	-	-	-	-	-
Phatr3_J26290	aconitate hydratase	ACH	-0.322366	0.964384	-0.335972	0.394279	0.277531	0.179698	0.205648	1.28537	-	-	-	-	-	-	-	up
Phatr3_J24772	aconitate hydratase, contain other domain	ACH	-0.718582	-0.43214	-0.847214	-1.10756	0.32512	0.300582	0.129433	0.83831	-	-	-	down	-	-	-	-
Phatr3_J14762	isocitrate dehydrogenase, NADP-dependent	IDH	-1.81665	0.65711	-0.497075	-1.38027	0.945746	0.817125	0.666097	1.46566	down	-	-	down	-	-	-	up
Phatr3_J45017	isocitrate dehydrogenase, NADP-dependent	IDH	-0.680175	0.0179043	-0.717433	-1.36035	0.946045	0.981823	1.00934	2.17747	-	-	-	down	-	-	up	up
Phatr3_J20934	isocitrate dehydrogenase, NAD-dependent	IDH	-0.424903	-1.29949	-0.726321	-1.15934	0.105076	0.254591	0.482864	0.869081	-	down	-	down	-	-	-	-
Phatr3_J29016	2-oxoglutarate dehydrogenase, E1	OGDH	0.189118	0.223458	0.0706536	-0.0102925	-0.0799477	-0.0199998	-0.0762189	-0.0742572	-	-	-	-	-	-	-	-
Phatr3_J37328	2-oxoglutarate dehydrogenase, E1	OGDH	0	0.802183	0	4.36801	1.00314	1.25942	0.520718	3.56103	-	-	-	-	-	-	-	-
Phatr3_J48444	2-oxoglutarate dehydrogenase, E1	OGDH	-0.0389796	0.971826	1.78246	0.980923	0.261077	0.376862	0.502294	1.3854	-	-	up	-	-	-	-	-
Phatr3_J50392	2-oxoglutarate dehydrogenase, E1	OGDH	-1.21189	1.25857	2.35367	1.76514	0.73451	0.605368	0.796983	2.98522	-	up	up	up	-	-	-	-
Phatr3_J49787	2-oxoglutarate dehydrogenase, E1	OGDH	-1.03878	1.29832	2.0476	1.18387	-0.0450146	0.27813	0.622399	0.653747	down	up	up	up	-	-	-	-
Phatr3_J46387	2-oxoglutarate dehydrogenase, E1	OGDH	-0.101453	0.550293	0.461882	0.0410265	0.501347	0.344801	0.234601	0.736163	-	-	-	-	-	-	-	-
Phatr3_J40430	2-oxoglutarate dehydrogenase, E2	OGDH	-4.10258	-1.73267	0	0	0.660495	0.935224	1.0713	2.02109	down	-	-	-	-	-	up	up
Phatr3_J45557	2-oxoglutarate dehydrogenase, E2	OGDH	0.148316	0.626095	-0.325663	-0.156814	-0.050461	0.0199528	0.0768249	-0.0467248	-	-	-	-	-	-	-	-
Phatr3_J42015	succinyl-CoA synthetase, alpha subunit	SCSA	-1.44147	0.448791	-0.66881	-1.39178	0.426263	0.498388	0.380347	1.03204	down	-	-	down	-	-	-	up
Phatr3_J26921	succinyl-CoA synthetase, beta subunit	SCSB	-0.689613	0.0384608	-0.408296	-0.554325	-0.10463	0.0787341	0.00616808	0.14417	-	-	-	-	-	-	-	-
Phatr3_J30807	succinate dehydrogenase (ubiquinone) flavoprotein subunit	SDH	1.52386	-1.00845	0.923598	2.7178	-0.709868	-0.749069	-1.00632	-1.46213	up	down	-	up	-	-	down	down
Phatr3_J52539	succinate dehydrogenase (ubiquinone) iron-sulfur subunit	SDH	1.02569	0.440853	-0.400545	0.675784	-0.993484	-0.96748	-1.11674	-1.53073	up	-	-	-	-	-	down	down
Phatr3_J10356	succinate dehydrogenase (ubiquinone) cytochrome b560 subunit	SDH	7.29487	9.8974	7.85544	8.66144	0.370865	0.357325	-0.282819	-0.437471	-	up	up	up	-	-	-	-
Phatr3_J41812	succinate dehydrogenase (ubiquinone) flavoprotein subunit	SDH	0.844891	-0.136138	-0.111857	0.806227	-1.24149	-1.18616	-1.27902	-1.41829	-	-	-	-	down	down	down	down
Phatr3_J19708	fumarate hydratase, class I	FHD	-4.77651	0.397378	-1.10063	-3.20642	3.72277	7.58149	7.73062	0.16427	down	-	down	down	-	-	-	-
Phatr3_J36139	fumarate hydratase, class II	FHD	-0.891826	-0.552677	0.0388241	0.00742395	0.974821	0.968407	1.18961	1.0142	-	-	-	-	-	-	up	up
Phatr3_J42398	malate dehydrogenase (NAD)	MDH	-0.582627	0.121937	0.203885	-0.0662724	0.310976	0.397565	0.5759	1.26363	-	-	-	-	-	-	-	up
