# Supplementary material for: Physiochemical and molecular responses of the diatom Phaeodactylum tricornutum to illumination transitions
Source: Biotechnol Biofuels Bioprod. 2023 Jun 16;16:103. doi: 10.1186/s13068-023-02352-w (PMC10276504; doi:10.1186/s13068-023-02352-w)
Supplement: Supplementary file 4 — Additional file 4: Data S3 RNA-seq data of the hypothetical cytochrome P450 monooxygenase genes. [file 13068_2023_2352_MOESM4_ESM.xlsx]

## Sheet: Sheet1
Gene_id	Log2FC								Regulate
cytochrome P450 monooxygenase superfamily	Log2FC(HL_3h/CT_3h)	Log2FC(HL_6h/CT_6h)	Log2FC(HL_12h/CT_12h)	Log2FC(HL_24h/CT_24h)	Log2FC(HLR_3h/HLC_3h)	Log2FC(HLR_6h/HLC_6h)	Log2FC(HLR_12h/HLC_12h)	Log2FC(HLR_24h/HLC_24h)	(HL3h/CT3h)	(HL6h/CT6h)	(HL12h/CT12h)	(HL24h/CT24h)	(HLR_3h/HLC_3h)	(HLR_6h/HLC_6h)	(HLR_12h/HLC_12h)	(HLR_24h/HLC_24h)
Phatr3_J35832	1.3229	-10.2544	-0.693446	-0.204903	0.1125	0.288436	-0.0167129	2.85811	up	down	-	-	-	-	-	-
Phatr3_J45140	0.99456	0.56582	0.614948	0.693326	-0.475695	-0.555493	-0.615398	-0.887451	-	-	-	-	-	-	-	-
Phatr3_J8324	-6.03565	-10.7772	-7.1025	-8.54145	-0.378674	0.0740578	-0.425932	-0.901048	down	down	down	down	-	-	-	-
Phatr3_J38325	-1.35041	0.266858	-0.665077	-1.6789	0.8471	0.827481	0.750961	1.01435	down	-	-	down	-	-	-	up
Phatr3_J47925	-9.5344	0.29175	-1.76305	-1.87956	0.532487	0.206653	1.58433	10.7886	down	-	down	down	-	-	up	up
Phatr3_J44417	-0.719077	-0.43087	0.219033	0.0422987	-0.069872	-0.0244854	-0.277362	-0.192456	-	-	-	-	-	-	-	-
Phatr3_J49644	-0.847721	-0.596024	-0.45037	-0.949787	0.195451	0.283312	0.436048	1.14552	-	-	-	-	-	-	-	up
Phatr3_J16283	0.576101	-0.0018676	-0.171709	0.292606	-0.0616302	0.00923032	0.0199667	-0.0516166	-	-	-	-	-	-	-	-
Phatr3_J5928	-0.744271	0.125489	-0.547635	-0.961037	-0.381354	-0.225623	-0.316991	-0.603397	-	-	-	-	-	-	-	-
Phatr3_J45936	0.648844	0.27167	-0.286826	0.499757	-0.31117	-0.322367	-0.39424	-0.714367	-	-	-	-	-	-	-	-
Phatr3_J34964	0	0	0	0	0	0	0	0	-	-	-	-	-	-	-	-
