# Supplementary material for: Physiochemical and molecular responses of the diatom Phaeodactylum tricornutum to illumination transitions
Source: Biotechnol Biofuels Bioprod. 2023 Jun 16;16:103. doi: 10.1186/s13068-023-02352-w (PMC10276504; doi:10.1186/s13068-023-02352-w)
Supplement: Supplementary file 5 — Additional file 5: Table S1. Primers used for qPCR validation of selected genes. [file 13068_2023_2352_MOESM5_ESM.xlsx]

## Sheet: Sheet1
Table S4. Primers used for qPCR validation of selected genes
Gene name	Forward (5’-3’)	Reverse (5’-3’)
IPPI	ATGTTGCCGACGATGCCTAT	CCCCAAGCAGTATCGTCTCC
GGPPs	GTGTACTTTCTGGCTCTTGA	AATCTGTATCGCGATGAGTC
Pt47925	CTACGAGAGGGATGGTTCGC	GAACATGTAATGCGACCGGC
LHCX3	CGGGTGACATTGGCTTTG	CCTTGCCGTCCACGAGTT
ACCase	GGTTGAGTTTTGTTCCCAAG	AATGACAACACTCTTACCCC
DGAT2B	ACTGGCCTTGCGACTCATCT	TCGTGGATCTCTTCGTAATCGA
PDAT	CCGAGATTTATGGACGACAT	TGCATTCATTTCGGATTTGG
StLDP	GGAACAGTTTCAAATTCGGG	GAGATTCAAAATGAGCCACG
Actin	TATTGTTCATCGCAAGTGCTTCTAA	TAATACACCTCCTACAAACGTTGAAGA
